# Supplementary material for: Density of Deep Eutectic Solvents: The Path Forward Cheminformatics-Driven Reliable Predictions for Mixtures
Source: Molecules. 2021 Sep 24;26(19):5779. doi: 10.3390/molecules26195779 (PMC8510218; doi:10.3390/molecules26195779)
Supplement: Supplementary file 1 [file molecules-26-05779-s001.zip]

Archive with 5 entries (5 files):
- Table S1.xlsx
- Table S2.xlsx
- Table S3.xlsx
- Table S4.xlsx
- TableS5.pdf
