# Supplementary material for: Density of Deep Eutectic Solvents: The Path Forward Cheminformatics-Driven Reliable Predictions for Mixtures
Source: Molecules. 2021 Sep 24;26(19):5779. doi: 10.3390/molecules26195779 (PMC8510218; doi:10.3390/molecules26195779)
Supplement: Supplementary file 1 [file molecules-26-05779-s001.zip › Table S1.xlsx]

## Sheet: Table S1.1
Table S1.1.	Modelling dataset with the composition of DESs and their experimental data
Sample	HBA	HBD	Molar fraction (HBA)	Molar fraction (HBD)	Chlorine	Bromine	T(K)	Density (g/cm3)
MD0001	Acetylcholine Chloride	1,2,4-triazole	0.5	0.5	1	0	303.15	1.1293
MD0002	Acetylcholine Chloride	1,2,4-triazole	0.5	0.5	1	0	313.15	1.1249
MD0003	Acetylcholine Chloride	1,2,4-triazole	0.5	0.5	1	0	323.15	1.1193
MD0004	Acetylcholine Chloride	1,2,4-triazole	0.5	0.5	1	0	333.15	1.1133
MD0005	Acetylcholine Chloride	1,2,4-triazole	0.5	0.5	1	0	343.15	1.1081
MD0006	Acetylcholine Chloride	1,2,4-triazole	0.5	0.5	1	0	353.15	1.1037
MD0007	Acetylcholine Chloride	1,2,4-triazole	0.5	0.5	1	0	363.15	1.1002
MD0008	Choline Chloride	1,2-propanediol	0.25	0.75	1	0	293.15	1.0666
MD0009	Choline Chloride	1,2-propanediol	0.25	0.75	1	0	303.15	1.0599
MD0010	Choline Chloride	1,2-propanediol	0.25	0.75	1	0	313.15	1.0533
MD0011	Choline Chloride	1,2-propanediol	0.25	0.75	1	0	323.15	1.0467
MD0012	Choline Chloride	1,2-propanediol	0.2	0.8	1	0	293.15	1.0663
MD0013	Choline Chloride	1,2-propanediol	0.2	0.8	1	0	303.15	1.0602
MD0014	Choline Chloride	1,2-propanediol	0.2	0.8	1	0	313.15	1.0541
MD0015	Choline Chloride	1,2-propanediol	0.2	0.8	1	0	323.15	1.048
MD0016	Choline Chloride	1,4-butanediol	0.25	0.75	1	0	293.15	1.0524
MD0017	Choline Chloride	1,4-butanediol	0.25	0.75	1	0	303.15	1.049
MD0018	Choline Chloride	1,4-butanediol	0.25	0.75	1	0	313.15	1.0432
MD0019	Choline Chloride	1,4-butanediol	0.25	0.75	1	0	323.15	1.0384
MD0020	Choline Chloride	1,4-butanediol	0.2	0.8	1	0	293.15	1.0445
MD0021	Choline Chloride	1,4-butanediol	0.2	0.8	1	0	303.15	1.0411
MD0022	Choline Chloride	1,4-butanediol	0.2	0.8	1	0	313.15	1.0354
MD0023	Choline Chloride	1,4-butanediol	0.2	0.8	1	0	323.15	1.0306
MD0024	Choline Chloride	2,3-butanediol	0.25	0.75	1	0	293.15	1.0468
MD0025	Choline Chloride	2,3-butanediol	0.25	0.75	1	0	303.15	1.039
MD0026	Choline Chloride	2,3-butanediol	0.25	0.75	1	0	313.15	1.0357
MD0027	Choline Chloride	2,3-butanediol	0.25	0.75	1	0	323.15	1.03
MD0028	Choline Chloride	2,3-butanediol	0.2	0.8	1	0	293.15	1.035
MD0029	Choline Chloride	2,3-butanediol	0.2	0.8	1	0	303.15	1.0309
MD0030	Choline Chloride	2,3-butanediol	0.2	0.8	1	0	313.15	1.0265
MD0031	Choline Chloride	2,3-butanediol	0.2	0.8	1	0	323.15	1.0197
MD0032	Trimethylglicine	2-Chloro-benzoic_acid	0.33	0.67	0	0	338.15	1.29
MD0033	Trimethylglicine	2-Chloro-benzoic_acid	0.33	0.67	0	0	348.15	1.27
MD0034	Trimethylglicine	2-Chloro-benzoic_acid	0.33	0.67	0	0	363.15	1.25
MD0035	Trimethylglicine	2-Chloro-benzoic_acid	0.33	0.67	0	0	373.15	1.24
MD0036	Choline Chloride	Acetamide	0.33	0.67	1	0	303.15	1.0852
MD0037	Tetrabutylammonium Chloride	Arginine	0.86	0.14	1	0	303.15	1.0042
MD0038	Tetrabutylammonium Chloride	Arginine	0.86	0.14	1	0	313.15	0.9983
MD0039	Tetrabutylammonium Chloride	Arginine	0.86	0.14	1	0	323.15	0.9921
MD0040	Tetrabutylammonium Chloride	Arginine	0.86	0.14	1	0	333.15	0.986
MD0041	Tetrabutylammonium Chloride	Arginine	0.86	0.14	1	0	343.15	0.9802
MD0042	Tetrabutylammonium Chloride	Arginine	0.86	0.14	1	0	353.15	0.9741
MD0043	Tetrabutylammonium Chloride	Arginine	0.88	0.13	1	0	303.15	0.9911
MD0044	Tetrabutylammonium Chloride	Arginine	0.88	0.13	1	0	313.15	0.983
MD0045	Tetrabutylammonium Chloride	Arginine	0.88	0.13	1	0	323.15	0.9773
MD0046	Tetrabutylammonium Chloride	Arginine	0.88	0.13	1	0	333.15	0.9701
MD0047	Tetrabutylammonium Chloride	Arginine	0.88	0.13	1	0	343.15	0.9633
MD0048	Tetrabutylammonium Chloride	Arginine	0.88	0.13	1	0	353.15	0.957
MD0049	Tetrabutylammonium Chloride	Arginine	0.89	0.11	1	0	303.15	0.994
MD0050	Tetrabutylammonium Chloride	Arginine	0.89	0.11	1	0	313.15	0.9882
MD0051	Tetrabutylammonium Chloride	Arginine	0.89	0.11	1	0	323.15	0.9823
MD0052	Tetrabutylammonium Chloride	Arginine	0.89	0.11	1	0	333.15	0.976
MD0053	Tetrabutylammonium Chloride	Arginine	0.89	0.11	1	0	343.15	0.9703
MD0054	Tetrabutylammonium Chloride	Arginine	0.89	0.11	1	0	353.15	0.964
MD0055	Tetrabutylammonium Chloride	Aspartic_acid	0.9	0.1	1	0	303.15	0.9621
MD0056	Tetrabutylammonium Chloride	Aspartic_acid	0.9	0.1	1	0	313.15	0.9562
MD0057	Tetrabutylammonium Chloride	Aspartic_acid	0.9	0.1	1	0	323.15	0.9501
MD0058	Tetrabutylammonium Chloride	Aspartic_acid	0.9	0.1	1	0	333.15	0.9443
MD0059	Tetrabutylammonium Chloride	Aspartic_acid	0.9	0.1	1	0	343.15	0.9383
MD0060	Tetrabutylammonium Chloride	Aspartic_acid	0.9	0.1	1	0	353.15	0.9331
MD0061	Tetrabutylammonium Chloride	Aspartic_acid	0.91	0.09	1	0	303.15	0.9582
MD0062	Tetrabutylammonium Chloride	Aspartic_acid	0.91	0.09	1	0	313.15	0.9532
MD0063	Tetrabutylammonium Chloride	Aspartic_acid	0.91	0.09	1	0	323.15	0.9473
MD0064	Tetrabutylammonium Chloride	Aspartic_acid	0.91	0.09	1	0	333.15	0.9413
MD0065	Tetrabutylammonium Chloride	Aspartic_acid	0.91	0.09	1	0	343.15	0.9351
MD0066	Tetrabutylammonium Chloride	Aspartic_acid	0.91	0.09	1	0	353.15	0.929
MD0067	Tetrabutylammonium Chloride	Aspartic_acid	0.92	0.08	1	0	303.15	0.9573
MD0068	Tetrabutylammonium Chloride	Aspartic_acid	0.92	0.08	1	0	313.15	0.951
MD0069	Tetrabutylammonium Chloride	Aspartic_acid	0.92	0.08	1	0	323.15	0.9462
MD0070	Tetrabutylammonium Chloride	Aspartic_acid	0.92	0.08	1	0	333.15	0.9391
MD0071	Tetrabutylammonium Chloride	Aspartic_acid	0.92	0.08	1	0	343.15	0.934
MD0072	Tetrabutylammonium Chloride	Aspartic_acid	0.92	0.08	1	0	353.15	0.928
MD0073	Trimethylglicine	Benzoic_acid	0.33	0.67	0	0	353.15	1.18
MD0074	Trimethylglicine	Benzoic_acid	0.33	0.67	0	0	363.15	1.17
MD0075	Trimethylglicine	Benzoic_acid	0.33	0.67	0	0	373.15	1.15
MD0076	Choline Chloride	Citric_acid	0.5	0.5	1	0	296.15	1.3
MD0077	Choline Chloride	Citric_acid	0.5	0.5	1	0	303.15	1.3313
MD0078	Acetylcholine Chloride	D-Fructose	0.5	0.5	1	0	293.15	1.266
MD0079	Acetylcholine Chloride	D-Fructose	0.5	0.5	1	0	298.15	1.263
MD0080	Acetylcholine Chloride	D-Fructose	0.5	0.5	1	0	303.15	1.26
MD0081	Acetylcholine Chloride	D-Fructose	0.5	0.5	1	0	308.15	1.257
MD0082	Acetylcholine Chloride	D-Fructose	0.5	0.5	1	0	313.15	1.254
MD0083	Acetylcholine Chloride	D-Fructose	0.5	0.5	1	0	318.15	1.25
MD0084	Acetylcholine Chloride	D-Fructose	0.5	0.5	1	0	323.15	1.247
MD0085	Acetylcholine Chloride	D-Fructose	0.5	0.5	1	0	328.15	1.244
MD0086	Acetylcholine Chloride	D-Fructose	0.5	0.5	1	0	333.15	1.24
MD0087	Acetylcholine Chloride	D-Fructose	0.5	0.5	1	0	338.15	1.237
MD0088	Acetylcholine Chloride	D-Fructose	0.5	0.5	1	0	343.15	1.233
MD0089	Acetylcholine Chloride	D-Fructose	0.5	0.5	1	0	348.15	1.229
MD0090	Acetylcholine Chloride	D-Fructose	0.5	0.5	1	0	353.15	1.226
MD0091	Benzyldimethyl(2-hydroxyethyl)ammonium Chloride	D-Fructose	0.5	0.5	1	0	293.15	1.242
MD0092	Benzyldimethyl(2-hydroxyethyl)ammonium Chloride	D-Fructose	0.5	0.5	1	0	298.15	1.239
MD0093	Benzyldimethyl(2-hydroxyethyl)ammonium Chloride	D-Fructose	0.5	0.5	1	0	303.15	1.236
MD0094	Benzyldimethyl(2-hydroxyethyl)ammonium Chloride	D-Fructose	0.5	0.5	1	0	308.15	1.233
MD0095	Benzyldimethyl(2-hydroxyethyl)ammonium Chloride	D-Fructose	0.5	0.5	1	0	313.15	1.23
MD0096	Benzyldimethyl(2-hydroxyethyl)ammonium Chloride	D-Fructose	0.5	0.5	1	0	318.15	1.227
MD0097	Benzyldimethyl(2-hydroxyethyl)ammonium Chloride	D-Fructose	0.5	0.5	1	0	323.15	1.224
MD0098	Benzyldimethyl(2-hydroxyethyl)ammonium Chloride	D-Fructose	0.5	0.5	1	0	328.15	1.22
MD0099	Benzyldimethyl(2-hydroxyethyl)ammonium Chloride	D-Fructose	0.5	0.5	1	0	333.15	1.217
MD0100	Benzyldimethyl(2-hydroxyethyl)ammonium Chloride	D-Fructose	0.5	0.5	1	0	338.15	1.214
MD0101	Benzyldimethyl(2-hydroxyethyl)ammonium Chloride	D-Fructose	0.5	0.5	1	0	343.15	1.21
MD0102	Benzyldimethyl(2-hydroxyethyl)ammonium Chloride	D-Fructose	0.5	0.5	1	0	348.15	1.207
MD0103	Benzyldimethyl(2-hydroxyethyl)ammonium Chloride	D-Fructose	0.5	0.5	1	0	353.15	1.203
MD0104	Choline Chloride	D-Fructose	0.5	0.5	1	0	298.15	1.337
MD0105	Choline Chloride	D-Fructose	0.5	0.5	1	0	308.15	1.3316
MD0106	Choline Chloride	D-Fructose	0.5	0.5	1	0	318.15	1.3262
MD0107	Choline Chloride	D-Fructose	0.5	0.5	1	0	328.15	1.3207
MD0108	Choline Chloride	D-Fructose	0.5	0.5	1	0	338.15	1.3152
MD0109	Choline Chloride	D-Fructose	0.5	0.5	1	0	348.15	1.3093
MD0110	Choline Chloride	D-Fructose	0.5	0.5	1	0	358.15	1.3031
MD0111	Choline Chloride	D-Fructose	0.6	0.4	1	0	298.15	1.3036
MD0112	Choline Chloride	D-Fructose	0.6	0.4	1	0	308.15	1.2982
MD0113	Choline Chloride	D-Fructose	0.6	0.4	1	0	318.15	1.2927
MD0114	Choline Chloride	D-Fructose	0.6	0.4	1	0	328.15	1.2873
MD0115	Choline Chloride	D-Fructose	0.6	0.4	1	0	338.15	1.2818
MD0116	Choline Chloride	D-Fructose	0.6	0.4	1	0	348.15	1.2759
MD0117	Choline Chloride	D-Fructose	0.6	0.4	1	0	358.15	1.2697
MD0118	Choline Chloride	D-Fructose	0.67	0.33	1	0	298.15	1.2779
MD0119	Choline Chloride	D-Fructose	0.67	0.33	1	0	308.15	1.2725
MD0120	Choline Chloride	D-Fructose	0.67	0.33	1	0	318.15	1.2669
MD0121	Choline Chloride	D-Fructose	0.67	0.33	1	0	328.15	1.2612
MD0122	Choline Chloride	D-Fructose	0.67	0.33	1	0	338.15	1.2555
MD0123	Choline Chloride	D-Fructose	0.67	0.33	1	0	348.15	1.2497
MD0124	Choline Chloride	D-Fructose	0.67	0.33	1	0	358.15	1.2419
MD0125	Choline Chloride	D-Fructose	0.71	0.29	1	0	298.15	1.259
MD0126	Choline Chloride	D-Fructose	0.71	0.29	1	0	308.15	1.2537
MD0127	Choline Chloride	D-Fructose	0.71	0.29	1	0	318.15	1.2485
MD0128	Choline Chloride	D-Fructose	0.71	0.29	1	0	328.15	1.2433
MD0129	Choline Chloride	D-Fructose	0.71	0.29	1	0	338.15	1.2379
MD0130	Choline Chloride	D-Fructose	0.71	0.29	1	0	348.15	1.2324
MD0131	Choline Chloride	D-Fructose	0.71	0.29	1	0	358.15	1.2269
MD0132	Acetylcholine Chloride	D-Glucose	0.5	0.5	1	0	293.15	1.266
MD0133	Acetylcholine Chloride	D-Glucose	0.5	0.5	1	0	298.15	1.263
MD0134	Acetylcholine Chloride	D-Glucose	0.5	0.5	1	0	303.15	1.26
MD0135	Acetylcholine Chloride	D-Glucose	0.5	0.5	1	0	308.15	1.257
MD0136	Acetylcholine Chloride	D-Glucose	0.5	0.5	1	0	313.15	1.253
MD0137	Acetylcholine Chloride	D-Glucose	0.5	0.5	1	0	318.15	1.25
MD0138	Acetylcholine Chloride	D-Glucose	0.5	0.5	1	0	323.15	1.247
MD0139	Acetylcholine Chloride	D-Glucose	0.5	0.5	1	0	328.15	1.244
MD0140	Acetylcholine Chloride	D-Glucose	0.5	0.5	1	0	333.15	1.241
MD0141	Acetylcholine Chloride	D-Glucose	0.5	0.5	1	0	338.15	1.238
MD0142	Acetylcholine Chloride	D-Glucose	0.5	0.5	1	0	343.15	1.235
MD0143	Acetylcholine Chloride	D-Glucose	0.5	0.5	1	0	348.15	1.232
MD0144	Acetylcholine Chloride	D-Glucose	0.5	0.5	1	0	353.15	1.229
MD0145	Benzyldimethyl(2-hydroxyethyl)ammonium Chloride	D-Glucose	0.5	0.5	1	0	293.15	1.255
MD0146	Benzyldimethyl(2-hydroxyethyl)ammonium Chloride	D-Glucose	0.5	0.5	1	0	298.15	1.252
MD0147	Benzyldimethyl(2-hydroxyethyl)ammonium Chloride	D-Glucose	0.5	0.5	1	0	303.15	1.25
MD0148	Benzyldimethyl(2-hydroxyethyl)ammonium Chloride	D-Glucose	0.5	0.5	1	0	308.15	1.247
MD0149	Benzyldimethyl(2-hydroxyethyl)ammonium Chloride	D-Glucose	0.5	0.5	1	0	313.15	1.244
MD0150	Benzyldimethyl(2-hydroxyethyl)ammonium Chloride	D-Glucose	0.5	0.5	1	0	318.15	1.241
MD0151	Benzyldimethyl(2-hydroxyethyl)ammonium Chloride	D-Glucose	0.5	0.5	1	0	323.15	1.238
MD0152	Benzyldimethyl(2-hydroxyethyl)ammonium Chloride	D-Glucose	0.5	0.5	1	0	328.15	1.235
MD0153	Benzyldimethyl(2-hydroxyethyl)ammonium Chloride	D-Glucose	0.5	0.5	1	0	333.15	1.232
MD0154	Benzyldimethyl(2-hydroxyethyl)ammonium Chloride	D-Glucose	0.5	0.5	1	0	338.15	1.229
MD0155	Benzyldimethyl(2-hydroxyethyl)ammonium Chloride	D-Glucose	0.5	0.5	1	0	343.15	1.226
MD0156	Benzyldimethyl(2-hydroxyethyl)ammonium Chloride	D-Glucose	0.5	0.5	1	0	348.15	1.223
MD0157	Benzyldimethyl(2-hydroxyethyl)ammonium Chloride	D-Glucose	0.5	0.5	1	0	353.15	1.22
MD0158	Choline Chloride	D-Glucose	0.5	0.5	1	0	296.15	1.27
MD0159	Choline Chloride	D-Glucose	0.67	0.33	1	0	303.15	1.2397
MD0160	Choline Chloride	D-Glucose	0.67	0.33	1	0	313.15	1.2346
MD0161	Choline Chloride	D-Glucose	0.67	0.33	1	0	323.15	1.2294
MD0162	Choline Chloride	D-Glucose	0.67	0.33	1	0	333.15	1.2243
MD0163	Choline Chloride	D-Glucose	0.67	0.33	1	0	343.15	1.2192
MD0164	Choline Chloride	D-Glucose	0.67	0.33	1	0	353.15	1.214
MD0165	Citric_acid	D-Glucose	0.5	0.5	0	0	296.15	1.45
MD0166	Allyltriphenylphosphonium bromide	Diethylene_glycol	0.2	0.8	0	1	293.15	1.2011
MD0167	Allyltriphenylphosphonium bromide	Diethylene_glycol	0.2	0.8	0	1	298.15	1.1975
MD0168	Allyltriphenylphosphonium bromide	Diethylene_glycol	0.2	0.8	0	1	303.15	1.1938
MD0169	Allyltriphenylphosphonium bromide	Diethylene_glycol	0.2	0.8	0	1	308.15	1.1901
MD0170	Allyltriphenylphosphonium bromide	Diethylene_glycol	0.2	0.8	0	1	313.15	1.1864
MD0171	Allyltriphenylphosphonium bromide	Diethylene_glycol	0.2	0.8	0	1	318.15	1.1827
MD0172	Allyltriphenylphosphonium bromide	Diethylene_glycol	0.2	0.8	0	1	323.15	1.179
MD0173	Allyltriphenylphosphonium bromide	Diethylene_glycol	0.2	0.8	0	1	328.15	1.1754
MD0174	Allyltriphenylphosphonium bromide	Diethylene_glycol	0.2	0.8	0	1	333.15	1.1717
MD0175	Allyltriphenylphosphonium bromide	Diethylene_glycol	0.2	0.8	0	1	338.15	1.1679
MD0176	Allyltriphenylphosphonium bromide	Diethylene_glycol	0.2	0.8	0	1	343.15	1.1642
MD0177	Allyltriphenylphosphonium bromide	Diethylene_glycol	0.09	0.91	0	1	293.15	1.1599
MD0178	Allyltriphenylphosphonium bromide	Diethylene_glycol	0.09	0.91	0	1	298.15	1.1563
MD0179	Allyltriphenylphosphonium bromide	Diethylene_glycol	0.09	0.91	0	1	303.15	1.1526
MD0180	Allyltriphenylphosphonium bromide	Diethylene_glycol	0.09	0.91	0	1	308.15	1.149
MD0181	Allyltriphenylphosphonium bromide	Diethylene_glycol	0.09	0.91	0	1	313.15	1.1453
MD0182	Allyltriphenylphosphonium bromide	Diethylene_glycol	0.09	0.91	0	1	318.15	1.1417
MD0183	Allyltriphenylphosphonium bromide	Diethylene_glycol	0.09	0.91	0	1	323.15	1.138
MD0184	Allyltriphenylphosphonium bromide	Diethylene_glycol	0.09	0.91	0	1	328.15	1.1344
MD0185	Allyltriphenylphosphonium bromide	Diethylene_glycol	0.09	0.91	0	1	333.15	1.1307
MD0186	Allyltriphenylphosphonium bromide	Diethylene_glycol	0.09	0.91	0	1	338.15	1.127
MD0187	Allyltriphenylphosphonium bromide	Diethylene_glycol	0.09	0.91	0	1	343.15	1.1233
MD0188	Allyltriphenylphosphonium bromide	Diethylene_glycol	0.06	0.94	0	1	293.15	1.1463
MD0189	Allyltriphenylphosphonium bromide	Diethylene_glycol	0.06	0.94	0	1	298.15	1.1427
MD0190	Allyltriphenylphosphonium bromide	Diethylene_glycol	0.06	0.94	0	1	303.15	1.1391
MD0191	Allyltriphenylphosphonium bromide	Diethylene_glycol	0.06	0.94	0	1	308.15	1.1355
MD0192	Allyltriphenylphosphonium bromide	Diethylene_glycol	0.06	0.94	0	1	313.15	1.1319
MD0193	Allyltriphenylphosphonium bromide	Diethylene_glycol	0.06	0.94	0	1	318.15	1.1282
MD0194	Allyltriphenylphosphonium bromide	Diethylene_glycol	0.06	0.94	0	1	323.15	1.1246
MD0195	Allyltriphenylphosphonium bromide	Diethylene_glycol	0.06	0.94	0	1	328.15	1.121
MD0196	Allyltriphenylphosphonium bromide	Diethylene_glycol	0.06	0.94	0	1	333.15	1.1173
MD0197	Allyltriphenylphosphonium bromide	Diethylene_glycol	0.06	0.94	0	1	338.15	1.1136
MD0198	Allyltriphenylphosphonium bromide	Diethylene_glycol	0.06	0.94	0	1	343.15	1.1099
MD0199	Acetylcholine Chloride	D-Mannose	0.5	0.5	1	0	293.15	1.275
MD0200	Acetylcholine Chloride	D-Mannose	0.5	0.5	1	0	298.15	1.272
MD0201	Acetylcholine Chloride	D-Mannose	0.5	0.5	1	0	303.15	1.269
MD0202	Acetylcholine Chloride	D-Mannose	0.5	0.5	1	0	308.15	1.266
MD0203	Acetylcholine Chloride	D-Mannose	0.5	0.5	1	0	313.15	1.262
MD0204	Acetylcholine Chloride	D-Mannose	0.5	0.5	1	0	318.15	1.259
MD0205	Acetylcholine Chloride	D-Mannose	0.5	0.5	1	0	323.15	1.256
MD0206	Acetylcholine Chloride	D-Mannose	0.5	0.5	1	0	328.15	1.253
MD0207	Acetylcholine Chloride	D-Mannose	0.5	0.5	1	0	333.15	1.25
MD0208	Acetylcholine Chloride	D-Mannose	0.5	0.5	1	0	338.15	1.247
MD0209	Acetylcholine Chloride	D-Mannose	0.5	0.5	1	0	343.15	1.244
MD0210	Acetylcholine Chloride	D-Mannose	0.5	0.5	1	0	348.15	1.241
MD0211	Acetylcholine Chloride	D-Mannose	0.5	0.5	1	0	353.15	1.238
MD0212	Benzyldimethyl(2-hydroxyethyl)ammonium Chloride	D-Mannose	0.5	0.5	1	0	293.15	1.262
MD0213	Benzyldimethyl(2-hydroxyethyl)ammonium Chloride	D-Mannose	0.5	0.5	1	0	298.15	1.26
MD0214	Benzyldimethyl(2-hydroxyethyl)ammonium Chloride	D-Mannose	0.5	0.5	1	0	303.15	1.257
MD0215	Benzyldimethyl(2-hydroxyethyl)ammonium Chloride	D-Mannose	0.5	0.5	1	0	308.15	1.255
MD0216	Benzyldimethyl(2-hydroxyethyl)ammonium Chloride	D-Mannose	0.5	0.5	1	0	313.15	1.252
MD0217	Benzyldimethyl(2-hydroxyethyl)ammonium Chloride	D-Mannose	0.5	0.5	1	0	318.15	1.249
MD0218	Benzyldimethyl(2-hydroxyethyl)ammonium Chloride	D-Mannose	0.5	0.5	1	0	323.15	1.246
MD0219	Benzyldimethyl(2-hydroxyethyl)ammonium Chloride	D-Mannose	0.5	0.5	1	0	328.15	1.243
MD0220	Benzyldimethyl(2-hydroxyethyl)ammonium Chloride	D-Mannose	0.5	0.5	1	0	333.15	1.24
MD0221	Benzyldimethyl(2-hydroxyethyl)ammonium Chloride	D-Mannose	0.5	0.5	1	0	338.15	1.237
MD0222	Benzyldimethyl(2-hydroxyethyl)ammonium Chloride	D-Mannose	0.5	0.5	1	0	343.15	1.234
MD0223	Benzyldimethyl(2-hydroxyethyl)ammonium Chloride	D-Mannose	0.5	0.5	1	0	348.15	1.231
MD0224	Benzyldimethyl(2-hydroxyethyl)ammonium Chloride	D-Mannose	0.5	0.5	1	0	353.15	1.228
MD0225	Choline Chloride	D-Mannose	0.5	0.5	1	0	293.15	1.281
MD0226	Choline Chloride	D-Mannose	0.5	0.5	1	0	298.15	1.278
MD0227	Choline Chloride	D-Mannose	0.5	0.5	1	0	303.15	1.275
MD0228	Choline Chloride	D-Mannose	0.5	0.5	1	0	308.15	1.272
MD0229	Choline Chloride	D-Mannose	0.5	0.5	1	0	313.15	1.27
MD0230	Choline Chloride	D-Mannose	0.5	0.5	1	0	318.15	1.267
MD0231	Choline Chloride	D-Mannose	0.5	0.5	1	0	323.15	1.264
MD0232	Choline Chloride	D-Mannose	0.5	0.5	1	0	328.15	1.262
MD0233	Choline Chloride	D-Mannose	0.5	0.5	1	0	333.15	1.259
MD0234	Choline Chloride	D-Mannose	0.5	0.5	1	0	338.15	1.256
MD0235	Choline Chloride	D-Mannose	0.5	0.5	1	0	343.15	1.254
MD0236	Choline Chloride	D-Mannose	0.5	0.5	1	0	348.15	1.251
MD0237	Choline Chloride	D-Mannose	0.5	0.5	1	0	353.15	1.248
MD0238	Acetylcholine Chloride	D-Ribose	0.5	0.5	1	0	293.15	1.258
MD0239	Acetylcholine Chloride	D-Ribose	0.5	0.5	1	0	298.15	1.255
MD0240	Acetylcholine Chloride	D-Ribose	0.5	0.5	1	0	303.15	1.252
MD0241	Acetylcholine Chloride	D-Ribose	0.5	0.5	1	0	308.15	1.249
MD0242	Acetylcholine Chloride	D-Ribose	0.5	0.5	1	0	313.15	1.245
MD0243	Acetylcholine Chloride	D-Ribose	0.5	0.5	1	0	318.15	1.242
MD0244	Acetylcholine Chloride	D-Ribose	0.5	0.5	1	0	323.15	1.239
MD0245	Acetylcholine Chloride	D-Ribose	0.5	0.5	1	0	328.15	1.235
MD0246	Acetylcholine Chloride	D-Ribose	0.5	0.5	1	0	333.15	1.232
MD0247	Acetylcholine Chloride	D-Ribose	0.5	0.5	1	0	338.15	1.229
MD0248	Acetylcholine Chloride	D-Ribose	0.5	0.5	1	0	343.15	1.226
MD0249	Acetylcholine Chloride	D-Ribose	0.5	0.5	1	0	348.15	1.223
MD0250	Acetylcholine Chloride	D-Ribose	0.5	0.5	1	0	353.15	1.219
MD0251	Benzyldimethyl(2-hydroxyethyl)ammonium Chloride	D-Ribose	0.5	0.5	1	0	293.15	1.246
MD0252	Benzyldimethyl(2-hydroxyethyl)ammonium Chloride	D-Ribose	0.5	0.5	1	0	298.15	1.243
MD0253	Benzyldimethyl(2-hydroxyethyl)ammonium Chloride	D-Ribose	0.5	0.5	1	0	303.15	1.24
MD0254	Benzyldimethyl(2-hydroxyethyl)ammonium Chloride	D-Ribose	0.5	0.5	1	0	308.15	1.237
MD0255	Benzyldimethyl(2-hydroxyethyl)ammonium Chloride	D-Ribose	0.5	0.5	1	0	313.15	1.234
MD0256	Benzyldimethyl(2-hydroxyethyl)ammonium Chloride	D-Ribose	0.5	0.5	1	0	318.15	1.231
MD0257	Benzyldimethyl(2-hydroxyethyl)ammonium Chloride	D-Ribose	0.5	0.5	1	0	323.15	1.228
MD0258	Benzyldimethyl(2-hydroxyethyl)ammonium Chloride	D-Ribose	0.5	0.5	1	0	328.15	1.224
MD0259	Benzyldimethyl(2-hydroxyethyl)ammonium Chloride	D-Ribose	0.5	0.5	1	0	333.15	1.221
MD0260	Benzyldimethyl(2-hydroxyethyl)ammonium Chloride	D-Ribose	0.5	0.5	1	0	338.15	1.218
MD0261	Benzyldimethyl(2-hydroxyethyl)ammonium Chloride	D-Ribose	0.5	0.5	1	0	343.15	1.215
MD0262	Benzyldimethyl(2-hydroxyethyl)ammonium Chloride	D-Ribose	0.5	0.5	1	0	348.15	1.212
MD0263	Benzyldimethyl(2-hydroxyethyl)ammonium Chloride	D-Ribose	0.5	0.5	1	0	353.15	1.209
MD0264	Choline Chloride	D-Ribose	0.5	0.5	1	0	293.15	1.269
MD0265	Choline Chloride	D-Ribose	0.5	0.5	1	0	298.15	1.267
MD0266	Choline Chloride	D-Ribose	0.5	0.5	1	0	303.15	1.264
MD0267	Choline Chloride	D-Ribose	0.5	0.5	1	0	308.15	1.261
MD0268	Choline Chloride	D-Ribose	0.5	0.5	1	0	313.15	1.258
MD0269	Choline Chloride	D-Ribose	0.5	0.5	1	0	318.15	1.255
MD0270	Choline Chloride	D-Ribose	0.5	0.5	1	0	323.15	1.252
MD0271	Choline Chloride	D-Ribose	0.5	0.5	1	0	328.15	1.249
MD0272	Choline Chloride	D-Ribose	0.5	0.5	1	0	333.15	1.246
MD0273	Choline Chloride	D-Ribose	0.5	0.5	1	0	338.15	1.243
MD0274	Choline Chloride	D-Ribose	0.5	0.5	1	0	343.15	1.24
MD0275	Choline Chloride	D-Ribose	0.5	0.5	1	0	348.15	1.237
MD0276	Choline Chloride	D-Ribose	0.5	0.5	1	0	353.15	1.235
MD0277	Choline Chloride	D-Sorbitol	0.5	0.5	1	0	303.15	1.2794
MD0278	Choline Chloride	D-Sucrose	0.67	0.33	1	0	296.15	1.23
MD0279	Choline Chloride	D-Sucrose	0.5	0.5	1	0	296.15	1.35
MD0280	Choline Chloride	D-Sucrose	0.8	0.2	1	0	296.15	1.22
MD0281	Acetylcholine Chloride	D-Xylose	0.5	0.5	1	0	293.15	1.257
MD0282	Acetylcholine Chloride	D-Xylose	0.5	0.5	1	0	298.15	1.254
MD0283	Acetylcholine Chloride	D-Xylose	0.5	0.5	1	0	303.15	1.251
MD0284	Acetylcholine Chloride	D-Xylose	0.5	0.5	1	0	308.15	1.248
MD0285	Acetylcholine Chloride	D-Xylose	0.5	0.5	1	0	313.15	1.245
MD0286	Acetylcholine Chloride	D-Xylose	0.5	0.5	1	0	318.15	1.241
MD0287	Acetylcholine Chloride	D-Xylose	0.5	0.5	1	0	323.15	1.238
MD0288	Acetylcholine Chloride	D-Xylose	0.5	0.5	1	0	328.15	1.235
MD0289	Acetylcholine Chloride	D-Xylose	0.5	0.5	1	0	333.15	1.232
MD0290	Acetylcholine Chloride	D-Xylose	0.5	0.5	1	0	338.15	1.229
MD0291	Acetylcholine Chloride	D-Xylose	0.5	0.5	1	0	343.15	1.226
MD0292	Acetylcholine Chloride	D-Xylose	0.5	0.5	1	0	348.15	1.223
MD0293	Acetylcholine Chloride	D-Xylose	0.5	0.5	1	0	353.15	1.22
MD0294	Benzyldimethyl(2-hydroxyethyl)ammonium Chloride	D-Xylose	0.5	0.5	1	0	293.15	1.227
MD0295	Benzyldimethyl(2-hydroxyethyl)ammonium Chloride	D-Xylose	0.5	0.5	1	0	298.15	1.224
MD0296	Benzyldimethyl(2-hydroxyethyl)ammonium Chloride	D-Xylose	0.5	0.5	1	0	303.15	1.221
MD0297	Benzyldimethyl(2-hydroxyethyl)ammonium Chloride	D-Xylose	0.5	0.5	1	0	308.15	1.218
MD0298	Benzyldimethyl(2-hydroxyethyl)ammonium Chloride	D-Xylose	0.5	0.5	1	0	313.15	1.215
MD0299	Benzyldimethyl(2-hydroxyethyl)ammonium Chloride	D-Xylose	0.5	0.5	1	0	318.15	1.212
MD0300	Benzyldimethyl(2-hydroxyethyl)ammonium Chloride	D-Xylose	0.5	0.5	1	0	323.15	1.209
MD0301	Benzyldimethyl(2-hydroxyethyl)ammonium Chloride	D-Xylose	0.5	0.5	1	0	328.15	1.207
MD0302	Benzyldimethyl(2-hydroxyethyl)ammonium Chloride	D-Xylose	0.5	0.5	1	0	333.15	1.204
MD0303	Benzyldimethyl(2-hydroxyethyl)ammonium Chloride	D-Xylose	0.5	0.5	1	0	338.15	1.201
MD0304	Benzyldimethyl(2-hydroxyethyl)ammonium Chloride	D-Xylose	0.5	0.5	1	0	343.15	1.198
MD0305	Benzyldimethyl(2-hydroxyethyl)ammonium Chloride	D-Xylose	0.5	0.5	1	0	348.15	1.195
MD0306	Benzyldimethyl(2-hydroxyethyl)ammonium Chloride	D-Xylose	0.5	0.5	1	0	353.15	1.192
MD0307	Choline Chloride	D-Xylose	0.5	0.5	1	0	293.15	1.26
MD0308	Choline Chloride	D-Xylose	0.5	0.5	1	0	298.15	1.257
MD0309	Choline Chloride	D-Xylose	0.5	0.5	1	0	303.15	1.254
MD0310	Choline Chloride	D-Xylose	0.5	0.5	1	0	308.15	1.251
MD0311	Choline Chloride	D-Xylose	0.5	0.5	1	0	313.15	1.248
MD0312	Choline Chloride	D-Xylose	0.5	0.5	1	0	318.15	1.246
MD0313	Choline Chloride	D-Xylose	0.5	0.5	1	0	323.15	1.243
MD0314	Choline Chloride	D-Xylose	0.5	0.5	1	0	328.15	1.24
MD0315	Choline Chloride	D-Xylose	0.5	0.5	1	0	333.15	1.238
MD0316	Choline Chloride	D-Xylose	0.5	0.5	1	0	338.15	1.235
MD0317	Choline Chloride	D-Xylose	0.5	0.5	1	0	343.15	1.232
MD0318	Choline Chloride	D-Xylose	0.5	0.5	1	0	348.15	1.229
MD0319	Choline Chloride	D-Xylose	0.5	0.5	1	0	353.15	1.227
MD0320	Choline Chloride	D-Xylose	0.75	0.25	1	0	296.15	1.22
MD0321	Benzyltripropylammonium Chloride	Ethylene_glycol	0.25	0.75	1	0	293.15	1.0636
MD0322	Benzyltripropylammonium Chloride	Ethylene_glycol	0.25	0.75	1	0	298.15	1.0606
MD0323	Benzyltripropylammonium Chloride	Ethylene_glycol	0.25	0.75	1	0	303.15	1.0575
MD0324	Benzyltripropylammonium Chloride	Ethylene_glycol	0.25	0.75	1	0	308.15	1.0544
MD0325	Benzyltripropylammonium Chloride	Ethylene_glycol	0.25	0.75	1	0	313.15	1.0514
MD0326	Benzyltripropylammonium Chloride	Ethylene_glycol	0.25	0.75	1	0	318.15	1.0483
MD0327	Benzyltripropylammonium Chloride	Ethylene_glycol	0.25	0.75	1	0	323.15	1.0452
MD0328	Benzyltripropylammonium Chloride	Ethylene_glycol	0.25	0.75	1	0	328.15	1.0421
MD0329	Benzyltripropylammonium Chloride	Ethylene_glycol	0.25	0.75	1	0	333.15	1.039
MD0330	Benzyltripropylammonium Chloride	Ethylene_glycol	0.25	0.75	1	0	338.15	1.036
MD0331	Benzyltripropylammonium Chloride	Ethylene_glycol	0.25	0.75	1	0	343.15	1.0329
MD0332	Choline Chloride	Ethylene_glycol	0.36	0.64	1	0	298.15	1.118
MD0333	Choline Chloride	Ethylene_glycol	0.36	0.64	1	0	303.15	1.1156
MD0334	Choline Chloride	Ethylene_glycol	0.36	0.64	1	0	308.15	1.1122
MD0335	Choline Chloride	Ethylene_glycol	0.36	0.64	1	0	313.15	1.1097
MD0336	Choline Chloride	Ethylene_glycol	0.36	0.64	1	0	318.15	1.1064
MD0337	Choline Chloride	Ethylene_glycol	0.36	0.64	1	0	323.15	1.1037
MD0338	Choline Chloride	Ethylene_glycol	0.36	0.64	1	0	328.15	1.1006
MD0339	Choline Chloride	Ethylene_glycol	0.36	0.64	1	0	333.15	1.0968
MD0340	Choline Chloride	Ethylene_glycol	0.36	0.64	1	0	338.15	1.0948
MD0341	Choline Chloride	Ethylene_glycol	0.36	0.64	1	0	343.15	1.091
MD0342	Choline Chloride	Ethylene_glycol	0.36	0.64	1	0	348.15	1.089
MD0343	Choline Chloride	Ethylene_glycol	0.36	0.64	1	0	353.15	1.087
MD0344	Choline Chloride	Ethylene_glycol	0.36	0.64	1	0	358.15	1.0832
MD0345	Choline Chloride	Ethylene_glycol	0.36	0.64	1	0	363.15	1.082
MD0346	Choline Chloride	Ethylene_glycol	0.36	0.64	1	0	368.15	1.0774
MD0347	Choline Chloride	Ethylene_glycol	0.33	0.67	1	0	303.15	1.1139
MD0348	Choline Chloride	Ethylene_glycol	0.33	0.67	1	0	308.15	1.1109
MD0349	Choline Chloride	Ethylene_glycol	0.33	0.67	1	0	313.15	1.1081
MD0350	Choline Chloride	Ethylene_glycol	0.33	0.67	1	0	318.15	1.1053
MD0351	Choline Chloride	Ethylene_glycol	0.33	0.67	1	0	323.15	1.1025
MD0352	Choline Chloride	Ethylene_glycol	0.33	0.67	1	0	328.15	1.0997
MD0353	Choline Chloride	Ethylene_glycol	0.33	0.67	1	0	333.15	1.0969
MD0354	Choline Chloride	Ethylene_glycol	0.33	0.67	1	0	338.15	1.0941
MD0355	Choline Chloride	Ethylene_glycol	0.33	0.67	1	0	343.15	1.0913
MD0356	Choline Chloride	Ethylene_glycol	0.33	0.67	1	0	348.15	1.0886
MD0357	Choline Chloride	Ethylene_glycol	0.33	0.67	1	0	353.15	1.0858
MD0358	Choline Chloride	Ethylene_glycol	0.33	0.67	1	0	358.15	1.083
MD0359	Choline Chloride	Ethylene_glycol	0.33	0.67	1	0	363.15	1.0803
MD0360	Choline Chloride	Ethylene_glycol	0.33	0.67	1	0	298.15	1.117
MD0361	Choline Chloride	Ethylene_glycol	0.33	0.67	1	0	283.15	1.1229
MD0362	Choline Chloride	Ethylene_glycol	0.33	0.67	1	0	293.15	1.1171
MD0363	Choline Chloride	Ethylene_glycol	0.33	0.67	1	0	368.15	1.0767
MD0364	Choline Chloride	Ethylene_glycol	0.28	0.72	1	0	298.15	1.117
MD0365	Choline Chloride	Ethylene_glycol	0.28	0.72	1	0	303.15	1.1141
MD0366	Choline Chloride	Ethylene_glycol	0.28	0.72	1	0	308.15	1.1111
MD0367	Choline Chloride	Ethylene_glycol	0.28	0.72	1	0	313.15	1.1082
MD0368	Choline Chloride	Ethylene_glycol	0.28	0.72	1	0	318.15	1.1052
MD0369	Choline Chloride	Ethylene_glycol	0.28	0.72	1	0	323.15	1.1023
MD0370	Choline Chloride	Ethylene_glycol	0.28	0.72	1	0	328.15	1.0993
MD0371	Choline Chloride	Ethylene_glycol	0.28	0.72	1	0	333.15	1.0962
MD0372	Choline Chloride	Ethylene_glycol	0.28	0.72	1	0	338.15	1.0934
MD0373	Choline Chloride	Ethylene_glycol	0.28	0.72	1	0	343.15	1.0904
MD0374	Choline Chloride	Ethylene_glycol	0.28	0.72	1	0	348.15	1.0875
MD0375	Choline Chloride	Ethylene_glycol	0.28	0.72	1	0	353.15	1.0847
MD0376	Choline Chloride	Ethylene_glycol	0.28	0.72	1	0	358.15	1.0816
MD0377	Choline Chloride	Ethylene_glycol	0.28	0.72	1	0	363.15	1.0788
MD0378	Choline Chloride	Ethylene_glycol	0.28	0.72	1	0	368.15	1.0757
MD0379	Methyltriphenylphosphonium bromide	Ethylene_glycol	0.25	0.75	0	1	303.15	1.2424
MD0380	Methyltriphenylphosphonium bromide	Ethylene_glycol	0.25	0.75	0	1	308.15	1.2432
MD0381	Methyltriphenylphosphonium bromide	Ethylene_glycol	0.25	0.75	0	1	313.15	1.2398
MD0382	Methyltriphenylphosphonium bromide	Ethylene_glycol	0.25	0.75	0	1	318.15	1.2363
MD0383	Methyltriphenylphosphonium bromide	Ethylene_glycol	0.25	0.75	0	1	323.15	1.2324
MD0384	Methyltriphenylphosphonium bromide	Ethylene_glycol	0.25	0.75	0	1	328.15	1.2293
MD0385	Methyltriphenylphosphonium bromide	Ethylene_glycol	0.25	0.75	0	1	333.15	1.226
MD0386	Methyltriphenylphosphonium bromide	Ethylene_glycol	0.25	0.75	0	1	338.15	1.2223
MD0387	Methyltriphenylphosphonium bromide	Ethylene_glycol	0.25	0.75	0	1	343.15	1.2188
MD0388	Methyltriphenylphosphonium bromide	Ethylene_glycol	0.25	0.75	0	1	348.15	1.2153
MD0389	Methyltriphenylphosphonium bromide	Ethylene_glycol	0.25	0.75	0	1	353.15	1.2119
MD0390	Methyltriphenylphosphonium bromide	Ethylene_glycol	0.25	0.75	0	1	358.15	1.2083
MD0391	Methyltriphenylphosphonium bromide	Ethylene_glycol	0.25	0.75	0	1	363.15	1.2045
MD0392	Methyltriphenylphosphonium bromide	Ethylene_glycol	0.25	0.75	0	1	368.15	1.2013
MD0393	Methyltriphenylphosphonium bromide	Ethylene_glycol	0.2	0.8	0	1	303.15	1.229
MD0394	Methyltriphenylphosphonium bromide	Ethylene_glycol	0.2	0.8	0	1	313.15	1.222
MD0395	Methyltriphenylphosphonium bromide	Ethylene_glycol	0.2	0.8	0	1	323.15	1.2151
MD0396	Methyltriphenylphosphonium bromide	Ethylene_glycol	0.2	0.8	0	1	333.15	1.2079
MD0397	Methyltriphenylphosphonium bromide	Ethylene_glycol	0.2	0.8	0	1	343.15	1.2009
MD0398	Methyltriphenylphosphonium bromide	Ethylene_glycol	0.2	0.8	0	1	353.15	1.1936
MD0399	Methyltriphenylphosphonium bromide	Ethylene_glycol	0.2	0.8	0	1	363.15	1.1864
MD0400	Methyltriphenylphosphonium bromide	Ethylene_glycol	0.2	0.8	0	1	368.15	1.1828
MD0401	Methyltriphenylphosphonium bromide	Ethylene_glycol	0.16	0.84	0	1	303.15	1.2163
MD0402	Methyltriphenylphosphonium bromide	Ethylene_glycol	0.16	0.84	0	1	308.15	1.2124
MD0403	Methyltriphenylphosphonium bromide	Ethylene_glycol	0.16	0.84	0	1	313.15	1.2086
MD0404	Methyltriphenylphosphonium bromide	Ethylene_glycol	0.16	0.84	0	1	318.15	1.2052
MD0405	Methyltriphenylphosphonium bromide	Ethylene_glycol	0.16	0.84	0	1	323.15	1.202
MD0406	Methyltriphenylphosphonium bromide	Ethylene_glycol	0.16	0.84	0	1	328.15	1.198
MD0407	Methyltriphenylphosphonium bromide	Ethylene_glycol	0.16	0.84	0	1	333.15	1.1947
MD0408	Methyltriphenylphosphonium bromide	Ethylene_glycol	0.16	0.84	0	1	338.15	1.1907
MD0409	Methyltriphenylphosphonium bromide	Ethylene_glycol	0.16	0.84	0	1	343.15	1.187
MD0410	Methyltriphenylphosphonium bromide	Ethylene_glycol	0.16	0.84	0	1	348.15	1.1834
MD0411	Methyltriphenylphosphonium bromide	Ethylene_glycol	0.16	0.84	0	1	353.15	1.1792
MD0412	Methyltriphenylphosphonium bromide	Ethylene_glycol	0.16	0.84	0	1	358.15	1.1761
MD0413	Methyltriphenylphosphonium bromide	Ethylene_glycol	0.16	0.84	0	1	363.15	1.1723
MD0414	Methyltriphenylphosphonium bromide	Ethylene_glycol	0.16	0.84	0	1	368.15	1.1688
MD0415	Methyltriphenylphosphonium bromide	Ethylene_glycol	0.25	0.75	0	1	298.15	1.2501
MD0416	Methyltriphenylphosphonium bromide	Ethylene_glycol	0.2	0.8	0	1	298.15	1.2326
MD0417	Methyltriphenylphosphonium bromide	Ethylene_glycol	0.2	0.8	0	1	308.15	1.2256
MD0418	Methyltriphenylphosphonium bromide	Ethylene_glycol	0.2	0.8	0	1	318.15	1.2185
MD0419	Methyltriphenylphosphonium bromide	Ethylene_glycol	0.2	0.8	0	1	328.15	1.2114
MD0420	Methyltriphenylphosphonium bromide	Ethylene_glycol	0.2	0.8	0	1	338.15	1.2043
MD0421	Methyltriphenylphosphonium bromide	Ethylene_glycol	0.2	0.8	0	1	348.15	1.1972
MD0422	Methyltriphenylphosphonium bromide	Ethylene_glycol	0.2	0.8	0	1	358.15	1.19
MD0423	Methyltriphenylphosphonium bromide	Ethylene_glycol	0.16	0.84	0	1	298.15	1.2195
MD0424	N,N-diethylenethanolammonium Chloride	Ethylene_glycol	0.33	0.67	1	0	298.15	1.0999
MD0425	N,N-diethylenethanolammonium Chloride	Ethylene_glycol	0.33	0.67	1	0	303.15	1.0968
MD0426	N,N-diethylenethanolammonium Chloride	Ethylene_glycol	0.33	0.67	1	0	308.15	1.0938
MD0427	N,N-diethylenethanolammonium Chloride	Ethylene_glycol	0.33	0.67	1	0	313.15	1.0909
MD0428	N,N-diethylenethanolammonium Chloride	Ethylene_glycol	0.33	0.67	1	0	318.15	1.0879
MD0429	N,N-diethylenethanolammonium Chloride	Ethylene_glycol	0.33	0.67	1	0	323.15	1.0848
MD0430	N,N-diethylenethanolammonium Chloride	Ethylene_glycol	0.33	0.67	1	0	328.15	1.0818
MD0431	N,N-diethylenethanolammonium Chloride	Ethylene_glycol	0.33	0.67	1	0	333.15	1.0788
MD0432	N,N-diethylenethanolammonium Chloride	Ethylene_glycol	0.33	0.67	1	0	338.15	1.0759
MD0433	N,N-diethylenethanolammonium Chloride	Ethylene_glycol	0.33	0.67	1	0	343.15	1.0728
MD0434	N,N-diethylenethanolammonium Chloride	Ethylene_glycol	0.33	0.67	1	0	348.15	1.0686
MD0435	N,N-diethylenethanolammonium Chloride	Ethylene_glycol	0.33	0.67	1	0	353.15	1.0655
MD0436	N,N-diethylenethanolammonium Chloride	Ethylene_glycol	0.33	0.67	1	0	358.15	1.0624
MD0437	N,N-diethylenethanolammonium Chloride	Ethylene_glycol	0.33	0.67	1	0	363.15	1.059
MD0438	N,N-diethylenethanolammonium Chloride	Ethylene_glycol	0.33	0.67	1	0	368.15	1.0562
MD0439	N,N-diethylenethanolammonium Chloride	Ethylene_glycol	0.25	0.75	1	0	298.15	1.1018
MD0440	N,N-diethylenethanolammonium Chloride	Ethylene_glycol	0.25	0.75	1	0	303.15	1.0986
MD0441	N,N-diethylenethanolammonium Chloride	Ethylene_glycol	0.25	0.75	1	0	308.15	1.0955
MD0442	N,N-diethylenethanolammonium Chloride	Ethylene_glycol	0.25	0.75	1	0	313.15	1.0926
MD0443	N,N-diethylenethanolammonium Chloride	Ethylene_glycol	0.25	0.75	1	0	318.15	1.0893
MD0444	N,N-diethylenethanolammonium Chloride	Ethylene_glycol	0.25	0.75	1	0	323.15	1.0862
MD0445	N,N-diethylenethanolammonium Chloride	Ethylene_glycol	0.25	0.75	1	0	328.15	1.083
MD0446	N,N-diethylenethanolammonium Chloride	Ethylene_glycol	0.25	0.75	1	0	333.15	1.0797
MD0447	N,N-diethylenethanolammonium Chloride	Ethylene_glycol	0.25	0.75	1	0	338.15	1.0767
MD0448	N,N-diethylenethanolammonium Chloride	Ethylene_glycol	0.25	0.75	1	0	343.15	1.074
MD0449	N,N-diethylenethanolammonium Chloride	Ethylene_glycol	0.25	0.75	1	0	348.15	1.0705
MD0450	N,N-diethylenethanolammonium Chloride	Ethylene_glycol	0.25	0.75	1	0	353.15	1.0675
MD0451	N,N-diethylenethanolammonium Chloride	Ethylene_glycol	0.25	0.75	1	0	358.15	1.0642
MD0452	N,N-diethylenethanolammonium Chloride	Ethylene_glycol	0.25	0.75	1	0	363.15	1.06
MD0453	N,N-diethylenethanolammonium Chloride	Ethylene_glycol	0.25	0.75	1	0	368.15	1.0546
MD0454	N,N-diethylenethanolammonium Chloride	Ethylene_glycol	0.2	0.8	1	0	298.15	1.1037
MD0455	N,N-diethylenethanolammonium Chloride	Ethylene_glycol	0.2	0.8	1	0	303.15	1.1004
MD0456	N,N-diethylenethanolammonium Chloride	Ethylene_glycol	0.2	0.8	1	0	308.15	1.0973
MD0457	N,N-diethylenethanolammonium Chloride	Ethylene_glycol	0.2	0.8	1	0	313.15	1.0942
MD0458	N,N-diethylenethanolammonium Chloride	Ethylene_glycol	0.2	0.8	1	0	318.15	1.091
MD0459	N,N-diethylenethanolammonium Chloride	Ethylene_glycol	0.2	0.8	1	0	323.15	1.0877
MD0460	N,N-diethylenethanolammonium Chloride	Ethylene_glycol	0.2	0.8	1	0	328.15	1.0846
MD0461	N,N-diethylenethanolammonium Chloride	Ethylene_glycol	0.2	0.8	1	0	333.15	1.0815
MD0462	N,N-diethylenethanolammonium Chloride	Ethylene_glycol	0.2	0.8	1	0	338.15	1.0782
MD0463	N,N-diethylenethanolammonium Chloride	Ethylene_glycol	0.2	0.8	1	0	343.15	1.075
MD0464	N,N-diethylenethanolammonium Chloride	Ethylene_glycol	0.2	0.8	1	0	348.15	1.0718
MD0465	N,N-diethylenethanolammonium Chloride	Ethylene_glycol	0.2	0.8	1	0	353.15	1.0683
MD0466	N,N-diethylenethanolammonium Chloride	Ethylene_glycol	0.2	0.8	1	0	358.15	1.0654
MD0467	N,N-diethylenethanolammonium Chloride	Ethylene_glycol	0.2	0.8	1	0	363.15	1.0622
MD0468	N,N-diethylenethanolammonium Chloride	Ethylene_glycol	0.2	0.8	1	0	368.15	1.059
MD0469	Tetrabutylammonium Chloride	Ethylene_glycol	0.33	0.67	1	0	293.15	1.105
MD0470	Tetrabutylammonium Chloride	Ethylene_glycol	0.33	0.67	1	0	303.15	1.099
MD0471	Tetrabutylammonium Chloride	Ethylene_glycol	0.33	0.67	1	0	313.15	1.092
MD0472	Tetrabutylammonium Chloride	Ethylene_glycol	0.33	0.67	1	0	323.15	1.086
MD0473	Tetrabutylammonium Chloride	Ethylene_glycol	0.33	0.67	1	0	333.15	1.079
MD0474	Tetrabutylammonium Chloride	Ethylene_glycol	0.33	0.67	1	0	343.15	1.073
MD0475	Tetrabutylammonium Chloride	Ethylene_glycol	0.33	0.67	1	0	353.15	1.067
MD0476	Tetrabutylammonium Chloride	Ethylene_glycol	0.25	0.75	1	0	293.15	1.13
MD0477	Tetrabutylammonium Chloride	Ethylene_glycol	0.25	0.75	1	0	303.15	1.123
MD0478	Tetrabutylammonium Chloride	Ethylene_glycol	0.25	0.75	1	0	313.15	1.117
MD0479	Tetrabutylammonium Chloride	Ethylene_glycol	0.25	0.75	1	0	323.15	1.11
MD0480	Tetrabutylammonium Chloride	Ethylene_glycol	0.25	0.75	1	0	333.15	1.104
MD0481	Tetrabutylammonium Chloride	Ethylene_glycol	0.25	0.75	1	0	343.15	1.097
MD0482	Tetrabutylammonium Chloride	Ethylene_glycol	0.25	0.75	1	0	353.15	1.091
MD0483	Tetrabutylammonium Chloride	Ethylene_glycol	0.2	0.8	1	0	293.15	1.145
MD0484	Tetrabutylammonium Chloride	Ethylene_glycol	0.2	0.8	1	0	303.15	1.138
MD0485	Tetrabutylammonium Chloride	Ethylene_glycol	0.2	0.8	1	0	313.15	1.132
MD0486	Tetrabutylammonium Chloride	Ethylene_glycol	0.2	0.8	1	0	323.15	1.125
MD0487	Tetrabutylammonium Chloride	Ethylene_glycol	0.2	0.8	1	0	333.15	1.119
MD0488	Tetrabutylammonium Chloride	Ethylene_glycol	0.2	0.8	1	0	343.15	1.112
MD0489	Tetrabutylammonium Chloride	Ethylene_glycol	0.2	0.8	1	0	353.15	1.106
MD0490	Tetrahexylammonium bromide	Ethylene_glycol	0.33	0.67	0	1	293.15	1.0078
MD0491	Tetrahexylammonium bromide	Ethylene_glycol	0.33	0.67	0	1	298.15	1.0045
MD0492	Tetrahexylammonium bromide	Ethylene_glycol	0.33	0.67	0	1	303.15	1.0013
MD0493	Tetrahexylammonium bromide	Ethylene_glycol	0.33	0.67	0	1	308.15	0.9983
MD0494	Tetrahexylammonium bromide	Ethylene_glycol	0.33	0.67	0	1	313.15	0.9951
MD0495	Tetrahexylammonium bromide	Ethylene_glycol	0.33	0.67	0	1	318.15	0.9919
MD0496	Tetrahexylammonium bromide	Ethylene_glycol	0.33	0.67	0	1	323.15	0.9886
MD0497	Tetrahexylammonium bromide	Ethylene_glycol	0.33	0.67	0	1	328.15	0.9854
MD0498	Tetrahexylammonium bromide	Ethylene_glycol	0.33	0.67	0	1	333.15	0.9822
MD0499	Tetrahexylammonium bromide	Ethylene_glycol	0.33	0.67	0	1	338.15	0.9789
MD0500	Tetrahexylammonium bromide	Ethylene_glycol	0.33	0.67	0	1	343.15	0.9757
MD0501	Tetrabutylammonium Chloride	Glutamic_acid	0.89	0.11	1	0	303.15	0.9641
MD0502	Tetrabutylammonium Chloride	Glutamic_acid	0.89	0.11	1	0	313.15	0.9579
MD0503	Tetrabutylammonium Chloride	Glutamic_acid	0.89	0.11	1	0	323.15	0.9522
MD0504	Tetrabutylammonium Chloride	Glutamic_acid	0.89	0.11	1	0	333.15	0.946
MD0505	Tetrabutylammonium Chloride	Glutamic_acid	0.89	0.11	1	0	343.15	0.9402
MD0506	Tetrabutylammonium Chloride	Glutamic_acid	0.89	0.11	1	0	353.15	0.934
MD0507	Tetrabutylammonium Chloride	Glutamic_acid	0.9	0.1	1	0	303.15	0.963
MD0508	Tetrabutylammonium Chloride	Glutamic_acid	0.9	0.1	1	0	313.15	0.9572
MD0509	Tetrabutylammonium Chloride	Glutamic_acid	0.9	0.1	1	0	323.15	0.951
MD0510	Tetrabutylammonium Chloride	Glutamic_acid	0.9	0.1	1	0	333.15	0.9452
MD0511	Tetrabutylammonium Chloride	Glutamic_acid	0.9	0.1	1	0	343.15	0.9389
MD0512	Tetrabutylammonium Chloride	Glutamic_acid	0.9	0.1	1	0	353.15	0.932
MD0513	Tetrabutylammonium Chloride	Glutamic_acid	0.91	0.09	1	0	303.15	0.9612
MD0514	Tetrabutylammonium Chloride	Glutamic_acid	0.91	0.09	1	0	313.15	0.9549
MD0515	Tetrabutylammonium Chloride	Glutamic_acid	0.91	0.09	1	0	323.15	0.949
MD0516	Tetrabutylammonium Chloride	Glutamic_acid	0.91	0.09	1	0	333.15	0.9429
MD0517	Tetrabutylammonium Chloride	Glutamic_acid	0.91	0.09	1	0	343.15	0.9372
MD0518	Tetrabutylammonium Chloride	Glutamic_acid	0.91	0.09	1	0	353.15	0.931
MD0519	Choline Chloride	Glutaric_acid	0.5	0.5	1	0	293.15	1.191
MD0520	Choline Chloride	Glutaric_acid	0.5	0.5	1	0	298.15	1.188
MD0521	Choline Chloride	Glutaric_acid	0.5	0.5	1	0	303.15	1.185
MD0522	Choline Chloride	Glutaric_acid	0.5	0.5	1	0	308.15	1.182
MD0523	Choline Chloride	Glutaric_acid	0.5	0.5	1	0	313.15	1.179
MD0524	Choline Chloride	Glutaric_acid	0.5	0.5	1	0	318.15	1.176
MD0525	Choline Chloride	Glutaric_acid	0.5	0.5	1	0	323.15	1.173
MD0526	Choline Chloride	Glutaric_acid	0.5	0.5	1	0	328.15	1.17
MD0527	Choline Chloride	Glutaric_acid	0.5	0.5	1	0	333.15	1.167
MD0528	Choline Chloride	Glutaric_acid	0.5	0.5	1	0	338.15	1.164
MD0529	Choline Chloride	Glutaric_acid	0.5	0.5	1	0	343.15	1.161
MD0530	Choline Chloride	Glutaric_acid	0.5	0.5	1	0	348.15	1.158
MD0531	Choline Chloride	Glutaric_acid	0.5	0.5	1	0	353.15	1.155
MD0532	Benzyltripropylammonium Chloride	Glycerol	0.25	0.75	1	0	293.15	1.133
MD0533	Benzyltripropylammonium Chloride	Glycerol	0.25	0.75	1	0	298.15	1.13
MD0534	Benzyltripropylammonium Chloride	Glycerol	0.25	0.75	1	0	303.15	1.1269
MD0535	Benzyltripropylammonium Chloride	Glycerol	0.25	0.75	1	0	308.15	1.1238
MD0536	Benzyltripropylammonium Chloride	Glycerol	0.25	0.75	1	0	313.15	1.1206
MD0537	Benzyltripropylammonium Chloride	Glycerol	0.25	0.75	1	0	318.15	1.1175
MD0538	Benzyltripropylammonium Chloride	Glycerol	0.25	0.75	1	0	323.15	1.1145
MD0539	Benzyltripropylammonium Chloride	Glycerol	0.25	0.75	1	0	328.15	1.1114
MD0540	Benzyltripropylammonium Chloride	Glycerol	0.25	0.75	1	0	333.15	1.1083
MD0541	Benzyltripropylammonium Chloride	Glycerol	0.25	0.75	1	0	338.15	1.1052
MD0542	Benzyltripropylammonium Chloride	Glycerol	0.25	0.75	1	0	343.15	1.1022
MD0543	Choline Chloride	Glycerol	0.5	0.5	1	0	298.15	1.1558
MD0544	Choline Chloride	Glycerol	0.5	0.5	1	0	303.15	1.1535
MD0545	Choline Chloride	Glycerol	0.5	0.5	1	0	308.15	1.1506
MD0546	Choline Chloride	Glycerol	0.5	0.5	1	0	313.15	1.1483
MD0547	Choline Chloride	Glycerol	0.5	0.5	1	0	318.15	1.1454
MD0548	Choline Chloride	Glycerol	0.5	0.5	1	0	323.15	1.143
MD0549	Choline Chloride	Glycerol	0.5	0.5	1	0	328.15	1.1402
MD0550	Choline Chloride	Glycerol	0.5	0.5	1	0	333.15	1.1379
MD0551	Choline Chloride	Glycerol	0.5	0.5	1	0	338.15	1.1349
MD0552	Choline Chloride	Glycerol	0.5	0.5	1	0	343.15	1.1326
MD0553	Choline Chloride	Glycerol	0.5	0.5	1	0	348.15	1.1296
MD0554	Choline Chloride	Glycerol	0.5	0.5	1	0	353.15	1.1266
MD0555	Choline Chloride	Glycerol	0.5	0.5	1	0	358.15	1.1243
MD0556	Choline Chloride	Glycerol	0.5	0.5	1	0	363.15	1.122
MD0557	Choline Chloride	Glycerol	0.5	0.5	1	0	368.15	1.1191
MD0558	Choline Chloride	Glycerol	0.33	0.67	1	0	303.15	1.1854
MD0559	Choline Chloride	Glycerol	0.33	0.67	1	0	283.15	1.2001
MD0560	Choline Chloride	Glycerol	0.33	0.67	1	0	293.15	1.1943
MD0561	Choline Chloride	Glycerol	0.33	0.67	1	0	313.15	1.1827
MD0562	Choline Chloride	Glycerol	0.33	0.67	1	0	323.15	1.177
MD0563	Choline Chloride	Glycerol	0.33	0.67	1	0	333.15	1.1713
MD0564	Choline Chloride	Glycerol	0.33	0.67	1	0	343.15	1.1648
MD0565	Choline Chloride	Glycerol	0.33	0.67	1	0	353.15	1.1575
MD0566	Choline Chloride	Glycerol	0.33	0.67	1	0	363.15	1.1495
MD0567	Choline Chloride	Glycerol	0.33	0.67	1	0	298.15	1.1912
MD0568	Choline Chloride	Glycerol	0.33	0.67	1	0	308.15	1.1857
MD0569	Choline Chloride	Glycerol	0.33	0.67	1	0	318.15	1.1802
MD0570	Choline Chloride	Glycerol	0.33	0.67	1	0	328.15	1.1747
MD0571	Choline Chloride	Glycerol	0.33	0.67	1	0	338.15	1.1708
MD0572	Choline Chloride	Glycerol	0.33	0.67	1	0	348.15	1.1655
MD0573	Choline Chloride	Glycerol	0.33	0.67	1	0	358.15	1.1602
MD0574	Choline Chloride	Glycerol	0.33	0.67	1	0	368.15	1.1549
MD0575	Choline Chloride	Glycerol	0.25	0.75	1	0	298.15	1.203
MD0576	Choline Chloride	Glycerol	0.25	0.75	1	0	303.15	1.2002
MD0577	Choline Chloride	Glycerol	0.25	0.75	1	0	308.15	1.1976
MD0578	Choline Chloride	Glycerol	0.25	0.75	1	0	313.15	1.1951
MD0579	Choline Chloride	Glycerol	0.25	0.75	1	0	318.15	1.1922
MD0580	Choline Chloride	Glycerol	0.25	0.75	1	0	323.15	1.1891
MD0581	Choline Chloride	Glycerol	0.25	0.75	1	0	328.15	1.1868
MD0582	Choline Chloride	Glycerol	0.25	0.75	1	0	333.15	1.1844
MD0583	Choline Chloride	Glycerol	0.25	0.75	1	0	338.15	1.1814
MD0584	Choline Chloride	Glycerol	0.25	0.75	1	0	343.15	1.1781
MD0585	Choline Chloride	Glycerol	0.25	0.75	1	0	348.15	1.176
MD0586	Choline Chloride	Glycerol	0.25	0.75	1	0	353.15	1.1732
MD0587	Choline Chloride	Glycerol	0.25	0.75	1	0	358.15	1.1706
MD0588	Choline Chloride	Glycerol	0.25	0.75	1	0	363.15	1.1678
MD0589	Choline Chloride	Glycerol	0.25	0.75	1	0	368.15	1.1652
MD0590	Methyltriphenylphosphonium bromide	Glycerol	0.36	0.64	0	1	308.15	1.283
MD0591	Methyltriphenylphosphonium bromide	Glycerol	0.36	0.64	0	1	318.15	1.2759
MD0592	Methyltriphenylphosphonium bromide	Glycerol	0.36	0.64	0	1	328.15	1.2688
MD0593	Methyltriphenylphosphonium bromide	Glycerol	0.36	0.64	0	1	338.15	1.2619
MD0594	Methyltriphenylphosphonium bromide	Glycerol	0.36	0.64	0	1	348.15	1.255
MD0595	Methyltriphenylphosphonium bromide	Glycerol	0.36	0.64	0	1	358.15	1.248
MD0596	Methyltriphenylphosphonium bromide	Glycerol	0.33	0.67	0	1	303.15	1.303
MD0597	Methyltriphenylphosphonium bromide	Glycerol	0.33	0.67	0	1	308.15	1.299
MD0598	Methyltriphenylphosphonium bromide	Glycerol	0.36	0.64	0	1	298.15	1.2899
MD0599	Methyltriphenylphosphonium bromide	Glycerol	0.33	0.67	0	1	298.15	1.3064
MD0600	Methyltriphenylphosphonium bromide	Glycerol	0.33	0.67	0	1	313.15	1.2952
MD0601	Methyltriphenylphosphonium bromide	Glycerol	0.33	0.67	0	1	318.15	1.292
MD0602	Methyltriphenylphosphonium bromide	Glycerol	0.33	0.67	0	1	323.15	1.2886
MD0603	Methyltriphenylphosphonium bromide	Glycerol	0.33	0.67	0	1	328.15	1.2851
MD0604	Methyltriphenylphosphonium bromide	Glycerol	0.33	0.67	0	1	333.15	1.2817
MD0605	Methyltriphenylphosphonium bromide	Glycerol	0.33	0.67	0	1	338.15	1.2782
MD0606	Methyltriphenylphosphonium bromide	Glycerol	0.33	0.67	0	1	343.15	1.2749
MD0607	Methyltriphenylphosphonium bromide	Glycerol	0.33	0.67	0	1	348.15	1.2715
MD0608	Methyltriphenylphosphonium bromide	Glycerol	0.33	0.67	0	1	353.15	1.2682
MD0609	Methyltriphenylphosphonium bromide	Glycerol	0.33	0.67	0	1	358.15	1.2648
MD0610	Methyltriphenylphosphonium bromide	Glycerol	0.33	0.67	0	1	363.15	1.2615
MD0611	Methyltriphenylphosphonium bromide	Glycerol	0.33	0.67	0	1	368.15	1.2581
MD0612	Methyltriphenylphosphonium bromide	Glycerol	0.25	0.75	0	1	298.15	1.2976
MD0613	Methyltriphenylphosphonium bromide	Glycerol	0.25	0.75	0	1	303.15	1.2945
MD0614	Methyltriphenylphosphonium bromide	Glycerol	0.25	0.75	0	1	308.15	1.2906
MD0615	Methyltriphenylphosphonium bromide	Glycerol	0.25	0.75	0	1	313.15	1.287
MD0616	Methyltriphenylphosphonium bromide	Glycerol	0.25	0.75	0	1	318.15	1.2836
MD0617	Methyltriphenylphosphonium bromide	Glycerol	0.25	0.75	0	1	323.15	1.2809
MD0618	Methyltriphenylphosphonium bromide	Glycerol	0.25	0.75	0	1	328.15	1.2766
MD0619	Methyltriphenylphosphonium bromide	Glycerol	0.25	0.75	0	1	333.15	1.2736
MD0620	Methyltriphenylphosphonium bromide	Glycerol	0.25	0.75	0	1	338.15	1.2696
MD0621	Methyltriphenylphosphonium bromide	Glycerol	0.25	0.75	0	1	343.15	1.266
MD0622	Methyltriphenylphosphonium bromide	Glycerol	0.25	0.75	0	1	348.15	1.2626
MD0623	Methyltriphenylphosphonium bromide	Glycerol	0.25	0.75	0	1	353.15	1.2593
MD0624	Methyltriphenylphosphonium bromide	Glycerol	0.25	0.75	0	1	358.15	1.2556
MD0625	Methyltriphenylphosphonium bromide	Glycerol	0.25	0.75	0	1	363.15	1.2524
MD0626	Methyltriphenylphosphonium bromide	Glycerol	0.25	0.75	0	1	368.15	1.2486
MD0627	Methyltriphenylphosphonium bromide	Glycerol	0.2	0.8	0	1	298.15	1.2889
MD0628	Methyltriphenylphosphonium bromide	Glycerol	0.2	0.8	0	1	303.15	1.2855
MD0629	Methyltriphenylphosphonium bromide	Glycerol	0.2	0.8	0	1	308.15	1.2817
MD0630	Methyltriphenylphosphonium bromide	Glycerol	0.2	0.8	0	1	313.15	1.278
MD0631	Methyltriphenylphosphonium bromide	Glycerol	0.2	0.8	0	1	318.15	1.2745
MD0632	Methyltriphenylphosphonium bromide	Glycerol	0.2	0.8	0	1	323.15	1.271
MD0633	Methyltriphenylphosphonium bromide	Glycerol	0.2	0.8	0	1	328.15	1.2673
MD0634	Methyltriphenylphosphonium bromide	Glycerol	0.2	0.8	0	1	333.15	1.2634
MD0635	Methyltriphenylphosphonium bromide	Glycerol	0.2	0.8	0	1	338.15	1.2601
MD0636	Methyltriphenylphosphonium bromide	Glycerol	0.2	0.8	0	1	343.15	1.2568
MD0637	Methyltriphenylphosphonium bromide	Glycerol	0.2	0.8	0	1	348.15	1.2529
MD0638	Methyltriphenylphosphonium bromide	Glycerol	0.2	0.8	0	1	353.15	1.2495
MD0639	Methyltriphenylphosphonium bromide	Glycerol	0.2	0.8	0	1	358.15	1.2457
MD0640	Methyltriphenylphosphonium bromide	Glycerol	0.2	0.8	0	1	363.15	1.2423
MD0641	Methyltriphenylphosphonium bromide	Glycerol	0.2	0.8	0	1	368.15	1.2386
MD0642	N,N-diethylenethanolammonium Chloride	Glycerol	0.33	0.67	1	0	298.15	1.1766
MD0643	N,N-diethylenethanolammonium Chloride	Glycerol	0.33	0.67	1	0	303.15	1.1735
MD0644	N,N-diethylenethanolammonium Chloride	Glycerol	0.33	0.67	1	0	308.15	1.1703
MD0645	N,N-diethylenethanolammonium Chloride	Glycerol	0.33	0.67	1	0	313.15	1.1672
MD0646	N,N-diethylenethanolammonium Chloride	Glycerol	0.33	0.67	1	0	318.15	1.1642
MD0647	N,N-diethylenethanolammonium Chloride	Glycerol	0.33	0.67	1	0	323.15	1.1612
MD0648	N,N-diethylenethanolammonium Chloride	Glycerol	0.33	0.67	1	0	328.15	1.1582
MD0649	N,N-diethylenethanolammonium Chloride	Glycerol	0.33	0.67	1	0	333.15	1.1552
MD0650	N,N-diethylenethanolammonium Chloride	Glycerol	0.33	0.67	1	0	338.15	1.1522
MD0651	N,N-diethylenethanolammonium Chloride	Glycerol	0.33	0.67	1	0	343.15	1.1492
MD0652	N,N-diethylenethanolammonium Chloride	Glycerol	0.33	0.67	1	0	348.15	1.1431
MD0653	N,N-diethylenethanolammonium Chloride	Glycerol	0.33	0.67	1	0	353.15	1.1403
MD0654	N,N-diethylenethanolammonium Chloride	Glycerol	0.33	0.67	1	0	358.15	1.1374
MD0655	N,N-diethylenethanolammonium Chloride	Glycerol	0.33	0.67	1	0	363.15	1.1344
MD0656	N,N-diethylenethanolammonium Chloride	Glycerol	0.33	0.67	1	0	368.15	1.1311
MD0657	N,N-diethylenethanolammonium Chloride	Glycerol	0.25	0.75	1	0	298.15	1.2051
MD0658	N,N-diethylenethanolammonium Chloride	Glycerol	0.25	0.75	1	0	303.15	1.202
MD0659	N,N-diethylenethanolammonium Chloride	Glycerol	0.25	0.75	1	0	308.15	1.199
MD0660	N,N-diethylenethanolammonium Chloride	Glycerol	0.25	0.75	1	0	313.15	1.1961
MD0661	N,N-diethylenethanolammonium Chloride	Glycerol	0.25	0.75	1	0	318.15	1.1929
MD0662	N,N-diethylenethanolammonium Chloride	Glycerol	0.25	0.75	1	0	323.15	1.1884
MD0663	N,N-diethylenethanolammonium Chloride	Glycerol	0.25	0.75	1	0	328.15	1.1868
MD0664	N,N-diethylenethanolammonium Chloride	Glycerol	0.25	0.75	1	0	333.15	1.184
MD0665	N,N-diethylenethanolammonium Chloride	Glycerol	0.25	0.75	1	0	338.15	1.1807
MD0666	N,N-diethylenethanolammonium Chloride	Glycerol	0.25	0.75	1	0	343.15	1.1777
MD0667	N,N-diethylenethanolammonium Chloride	Glycerol	0.25	0.75	1	0	348.15	1.1746
MD0668	N,N-diethylenethanolammonium Chloride	Glycerol	0.25	0.75	1	0	353.15	1.1719
MD0669	N,N-diethylenethanolammonium Chloride	Glycerol	0.25	0.75	1	0	358.15	1.1685
MD0670	N,N-diethylenethanolammonium Chloride	Glycerol	0.25	0.75	1	0	363.15	1.1661
MD0671	N,N-diethylenethanolammonium Chloride	Glycerol	0.25	0.75	1	0	368.15	1.1624
MD0672	N,N-diethylenethanolammonium Chloride	Glycerol	0.2	0.8	1	0	298.15	1.2201
MD0673	N,N-diethylenethanolammonium Chloride	Glycerol	0.2	0.8	1	0	303.15	1.2173
MD0674	N,N-diethylenethanolammonium Chloride	Glycerol	0.2	0.8	1	0	308.15	1.2141
MD0675	N,N-diethylenethanolammonium Chloride	Glycerol	0.2	0.8	1	0	313.15	1.2114
MD0676	N,N-diethylenethanolammonium Chloride	Glycerol	0.2	0.8	1	0	318.15	1.2081
MD0677	N,N-diethylenethanolammonium Chloride	Glycerol	0.2	0.8	1	0	323.15	1.2048
MD0678	N,N-diethylenethanolammonium Chloride	Glycerol	0.2	0.8	1	0	328.15	1.2021
MD0679	N,N-diethylenethanolammonium Chloride	Glycerol	0.2	0.8	1	0	333.15	1.1989
MD0680	N,N-diethylenethanolammonium Chloride	Glycerol	0.2	0.8	1	0	338.15	1.1961
MD0681	N,N-diethylenethanolammonium Chloride	Glycerol	0.2	0.8	1	0	343.15	1.1936
MD0682	N,N-diethylenethanolammonium Chloride	Glycerol	0.2	0.8	1	0	348.15	1.1901
MD0683	N,N-diethylenethanolammonium Chloride	Glycerol	0.2	0.8	1	0	353.15	1.1873
MD0684	N,N-diethylenethanolammonium Chloride	Glycerol	0.2	0.8	1	0	358.15	1.1841
MD0685	N,N-diethylenethanolammonium Chloride	Glycerol	0.2	0.8	1	0	363.15	1.1807
MD0686	N,N-diethylenethanolammonium Chloride	Glycerol	0.2	0.8	1	0	368.15	1.1781
MD0687	Tetrabutylammonium Chloride	Glycerol	0.25	0.75	1	0	293.15	1.014
MD0688	Tetrabutylammonium Chloride	Glycerol	0.25	0.75	1	0	303.15	1.008
MD0689	Tetrabutylammonium Chloride	Glycerol	0.25	0.75	1	0	313.15	1.001
MD0690	Tetrabutylammonium Chloride	Glycerol	0.25	0.75	1	0	323.15	0.995
MD0691	Tetrabutylammonium Chloride	Glycerol	0.25	0.75	1	0	333.15	0.988
MD0692	Tetrabutylammonium Chloride	Glycerol	0.25	0.75	1	0	343.15	0.982
MD0693	Tetrabutylammonium Chloride	Glycerol	0.25	0.75	1	0	353.15	0.976
MD0694	Tetrabutylammonium Chloride	Glycerol	0.2	0.8	1	0	293.15	1.029
MD0695	Tetrabutylammonium Chloride	Glycerol	0.2	0.8	1	0	303.15	1.023
MD0696	Tetrabutylammonium Chloride	Glycerol	0.2	0.8	1	0	313.15	1.017
MD0697	Tetrabutylammonium Chloride	Glycerol	0.2	0.8	1	0	323.15	1.01
MD0698	Tetrabutylammonium Chloride	Glycerol	0.2	0.8	1	0	333.15	1.004
MD0699	Tetrabutylammonium Chloride	Glycerol	0.2	0.8	1	0	343.15	0.997
MD0700	Tetrabutylammonium Chloride	Glycerol	0.2	0.8	1	0	353.15	0.991
MD0701	Tetrabutylammonium Chloride	Glycerol	0.17	0.83	1	0	293.15	1.04
MD0702	Tetrabutylammonium Chloride	Glycerol	0.17	0.83	1	0	303.15	1.034
MD0703	Tetrabutylammonium Chloride	Glycerol	0.17	0.83	1	0	313.15	1.027
MD0704	Tetrabutylammonium Chloride	Glycerol	0.17	0.83	1	0	323.15	1.02
MD0705	Tetrabutylammonium Chloride	Glycerol	0.17	0.83	1	0	333.15	1.014
MD0706	Tetrabutylammonium Chloride	Glycerol	0.17	0.83	1	0	343.15	1.007
MD0707	Tetrabutylammonium Chloride	Glycerol	0.17	0.83	1	0	353.15	1
MD0708	Tetrahexylammonium bromide	Glycerol	0.33	0.67	0	1	293.15	1.0458
MD0709	Tetrahexylammonium bromide	Glycerol	0.33	0.67	0	1	298.15	1.0426
MD0710	Tetrahexylammonium bromide	Glycerol	0.33	0.67	0	1	303.15	1.0393
MD0711	Tetrahexylammonium bromide	Glycerol	0.33	0.67	0	1	308.15	1.036
MD0712	Tetrahexylammonium bromide	Glycerol	0.33	0.67	0	1	313.15	1.0327
MD0713	Tetrahexylammonium bromide	Glycerol	0.33	0.67	0	1	318.15	1.0295
MD0714	Tetrahexylammonium bromide	Glycerol	0.33	0.67	0	1	323.15	1.0263
MD0715	Tetrahexylammonium bromide	Glycerol	0.33	0.67	0	1	328.15	1.0231
MD0716	Tetrahexylammonium bromide	Glycerol	0.33	0.67	0	1	333.15	1.02
MD0717	Tetrahexylammonium bromide	Glycerol	0.33	0.67	0	1	338.15	1.0168
MD0718	Tetrahexylammonium bromide	Glycerol	0.33	0.67	0	1	343.15	1.0137
MD0719	Choline Chloride	Glycolic_acid	0.5	0.5	1	0	293.15	1.198
MD0720	Choline Chloride	Glycolic_acid	0.5	0.5	1	0	298.15	1.195
MD0721	Choline Chloride	Glycolic_acid	0.5	0.5	1	0	303.15	1.192
MD0722	Choline Chloride	Glycolic_acid	0.5	0.5	1	0	308.15	1.189
MD0723	Choline Chloride	Glycolic_acid	0.5	0.5	1	0	313.15	1.186
MD0724	Choline Chloride	Glycolic_acid	0.5	0.5	1	0	318.15	1.183
MD0725	Choline Chloride	Glycolic_acid	0.5	0.5	1	0	323.15	1.181
MD0726	Choline Chloride	Glycolic_acid	0.5	0.5	1	0	328.15	1.178
MD0727	Choline Chloride	Glycolic_acid	0.5	0.5	1	0	333.15	1.175
MD0728	Choline Chloride	Glycolic_acid	0.5	0.5	1	0	338.15	1.172
MD0729	Choline Chloride	Glycolic_acid	0.5	0.5	1	0	343.15	1.17
MD0730	Choline Chloride	Glycolic_acid	0.5	0.5	1	0	348.15	1.167
MD0731	Choline Chloride	Glycolic_acid	0.5	0.5	1	0	353.15	1.164
MD0732	Acetylcholine Chloride	Guaiacol	0.25	0.75	1	0	293.15	1.1496
MD0733	Acetylcholine Chloride	Guaiacol	0.25	0.75	1	0	303.15	1.1461
MD0734	Acetylcholine Chloride	Guaiacol	0.25	0.75	1	0	313.15	1.1398
MD0735	Acetylcholine Chloride	Guaiacol	0.25	0.75	1	0	323.15	1.1338
MD0736	Acetylcholine Chloride	Guaiacol	0.2	0.8	1	0	293.15	1.1493
MD0737	Acetylcholine Chloride	Guaiacol	0.2	0.8	1	0	303.15	1.1448
MD0738	Acetylcholine Chloride	Guaiacol	0.2	0.8	1	0	313.15	1.1381
MD0739	Acetylcholine Chloride	Guaiacol	0.2	0.8	1	0	323.15	1.1317
MD0740	Acetylcholine Chloride	Guaiacol	0.17	0.83	1	0	293.15	1.1527
MD0741	Acetylcholine Chloride	Guaiacol	0.17	0.83	1	0	303.15	1.1481
MD0742	Acetylcholine Chloride	Guaiacol	0.17	0.83	1	0	313.15	1.1425
MD0743	Acetylcholine Chloride	Guaiacol	0.17	0.83	1	0	323.15	1.1351
MD0744	Choline Chloride	Guaiacol	0.25	0.75	1	0	293.15	1.1533
MD0745	Choline Chloride	Guaiacol	0.25	0.75	1	0	303.15	1.1475
MD0746	Choline Chloride	Guaiacol	0.25	0.75	1	0	313.15	1.1412
MD0747	Choline Chloride	Guaiacol	0.25	0.75	1	0	323.15	1.1341
MD0748	Choline Chloride	Guaiacol	0.2	0.8	1	0	293.15	1.1556
MD0749	Choline Chloride	Guaiacol	0.2	0.8	1	0	303.15	1.1477
MD0750	Choline Chloride	Guaiacol	0.2	0.8	1	0	313.15	1.1406
MD0751	Choline Chloride	Guaiacol	0.2	0.8	1	0	323.15	1.1324
MD0752	Choline Chloride	Guaiacol	0.17	0.83	1	0	293.15	1.1497
MD0753	Choline Chloride	Guaiacol	0.17	0.83	1	0	303.15	1.1434
MD0754	Choline Chloride	Guaiacol	0.17	0.83	1	0	313.15	1.1362
MD0755	Choline Chloride	Guaiacol	0.17	0.83	1	0	323.15	1.128
MD0756	Diethylamine Chloride	Guaiacol	0.25	0.75	1	0	303.15	1.0931
MD0757	Diethylamine Chloride	Guaiacol	0.25	0.75	1	0	313.15	1.0837
MD0758	Diethylamine Chloride	Guaiacol	0.25	0.75	1	0	323.15	1.0758
MD0759	Diethylamine Chloride	Guaiacol	0.2	0.8	1	0	303.15	1.0983
MD0760	Diethylamine Chloride	Guaiacol	0.2	0.8	1	0	313.15	1.0898
MD0761	Diethylamine Chloride	Guaiacol	0.2	0.8	1	0	323.15	1.0841
MD0762	Diethylamine Chloride	Guaiacol	0.17	0.83	1	0	303.15	1.1035
MD0763	Diethylamine Chloride	Guaiacol	0.17	0.83	1	0	313.15	1.0937
MD0764	Diethylamine Chloride	Guaiacol	0.17	0.83	1	0	323.15	1.0835
MD0765	Diethylamine Chloride	Guaiacol	0.25	0.75	1	0	293.15	1.0954
MD0766	Diethylamine Chloride	Guaiacol	0.2	0.8	1	0	293.15	1.1024
MD0767	Diethylamine Chloride	Guaiacol	0.17	0.83	1	0	293.15	1.1061
MD0768	Acetylcholine Chloride	Imidazole	0.4	0.6	1	0	303.15	1.1256
MD0769	Acetylcholine Chloride	Imidazole	0.4	0.6	1	0	313.15	1.12
MD0770	Acetylcholine Chloride	Imidazole	0.4	0.6	1	0	323.15	1.1154
MD0771	Acetylcholine Chloride	Imidazole	0.4	0.6	1	0	333.15	1.1092
MD0772	Acetylcholine Chloride	Imidazole	0.4	0.6	1	0	343.15	1.1052
MD0773	Acetylcholine Chloride	Imidazole	0.4	0.6	1	0	353.15	1.1
MD0774	Acetylcholine Chloride	Imidazole	0.4	0.6	1	0	363.15	1.0955
MD0775	Acetylcholine Chloride	Imidazole	0.33	0.67	1	0	303.15	1.1206
MD0776	Acetylcholine Chloride	Imidazole	0.33	0.67	1	0	313.15	1.1141
MD0777	Acetylcholine Chloride	Imidazole	0.33	0.67	1	0	323.15	1.1092
MD0778	Acetylcholine Chloride	Imidazole	0.33	0.67	1	0	333.15	1.1026
MD0779	Acetylcholine Chloride	Imidazole	0.33	0.67	1	0	343.15	1.0987
MD0780	Acetylcholine Chloride	Imidazole	0.33	0.67	1	0	353.15	1.0935
MD0781	Acetylcholine Chloride	Imidazole	0.33	0.67	1	0	363.15	1.0895
MD0782	Acetylcholine Chloride	Imidazole	0.25	0.75	1	0	303.15	1.1557
MD0783	Acetylcholine Chloride	Imidazole	0.25	0.75	1	0	313.15	1.1517
MD0784	Acetylcholine Chloride	Imidazole	0.25	0.75	1	0	323.15	1.1456
MD0785	Acetylcholine Chloride	Imidazole	0.25	0.75	1	0	333.15	1.1421
MD0786	Acetylcholine Chloride	Imidazole	0.25	0.75	1	0	343.15	1.1384
MD0787	Acetylcholine Chloride	Imidazole	0.25	0.75	1	0	353.15	1.1326
MD0788	Acetylcholine Chloride	Imidazole	0.25	0.75	1	0	363.15	1.1285
MD0789	Benzyltripropylammonium Chloride	Lactic_acid	0.25	0.75	1	0	293.15	1.1206
MD0790	Benzyltripropylammonium Chloride	Lactic_acid	0.25	0.75	1	0	298.15	1.1171
MD0791	Benzyltripropylammonium Chloride	Lactic_acid	0.25	0.75	1	0	303.15	1.1135
MD0792	Benzyltripropylammonium Chloride	Lactic_acid	0.25	0.75	1	0	308.15	1.1099
MD0793	Benzyltripropylammonium Chloride	Lactic_acid	0.25	0.75	1	0	313.15	1.1064
MD0794	Benzyltripropylammonium Chloride	Lactic_acid	0.25	0.75	1	0	318.15	1.1027
MD0795	Benzyltripropylammonium Chloride	Lactic_acid	0.25	0.75	1	0	323.15	1.0992
MD0796	Benzyltripropylammonium Chloride	Lactic_acid	0.25	0.75	1	0	328.15	1.0957
MD0797	Benzyltripropylammonium Chloride	Lactic_acid	0.25	0.75	1	0	333.15	1.0921
MD0798	Benzyltripropylammonium Chloride	Lactic_acid	0.25	0.75	1	0	338.15	1.0885
MD0799	Benzyltripropylammonium Chloride	Lactic_acid	0.25	0.75	1	0	343.15	1.085
MD0800	Betaine	Lactic_acid	0.33	0.67	0	0	298.15	1.2014
MD0801	Betaine	Lactic_acid	0.33	0.67	0	0	303.15	1.1979
MD0802	Betaine	Lactic_acid	0.33	0.67	0	0	308.15	1.1944
MD0803	Betaine	Lactic_acid	0.33	0.67	0	0	313.15	1.1909
MD0804	Betaine	Lactic_acid	0.33	0.67	0	0	318.15	1.1874
MD0805	Betaine	Lactic_acid	0.33	0.67	0	0	323.15	1.1839
MD0806	Betaine	Lactic_acid	0.33	0.67	0	0	328.15	1.1804
MD0807	Betaine	Lactic_acid	0.33	0.67	0	0	333.15	1.1769
MD0808	Betaine	Lactic_acid	0.33	0.67	0	0	338.15	1.1734
MD0809	Betaine	Lactic_acid	0.33	0.67	0	0	343.15	1.1699
MD0810	Betaine	Lactic_acid	0.17	0.83	0	0	293.15	1.2089
MD0811	Betaine	Lactic_acid	0.17	0.83	0	0	298.15	1.2051
MD0812	Betaine	Lactic_acid	0.17	0.83	0	0	303.15	1.2012
MD0813	Betaine	Lactic_acid	0.17	0.83	0	0	308.15	1.1972
MD0814	Betaine	Lactic_acid	0.17	0.83	0	0	313.15	1.1933
MD0815	Betaine	Lactic_acid	0.17	0.83	0	0	318.15	1.1894
MD0816	Betaine	Lactic_acid	0.17	0.83	0	0	323.15	1.1854
MD0817	Betaine	Lactic_acid	0.17	0.83	0	0	328.15	1.1815
MD0818	Betaine	Lactic_acid	0.17	0.83	0	0	333.15	1.1775
MD0819	Betaine	Lactic_acid	0.17	0.83	0	0	338.15	1.1735
MD0820	Betaine	Lactic_acid	0.17	0.83	0	0	343.15	1.1696
MD0821	L-proline	Lactic_acid	0.5	0.5	0	0	298.15	1.2626
MD0822	L-proline	Lactic_acid	0.5	0.5	0	0	303.15	1.2581
MD0823	L-proline	Lactic_acid	0.5	0.5	0	0	308.15	1.2546
MD0824	L-proline	Lactic_acid	0.5	0.5	0	0	313.15	1.2511
MD0825	L-proline	Lactic_acid	0.5	0.5	0	0	318.15	1.2476
MD0826	L-proline	Lactic_acid	0.5	0.5	0	0	323.15	1.244
MD0827	L-proline	Lactic_acid	0.5	0.5	0	0	328.15	1.2405
MD0828	L-proline	Lactic_acid	0.5	0.5	0	0	333.15	1.237
MD0829	L-proline	Lactic_acid	0.5	0.5	0	0	338.15	1.2336
MD0830	L-proline	Lactic_acid	0.5	0.5	0	0	343.15	1.2301
MD0831	L-proline	Lactic_acid	0.5	0.5	0	0	293.15	1.2651
MD0832	Acetylcholine Chloride	Levulinic_acid	0.5	0.5	1	0	293.15	1.1444
MD0833	Acetylcholine Chloride	Levulinic_acid	0.5	0.5	1	0	298.15	1.1406
MD0834	Acetylcholine Chloride	Levulinic_acid	0.5	0.5	1	0	303.15	1.1369
MD0835	Acetylcholine Chloride	Levulinic_acid	0.5	0.5	1	0	308.15	1.133
MD0836	Acetylcholine Chloride	Levulinic_acid	0.5	0.5	1	0	313.15	1.1294
MD0837	Acetylcholine Chloride	Levulinic_acid	0.5	0.5	1	0	318.15	1.1256
MD0838	Acetylcholine Chloride	Levulinic_acid	0.5	0.5	1	0	323.15	1.1218
MD0839	Acetylcholine Chloride	Levulinic_acid	0.5	0.5	1	0	328.15	1.1179
MD0840	Acetylcholine Chloride	Levulinic_acid	0.5	0.5	1	0	333.15	1.1144
MD0841	Acetylcholine Chloride	Levulinic_acid	0.5	0.5	1	0	338.15	1.1107
MD0842	Acetylcholine Chloride	Levulinic_acid	0.5	0.5	1	0	343.15	1.1069
MD0843	Acetylcholine Chloride	Levulinic_acid	0.25	0.75	1	0	303.15	1.1369
MD0844	Acetylcholine Chloride	Levulinic_acid	0.25	0.75	1	0	313.15	1.1294
MD0845	Acetylcholine Chloride	Levulinic_acid	0.25	0.75	1	0	323.15	1.1218
MD0846	Acetylcholine Chloride	Levulinic_acid	0.25	0.75	1	0	333.15	1.1144
MD0847	Betaine	Levulinic_acid	0.33	0.67	0	0	293.15	1.1619
MD0848	Betaine	Levulinic_acid	0.33	0.67	0	0	298.15	1.1583
MD0849	Betaine	Levulinic_acid	0.33	0.67	0	0	303.15	1.1547
MD0850	Betaine	Levulinic_acid	0.33	0.67	0	0	308.15	1.1512
MD0851	Betaine	Levulinic_acid	0.33	0.67	0	0	313.15	1.1476
MD0852	Betaine	Levulinic_acid	0.33	0.67	0	0	318.15	1.1441
MD0853	Betaine	Levulinic_acid	0.33	0.67	0	0	323.15	1.1406
MD0854	Betaine	Levulinic_acid	0.33	0.67	0	0	328.15	1.1371
MD0855	Betaine	Levulinic_acid	0.33	0.67	0	0	333.15	1.1336
MD0856	Betaine	Levulinic_acid	0.33	0.67	0	0	338.15	1.1301
MD0857	Betaine	Levulinic_acid	0.33	0.67	0	0	343.15	1.1266
MD0858	Choline Chloride	Levulinic_acid	0.5	0.5	1	0	293.15	1.142
MD0859	Choline Chloride	Levulinic_acid	0.5	0.5	1	0	298.15	1.1384
MD0860	Choline Chloride	Levulinic_acid	0.5	0.5	1	0	303.15	1.1348
MD0861	Choline Chloride	Levulinic_acid	0.5	0.5	1	0	308.15	1.1312
MD0862	Choline Chloride	Levulinic_acid	0.5	0.5	1	0	313.15	1.1275
MD0863	Choline Chloride	Levulinic_acid	0.5	0.5	1	0	318.15	1.124
MD0864	Choline Chloride	Levulinic_acid	0.5	0.5	1	0	323.15	1.1204
MD0865	Choline Chloride	Levulinic_acid	0.5	0.5	1	0	328.15	1.1167
MD0866	Choline Chloride	Levulinic_acid	0.5	0.5	1	0	333.15	1.1137
MD0867	Choline Chloride	Levulinic_acid	0.5	0.5	1	0	338.15	1.1101
MD0868	Choline Chloride	Levulinic_acid	0.5	0.5	1	0	343.15	1.1065
MD0869	Choline Chloride	Levulinic_acid	0.33	0.67	1	0	303.15	1.132
MD0870	Choline Chloride	Levulinic_acid	0.33	0.67	1	0	293.15	1.141
MD0871	Choline Chloride	Levulinic_acid	0.33	0.67	1	0	298.15	1.138
MD0872	Choline Chloride	Levulinic_acid	0.33	0.67	1	0	308.15	1.131
MD0873	Choline Chloride	Levulinic_acid	0.33	0.67	1	0	313.15	1.128
MD0874	Choline Chloride	Levulinic_acid	0.33	0.67	1	0	318.15	1.125
MD0875	Choline Chloride	Levulinic_acid	0.33	0.67	1	0	323.15	1.121
MD0876	Choline Chloride	Levulinic_acid	0.33	0.67	1	0	328.15	1.118
MD0877	Choline Chloride	Levulinic_acid	0.33	0.67	1	0	333.15	1.115
MD0878	Choline Chloride	Levulinic_acid	0.33	0.67	1	0	338.15	1.112
MD0879	Choline Chloride	Levulinic_acid	0.33	0.67	1	0	343.15	1.108
MD0880	Choline Chloride	Levulinic_acid	0.33	0.67	1	0	348.15	1.105
MD0881	Choline Chloride	Levulinic_acid	0.25	0.75	1	0	303.15	1.1346
MD0882	Choline Chloride	Levulinic_acid	0.25	0.75	1	0	313.15	1.1276
MD0883	Choline Chloride	Levulinic_acid	0.25	0.75	1	0	323.15	1.1209
MD0884	Choline Chloride	Levulinic_acid	0.25	0.75	1	0	333.15	1.1138
MD0885	Choline Chloride	Levulinic_acid	0.2	0.8	1	0	303.15	1.1341
MD0886	Choline Chloride	Levulinic_acid	0.2	0.8	1	0	313.15	1.1273
MD0887	Choline Chloride	Levulinic_acid	0.2	0.8	1	0	323.15	1.1204
MD0888	Choline Chloride	Levulinic_acid	0.2	0.8	1	0	333.15	1.1131
MD0889	Choline Chloride	Levulinic_acid	0.17	0.83	1	0	303.15	1.1337
MD0890	Choline Chloride	Levulinic_acid	0.17	0.83	1	0	313.15	1.127
MD0891	Choline Chloride	Levulinic_acid	0.17	0.83	1	0	323.15	1.1202
MD0892	Choline Chloride	Levulinic_acid	0.17	0.83	1	0	333.15	1.113
MD0893	L-proline	Levulinic_acid	0.33	0.67	0	0	298.15	1.1973
MD0894	L-proline	Levulinic_acid	0.33	0.67	0	0	303.15	1.1935
MD0895	L-proline	Levulinic_acid	0.33	0.67	0	0	308.15	1.1898
MD0896	L-proline	Levulinic_acid	0.33	0.67	0	0	313.15	1.186
MD0897	L-proline	Levulinic_acid	0.33	0.67	0	0	318.15	1.1824
MD0898	L-proline	Levulinic_acid	0.33	0.67	0	0	323.15	1.1787
MD0899	L-proline	Levulinic_acid	0.33	0.67	0	0	328.15	1.175
MD0900	L-proline	Levulinic_acid	0.33	0.67	0	0	333.15	1.1713
MD0901	L-proline	Levulinic_acid	0.33	0.67	0	0	338.15	1.1677
MD0902	L-proline	Levulinic_acid	0.33	0.67	0	0	343.15	1.164
MD0903	L-proline	Levulinic_acid	0.33	0.67	0	0	293.15	1.201
MD0904	Tetraethylammonium bromide	Levulinic_acid	0.5	0.5	0	1	293.15	1.1774
MD0905	Tetraethylammonium bromide	Levulinic_acid	0.5	0.5	0	1	298.15	1.1736
MD0906	Tetraethylammonium bromide	Levulinic_acid	0.5	0.5	0	1	303.15	1.1685
MD0907	Tetraethylammonium bromide	Levulinic_acid	0.5	0.5	0	1	308.15	1.166
MD0908	Tetraethylammonium bromide	Levulinic_acid	0.5	0.5	0	1	313.15	1.1622
MD0909	Tetraethylammonium bromide	Levulinic_acid	0.5	0.5	0	1	318.15	1.1584
MD0910	Tetraethylammonium bromide	Levulinic_acid	0.5	0.5	0	1	323.15	1.1546
MD0911	Tetraethylammonium bromide	Levulinic_acid	0.5	0.5	0	1	328.15	1.1512
MD0912	Tetraethylammonium bromide	Levulinic_acid	0.5	0.5	0	1	333.15	1.1474
MD0913	Tetraethylammonium bromide	Levulinic_acid	0.5	0.5	0	1	338.15	1.1435
MD0914	Tetraethylammonium bromide	Levulinic_acid	0.5	0.5	0	1	343.15	1.1397
MD0915	Tetraethylammonium Chloride	Levulinic_acid	0.5	0.5	1	0	293.15	1.0974
MD0916	Tetraethylammonium Chloride	Levulinic_acid	0.5	0.5	1	0	298.15	1.0939
MD0917	Tetraethylammonium Chloride	Levulinic_acid	0.5	0.5	1	0	303.15	1.0903
MD0918	Tetraethylammonium Chloride	Levulinic_acid	0.5	0.5	1	0	308.15	1.0866
MD0919	Tetraethylammonium Chloride	Levulinic_acid	0.5	0.5	1	0	313.15	1.0833
MD0920	Tetraethylammonium Chloride	Levulinic_acid	0.5	0.5	1	0	318.15	1.0797
MD0921	Tetraethylammonium Chloride	Levulinic_acid	0.5	0.5	1	0	323.15	1.0761
MD0922	Tetraethylammonium Chloride	Levulinic_acid	0.5	0.5	1	0	328.15	1.0735
MD0923	Tetraethylammonium Chloride	Levulinic_acid	0.5	0.5	1	0	333.15	1.0692
MD0924	Tetraethylammonium Chloride	Levulinic_acid	0.5	0.5	1	0	338.15	1.0657
MD0925	Tetraethylammonium Chloride	Levulinic_acid	0.5	0.5	1	0	343.15	1.0623
MD0926	Choline Chloride	Malonic_acid	0.5	0.5	1	0	293.15	1.234
MD0927	Choline Chloride	Malonic_acid	0.5	0.5	1	0	298.15	1.231
MD0928	Choline Chloride	Malonic_acid	0.5	0.5	1	0	303.15	1.228
MD0929	Choline Chloride	Malonic_acid	0.5	0.5	1	0	308.15	1.224
MD0930	Choline Chloride	Malonic_acid	0.5	0.5	1	0	313.15	1.221
MD0931	Choline Chloride	Malonic_acid	0.5	0.5	1	0	318.15	1.218
MD0932	Choline Chloride	Malonic_acid	0.5	0.5	1	0	323.15	1.215
MD0933	Choline Chloride	Malonic_acid	0.5	0.5	1	0	328.15	1.212
MD0934	Choline Chloride	Malonic_acid	0.5	0.5	1	0	333.15	1.209
MD0935	Choline Chloride	Malonic_acid	0.5	0.5	1	0	338.15	1.207
MD0936	Choline Chloride	Malonic_acid	0.5	0.5	1	0	343.15	1.204
MD0937	Choline Chloride	Malonic_acid	0.5	0.5	1	0	348.15	1.201
MD0938	Choline Chloride	Malonic_acid	0.33	0.67	1	0	283.15	1.1915
MD0939	Choline Chloride	Malonic_acid	0.33	0.67	1	0	293.15	1.1851
MD0940	Choline Chloride	Malonic_acid	0.33	0.67	1	0	303.15	1.1786
MD0941	Choline Chloride	Malonic_acid	0.33	0.67	1	0	313.15	1.1723
MD0942	Choline Chloride	Malonic_acid	0.33	0.67	1	0	323.15	1.166
MD0943	Choline Chloride	Malonic_acid	0.33	0.67	1	0	333.15	1.1603
MD0944	Choline Chloride	Malonic_acid	0.33	0.67	1	0	343.15	1.154
MD0945	Choline Chloride	Malonic_acid	0.33	0.67	1	0	353.15	1.1466
MD0946	Choline Chloride	Malonic_acid	0.33	0.67	1	0	363.15	1.1388
MD0947	Trimethylglicine	Mandelic_acid	0.33	0.67	0	0	298.15	1.22
MD0948	Trimethylglicine	Mandelic_acid	0.33	0.67	0	0	323.15	1.21
MD0949	Trimethylglicine	Mandelic_acid	0.33	0.67	0	0	333.15	1.2
MD0950	Trimethylglicine	Mandelic_acid	0.33	0.67	0	0	348.15	1.19
MD0951	Trimethylglicine	Mandelic_acid	0.33	0.67	0	0	363.15	1.18
MD0952	Choline Chloride	N-furfuryl_alcohol	0.25	0.75	1	0	303.15	1.1318
MD0953	Choline Chloride	N-furfuryl_alcohol	0.25	0.75	1	0	313.15	1.1252
MD0954	Choline Chloride	N-furfuryl_alcohol	0.25	0.75	1	0	323.15	1.1186
MD0955	Choline Chloride	N-furfuryl_alcohol	0.25	0.75	1	0	333.15	1.112
MD0956	Choline Chloride	N-furfuryl_alcohol	0.2	0.8	1	0	303.15	1.1315
MD0957	Choline Chloride	N-furfuryl_alcohol	0.2	0.8	1	0	313.15	1.1243
MD0958	Choline Chloride	N-furfuryl_alcohol	0.2	0.8	1	0	323.15	1.1171
MD0959	Choline Chloride	N-furfuryl_alcohol	0.2	0.8	1	0	333.15	1.1099
MD0960	Choline Chloride	N-furfuryl_alcohol	0.17	0.83	1	0	303.15	1.1309
MD0961	Choline Chloride	N-furfuryl_alcohol	0.17	0.83	1	0	313.15	1.1238
MD0962	Choline Chloride	N-furfuryl_alcohol	0.17	0.83	1	0	323.15	1.1166
MD0963	Choline Chloride	N-furfuryl_alcohol	0.17	0.83	1	0	333.15	1.1095
MD0964	Choline Chloride	O-Cresol	0.33	0.67	1	0	298.2	1.0776
MD0965	Choline Chloride	O-Cresol	0.25	0.75	1	0	298.2	1.0707
MD0966	Choline Chloride	O-Cresol	0.2	0.8	1	0	298.2	1.0664
MD0967	Choline Chloride	O-Cresol	0.17	0.83	1	0	298.2	1.0631
MD0968	Choline Chloride	O-Cresol	0.14	0.86	1	0	298.2	1.0606
MD0969	Benzyltripropylammonium Chloride	Oxalic_acid	0.5	0.5	1	0	293.15	1.263
MD0970	Benzyltripropylammonium Chloride	Oxalic_acid	0.5	0.5	1	0	298.15	1.259
MD0971	Benzyltripropylammonium Chloride	Oxalic_acid	0.5	0.5	1	0	303.15	1.255
MD0972	Benzyltripropylammonium Chloride	Oxalic_acid	0.5	0.5	1	0	308.15	1.252
MD0973	Benzyltripropylammonium Chloride	Oxalic_acid	0.5	0.5	1	0	313.15	1.248
MD0974	Benzyltripropylammonium Chloride	Oxalic_acid	0.5	0.5	1	0	318.15	1.245
MD0975	Benzyltripropylammonium Chloride	Oxalic_acid	0.5	0.5	1	0	323.15	1.241
MD0976	Benzyltripropylammonium Chloride	Oxalic_acid	0.5	0.5	1	0	328.15	1.238
MD0977	Benzyltripropylammonium Chloride	Oxalic_acid	0.5	0.5	1	0	333.15	1.234
MD0978	Benzyltripropylammonium Chloride	Oxalic_acid	0.5	0.5	1	0	338.15	1.231
MD0979	Benzyltripropylammonium Chloride	Oxalic_acid	0.5	0.5	1	0	343.15	1.228
MD0980	Benzyltripropylammonium Chloride	Oxalic_acid	0.5	0.5	1	0	348.15	1.224
MD0981	Choline Chloride	Oxalic_acid	0.5	0.5	1	0	303.15	1.2371
MD0982	Choline Chloride	P-Chlorophenol	0.33	0.67	1	0	293.15	1.2031
MD0983	Choline Chloride	P-Chlorophenol	0.33	0.67	1	0	298.15	1.1988
MD0984	Choline Chloride	P-Chlorophenol	0.33	0.67	1	0	303.15	1.1946
MD0985	Choline Chloride	P-Chlorophenol	0.33	0.67	1	0	308.15	1.19
MD0986	Choline Chloride	P-Chlorophenol	0.33	0.67	1	0	313.15	1.1859
MD0987	Choline Chloride	P-Chlorophenol	0.33	0.67	1	0	318.15	1.1816
MD0988	Choline Chloride	P-Chlorophenol	0.33	0.67	1	0	323.15	1.1771
MD0989	Choline Chloride	P-Chlorophenol	0.33	0.67	1	0	328.15	1.1728
MD0990	Choline Chloride	P-Chlorophenol	0.33	0.67	1	0	333.15	1.1679
MD0991	Choline Chloride	P-Cresol	0.33	0.67	1	0	293.15	1.072
MD0992	Choline Chloride	P-Cresol	0.33	0.67	1	0	298.15	1.0681
MD0993	Choline Chloride	P-Cresol	0.33	0.67	1	0	303.15	1.0641
MD0994	Choline Chloride	P-Cresol	0.33	0.67	1	0	308.15	1.0599
MD0995	Choline Chloride	P-Cresol	0.33	0.67	1	0	313.15	1.0558
MD0996	Choline Chloride	P-Cresol	0.33	0.67	1	0	318.15	1.0518
MD0997	Choline Chloride	P-Cresol	0.33	0.67	1	0	323.15	1.0476
MD0998	Choline Chloride	P-Cresol	0.33	0.67	1	0	328.15	1.044
MD0999	Choline Chloride	P-Cresol	0.33	0.67	1	0	333.15	1.0398
MD1000	Benzyltripropylammonium Chloride	Phenol	0.25	0.75	1	0	293.15	1.0603
MD1001	Benzyltripropylammonium Chloride	Phenol	0.25	0.75	1	0	298.15	1.057
MD1002	Benzyltripropylammonium Chloride	Phenol	0.25	0.75	1	0	303.15	1.0537
MD1003	Benzyltripropylammonium Chloride	Phenol	0.25	0.75	1	0	308.15	1.0505
MD1004	Benzyltripropylammonium Chloride	Phenol	0.25	0.75	1	0	313.15	1.0472
MD1005	Benzyltripropylammonium Chloride	Phenol	0.25	0.75	1	0	318.15	1.0439
MD1006	Benzyltripropylammonium Chloride	Phenol	0.25	0.75	1	0	323.15	1.0406
MD1007	Benzyltripropylammonium Chloride	Phenol	0.25	0.75	1	0	328.15	1.0374
MD1008	Benzyltripropylammonium Chloride	Phenol	0.25	0.75	1	0	333.15	1.0341
MD1009	Benzyltripropylammonium Chloride	Phenol	0.25	0.75	1	0	338.15	1.0309
MD1010	Benzyltripropylammonium Chloride	Phenol	0.25	0.75	1	0	343.15	1.0276
MD1011	Choline Chloride	Phenol	0.33	0.67	1	0	293.2	1.0995
MD1012	Choline Chloride	Phenol	0.33	0.67	1	0	298.2	1.0967
MD1013	Choline Chloride	Phenol	0.33	0.67	1	0	303.2	1.093
MD1014	Choline Chloride	Phenol	0.33	0.67	1	0	308.2	1.0901
MD1015	Choline Chloride	Phenol	0.33	0.67	1	0	313.2	1.0873
MD1016	Choline Chloride	Phenol	0.33	0.67	1	0	318.2	1.0843
MD1017	Choline Chloride	Phenol	0.25	0.75	1	0	293.2	1.0948
MD1018	Choline Chloride	Phenol	0.25	0.75	1	0	298.2	1.0921
MD1019	Choline Chloride	Phenol	0.25	0.75	1	0	303.2	1.089
MD1020	Choline Chloride	Phenol	0.25	0.75	1	0	308.2	1.0858
MD1021	Choline Chloride	Phenol	0.25	0.75	1	0	313.2	1.0829
MD1022	Choline Chloride	Phenol	0.25	0.75	1	0	318.2	1.0795
MD1023	Choline Chloride	Phenol	0.2	0.8	1	0	293.2	1.0918
MD1024	Choline Chloride	Phenol	0.2	0.8	1	0	298.2	1.0893
MD1025	Choline Chloride	Phenol	0.2	0.8	1	0	303.2	1.086
MD1026	Choline Chloride	Phenol	0.2	0.8	1	0	308.2	1.0819
MD1027	Choline Chloride	Phenol	0.2	0.8	1	0	313.2	1.0795
MD1028	Choline Chloride	Phenol	0.2	0.8	1	0	318.2	1.0763
MD1029	Choline Chloride	Phenol	0.17	0.83	1	0	293.2	1.0898
MD1030	Choline Chloride	Phenol	0.17	0.83	1	0	298.2	1.087
MD1031	Choline Chloride	Phenol	0.17	0.83	1	0	303.2	1.0838
MD1032	Choline Chloride	Phenol	0.17	0.83	1	0	308.2	1.0803
MD1033	Choline Chloride	Phenol	0.17	0.83	1	0	313.2	1.0761
MD1034	Choline Chloride	Phenol	0.17	0.83	1	0	318.2	1.0736
MD1035	Choline Chloride	Phenol	0.14	0.86	1	0	293.2	1.0885
MD1036	Choline Chloride	Phenol	0.14	0.86	1	0	298.2	1.0852
MD1037	Choline Chloride	Phenol	0.14	0.86	1	0	303.2	1.0818
MD1038	Choline Chloride	Phenol	0.14	0.86	1	0	308.2	1.0782
MD1039	Choline Chloride	Phenol	0.14	0.86	1	0	313.2	1.0745
MD1040	Choline Chloride	Phenol	0.14	0.86	1	0	318.2	1.0717
MD1041	Tetrabutylammonium Chloride	phenylacetic_acid	0.33	0.67	1	0	288.15	1.0468
MD1042	Tetrabutylammonium Chloride	phenylacetic_acid	0.33	0.67	1	0	293.15	1.0436
MD1043	Tetrabutylammonium Chloride	phenylacetic_acid	0.33	0.67	1	0	298.15	1.0404
MD1044	Tetrabutylammonium Chloride	phenylacetic_acid	0.33	0.67	1	0	303.15	1.0371
MD1045	Tetrabutylammonium Chloride	phenylacetic_acid	0.33	0.67	1	0	308.15	1.0339
MD1046	Tetrabutylammonium Chloride	phenylacetic_acid	0.33	0.67	1	0	313.15	1.0306
MD1047	Tetrabutylammonium Chloride	phenylacetic_acid	0.33	0.67	1	0	318.15	1.0273
MD1048	Tetrabutylammonium Chloride	phenylacetic_acid	0.33	0.67	1	0	323.15	1.024
MD1049	Tetrabutylammonium Chloride	phenylacetic_acid	0.33	0.67	1	0	328.15	1.0207
MD1050	Tetrabutylammonium Chloride	phenylacetic_acid	0.33	0.67	1	0	333.15	1.0176
MD1051	Tetrabutylammonium Chloride	phenylacetic_acid	0.33	0.67	1	0	338.15	1.0143
MD1052	Trimethylglicine	Phenylacetic_acid	0.33	0.67	0	0	298.15	1.16
MD1053	Trimethylglicine	Phenylacetic_acid	0.33	0.67	0	0	323.15	1.15
MD1054	Trimethylglicine	Phenylacetic_acid	0.33	0.67	0	0	333.15	1.13
MD1055	Trimethylglicine	Phenylacetic_acid	0.33	0.67	0	0	348.15	1.12
MD1056	Trimethylglicine	Phenylacetic_acid	0.33	0.67	0	0	363.15	1.11
MD1057	Tetrabutylammonium Chloride	Propionic_acid	0.33	0.67	1	0	288.15	0.9724
MD1058	Tetrabutylammonium Chloride	Propionic_acid	0.33	0.67	1	0	293.15	0.9692
MD1059	Tetrabutylammonium Chloride	Propionic_acid	0.33	0.67	1	0	298.15	0.9659
MD1060	Tetrabutylammonium Chloride	Propionic_acid	0.33	0.67	1	0	303.15	0.9627
MD1061	Tetrabutylammonium Chloride	Propionic_acid	0.33	0.67	1	0	308.15	0.9594
MD1062	Tetrabutylammonium Chloride	Propionic_acid	0.33	0.67	1	0	313.15	0.9561
MD1063	Tetrabutylammonium Chloride	Propionic_acid	0.33	0.67	1	0	318.15	0.9528
MD1064	Tetrabutylammonium Chloride	Propionic_acid	0.33	0.67	1	0	323.15	0.9495
MD1065	Tetrabutylammonium Chloride	Propionic_acid	0.33	0.67	1	0	328.15	0.9463
MD1066	Tetrabutylammonium Chloride	Propionic_acid	0.33	0.67	1	0	333.15	0.943
MD1067	Tetrabutylammonium Chloride	Propionic_acid	0.33	0.67	1	0	338.15	0.9397
MD1068	Choline Chloride	p-Toluenesulfonic_acid	0.5	0.5	1	0	303.15	1.2074
MD1069	Choline Chloride	Tartaric_acid	0.5	0.5	1	0	296.15	1.26
MD1070	Choline Chloride	Tartaric_acid	0.67	0.33	1	0	303.15	1.2735
MD1071	D-Glucose	Tartaric_acid	0.5	0.5	0	0	296.15	1.45
MD1072	Allyltriphenylphosphonium bromide	TriEthylene_glycol	0.2	0.8	0	1	293.15	1.1908
MD1073	Allyltriphenylphosphonium bromide	TriEthylene_glycol	0.2	0.8	0	1	298.15	1.1871
MD1074	Allyltriphenylphosphonium bromide	TriEthylene_glycol	0.2	0.8	0	1	303.15	1.1834
MD1075	Allyltriphenylphosphonium bromide	TriEthylene_glycol	0.2	0.8	0	1	308.15	1.1797
MD1076	Allyltriphenylphosphonium bromide	TriEthylene_glycol	0.2	0.8	0	1	313.15	1.1761
MD1077	Allyltriphenylphosphonium bromide	TriEthylene_glycol	0.2	0.8	0	1	318.15	1.1724
MD1078	Allyltriphenylphosphonium bromide	TriEthylene_glycol	0.2	0.8	0	1	323.15	1.1687
MD1079	Allyltriphenylphosphonium bromide	TriEthylene_glycol	0.2	0.8	0	1	328.15	1.165
MD1080	Allyltriphenylphosphonium bromide	TriEthylene_glycol	0.2	0.8	0	1	333.15	1.1613
MD1081	Allyltriphenylphosphonium bromide	TriEthylene_glycol	0.2	0.8	0	1	338.15	1.1576
MD1082	Allyltriphenylphosphonium bromide	TriEthylene_glycol	0.2	0.8	0	1	343.15	1.1539
MD1083	Allyltriphenylphosphonium bromide	TriEthylene_glycol	0.09	0.91	0	1	293.15	1.1592
MD1084	Allyltriphenylphosphonium bromide	TriEthylene_glycol	0.09	0.91	0	1	298.15	1.1555
MD1085	Allyltriphenylphosphonium bromide	TriEthylene_glycol	0.09	0.91	0	1	303.15	1.1517
MD1086	Allyltriphenylphosphonium bromide	TriEthylene_glycol	0.09	0.91	0	1	308.15	1.148
MD1087	Allyltriphenylphosphonium bromide	TriEthylene_glycol	0.09	0.91	0	1	313.15	1.1442
MD1088	Allyltriphenylphosphonium bromide	TriEthylene_glycol	0.09	0.91	0	1	318.15	1.1405
MD1089	Allyltriphenylphosphonium bromide	TriEthylene_glycol	0.09	0.91	0	1	323.15	1.1367
MD1090	Allyltriphenylphosphonium bromide	TriEthylene_glycol	0.09	0.91	0	1	328.15	1.133
MD1091	Allyltriphenylphosphonium bromide	TriEthylene_glycol	0.09	0.91	0	1	333.15	1.1292
MD1092	Allyltriphenylphosphonium bromide	TriEthylene_glycol	0.09	0.91	0	1	338.15	1.1255
MD1093	Allyltriphenylphosphonium bromide	TriEthylene_glycol	0.09	0.91	0	1	343.15	1.1217
MD1094	Allyltriphenylphosphonium bromide	TriEthylene_glycol	0.06	0.94	0	1	293.15	1.1462
MD1095	Allyltriphenylphosphonium bromide	TriEthylene_glycol	0.06	0.94	0	1	298.15	1.1425
MD1096	Allyltriphenylphosphonium bromide	TriEthylene_glycol	0.06	0.94	0	1	303.15	1.1388
MD1097	Allyltriphenylphosphonium bromide	TriEthylene_glycol	0.06	0.94	0	1	308.15	1.135
MD1098	Allyltriphenylphosphonium bromide	TriEthylene_glycol	0.06	0.94	0	1	313.15	1.1313
MD1099	Allyltriphenylphosphonium bromide	TriEthylene_glycol	0.06	0.94	0	1	318.15	1.1275
MD1100	Allyltriphenylphosphonium bromide	TriEthylene_glycol	0.06	0.94	0	1	323.15	1.1237
MD1101	Allyltriphenylphosphonium bromide	TriEthylene_glycol	0.06	0.94	0	1	328.15	1.1199
MD1102	Allyltriphenylphosphonium bromide	TriEthylene_glycol	0.06	0.94	0	1	333.15	1.1161
MD1103	Allyltriphenylphosphonium bromide	TriEthylene_glycol	0.06	0.94	0	1	338.15	1.1122
MD1104	Allyltriphenylphosphonium bromide	TriEthylene_glycol	0.06	0.94	0	1	343.15	1.1084
MD1105	Choline Chloride	TriEthylene_glycol	0.33	0.67	1	0	303.15	1.1254
MD1106	Choline Chloride	TriEthylene_glycol	0.33	0.67	1	0	313.15	1.1189
MD1107	Choline Chloride	TriEthylene_glycol	0.33	0.67	1	0	323.15	1.1125
MD1108	Choline Chloride	TriEthylene_glycol	0.33	0.67	1	0	333.15	1.1062
MD1109	Choline Chloride	TriEthylene_glycol	0.33	0.67	1	0	343.15	1.0998
MD1110	Choline Chloride	TriEthylene_glycol	0.33	0.67	1	0	353.15	1.0935
MD1111	Choline Chloride	TriEthylene_glycol	0.2	0.8	1	0	303.15	1.1202
MD1112	Tetrabutylammonium Chloride	TriEthylene_glycol	0.5	0.5	1	0	293.15	1.027
MD1113	Tetrabutylammonium Chloride	TriEthylene_glycol	0.5	0.5	1	0	303.15	1.021
MD1114	Tetrabutylammonium Chloride	TriEthylene_glycol	0.5	0.5	1	0	313.15	1.015
MD1115	Tetrabutylammonium Chloride	TriEthylene_glycol	0.5	0.5	1	0	323.15	1.009
MD1116	Tetrabutylammonium Chloride	TriEthylene_glycol	0.5	0.5	1	0	333.15	1.003
MD1117	Tetrabutylammonium Chloride	TriEthylene_glycol	0.5	0.5	1	0	343.15	0.997
MD1118	Tetrabutylammonium Chloride	TriEthylene_glycol	0.5	0.5	1	0	353.15	0.991
MD1119	Tetrabutylammonium Chloride	TriEthylene_glycol	0.67	0.33	1	0	293.15	1.007
MD1120	Tetrabutylammonium Chloride	TriEthylene_glycol	0.67	0.33	1	0	303.15	1.001
MD1121	Tetrabutylammonium Chloride	TriEthylene_glycol	0.67	0.33	1	0	313.15	0.995
MD1122	Tetrabutylammonium Chloride	TriEthylene_glycol	0.67	0.33	1	0	323.15	0.989
MD1123	Tetrabutylammonium Chloride	TriEthylene_glycol	0.67	0.33	1	0	333.15	0.983
MD1124	Tetrabutylammonium Chloride	TriEthylene_glycol	0.67	0.33	1	0	343.15	0.976
MD1125	Tetrabutylammonium Chloride	TriEthylene_glycol	0.67	0.33	1	0	353.15	0.97
MD1126	Tetrabutylammonium Chloride	TriEthylene_glycol	0.75	0.25	1	0	293.15	0.996
MD1127	Tetrabutylammonium Chloride	TriEthylene_glycol	0.75	0.25	1	0	303.15	0.99
MD1128	Tetrabutylammonium Chloride	TriEthylene_glycol	0.75	0.25	1	0	313.15	0.984
MD1129	Tetrabutylammonium Chloride	TriEthylene_glycol	0.75	0.25	1	0	323.15	0.978
MD1130	Tetrabutylammonium Chloride	TriEthylene_glycol	0.75	0.25	1	0	333.15	0.972
MD1131	Tetrabutylammonium Chloride	TriEthylene_glycol	0.75	0.25	1	0	343.15	0.966
MD1132	Tetrabutylammonium Chloride	TriEthylene_glycol	0.75	0.25	1	0	353.15	0.96
MD1133	Tetrabutylammonium Chloride	TriEthylene_glycol	0.8	0.2	1	0	293.15	0.99
MD1134	Tetrabutylammonium Chloride	TriEthylene_glycol	0.8	0.2	1	0	303.15	0.985
MD1135	Tetrabutylammonium Chloride	TriEthylene_glycol	0.8	0.2	1	0	313.15	0.98
MD1136	Tetrabutylammonium Chloride	TriEthylene_glycol	0.8	0.2	1	0	323.15	0.973
MD1137	Tetrabutylammonium Chloride	TriEthylene_glycol	0.8	0.2	1	0	333.15	0.968
MD1138	Tetrabutylammonium Chloride	TriEthylene_glycol	0.8	0.2	1	0	343.15	0.961
MD1139	Tetrabutylammonium Chloride	TriEthylene_glycol	0.8	0.2	1	0	353.15	0.955
MD1140	Choline Chloride	Urea	0.33	0.67	1	0	303.15	1.1879
MD1141	Choline Chloride	Urea	0.33	0.67	1	0	298.15	1.1979
MD1142	Choline Chloride	Urea	0.33	0.67	1	0	308.15	1.1926
MD1143	Choline Chloride	Urea	0.33	0.67	1	0	313.15	1.19
MD1144	Choline Chloride	Urea	0.33	0.67	1	0	318.15	1.1874
MD1145	Choline Chloride	Urea	0.33	0.67	1	0	323.15	1.1848
MD1146	Choline Chloride	Urea	0.33	0.67	1	0	328.15	1.1822
MD1147	Choline Chloride	Urea	0.33	0.67	1	0	333.15	1.1796
MD1148	Choline Chloride	Urea	0.33	0.67	1	0	338.15	1.177
MD1149	Choline Chloride	Urea	0.33	0.67	1	0	343.15	1.1744
MD1150	Choline Chloride	Urea	0.33	0.67	1	0	348.15	1.1718
MD1151	Choline Chloride	Urea	0.33	0.67	1	0	353.15	1.1692
MD1152	Choline Chloride	Urea	0.33	0.67	1	0	293.15	1.2001
MD1153	Choline Chloride	Urea	0.33	0.67	1	0	363.15	1.1554
MD1154	Choline Chloride	Xylitol	0.5	0.5	1	0	303.15	1.2445

## Sheet: Table S1.2
Table S1.2.	Experimental validation set with the composition of DESs and their experimental data
Sample	HBA	HBD	Molar fraction (HBA)	Molar fraction (HBD)	Chlorine	Bromine	T(K)	Density (g/cm3)	References
ED001	Alanine	Lactic acid	0.5	0.5	0	0	293.15	1.287	[1]
ED002	Alanine	Lactic acid	0.5	0.5	0	0	298.15	1.283	[1]
ED003	Alanine	Lactic acid	0.5	0.5	0	0	303.15	1.279	[1]
ED004	Alanine	Lactic acid	0.5	0.5	0	0	308.15	1.276	[1]
ED005	Alanine	Lactic acid	0.5	0.5	0	0	313.15	1.273	[1]
ED006	Alanine	Lactic acid	0.5	0.5	0	0	318.15	1.269	[1]
ED007	Alanine	Lactic acid	0.5	0.5	0	0	323.15	1.266	[1]
ED008	Alanine	Lactic acid	0.5	0.5	0	0	328.15	1.262	[1]
ED009	Alanine	Lactic acid	0.5	0.5	0	0	333.15	1.259	[1]
ED010	Alanine	Lactic acid	0.5	0.5	0	0	338.15	1.255	[1]
ED011	Alanine	Lactic acid	0.5	0.5	0	0	343.15	1.252	[1]
ED012	Alanine	Lactic acid	0.5	0.5	0	0	348.15	1.249	[1]
ED013	Alanine	Lactic acid	0.5	0.5	0	0	353.15	1.246	[1]
ED014	Alanine	Lactic acid	0.5	0.5	0	0	358.15	1.242	[1]
ED015	Alanine	Lactic acid	0.5	0.5	0	0	363.15	1.239	[1]
ED016	Alanine	Malic acid	0.5	0.5	0	0	298.15	1.415	[1]
ED017	Alanine	Malic acid	0.5	0.5	0	0	303.15	1.411	[1]
ED018	Alanine	Malic acid	0.5	0.5	0	0	308.15	1.408	[1]
ED019	Alanine	Malic acid	0.5	0.5	0	0	313.15	1.404	[1]
ED020	Alanine	Malic acid	0.5	0.5	0	0	318.15	1.4	[1]
ED021	Alanine	Malic acid	0.5	0.5	0	0	323.15	1.397	[1]
ED022	Alanine	Malic acid	0.5	0.5	0	0	328.15	1.393	[1]
ED023	Alanine	Malic acid	0.5	0.5	0	0	333.15	1.39	[1]
ED024	Alanine	Malic acid	0.5	0.5	0	0	338.15	1.386	[1]
ED025	Alanine	Malic acid	0.5	0.5	0	0	343.15	1.382	[1]
ED026	Alanine	Malic acid	0.5	0.5	0	0	348.15	1.378	[1]
ED027	Alanine	Malic acid	0.5	0.5	0	0	353.15	1.375	[1]
ED028	Alanine	Malic acid	0.5	0.5	0	0	358.15	1.369	[1]
ED029	Alanine	Malic acid	0.5	0.5	0	0	363.15	1.365	[1]
ED030	Betaine	Lactic acid	0.5	0.5	0	0	293.15	1.211	[1]
ED031	Betaine	Lactic acid	0.5	0.5	0	0	298.15	1.208	[1]
ED032	Betaine	Lactic acid	0.5	0.5	0	0	303.15	1.205	[1]
ED033	Betaine	Lactic acid	0.5	0.5	0	0	308.15	1.202	[1]
ED034	Betaine	Lactic acid	0.5	0.5	0	0	313.15	1.198	[1]
ED035	Betaine	Lactic acid	0.5	0.5	0	0	318.15	1.195	[1]
ED036	Betaine	Lactic acid	0.5	0.5	0	0	323.15	1.192	[1]
ED037	Betaine	Lactic acid	0.5	0.5	0	0	328.15	1.189	[1]
ED038	Betaine	Lactic acid	0.5	0.5	0	0	333.15	1.186	[1]
ED039	Betaine	Lactic acid	0.5	0.5	0	0	338.15	1.183	[1]
ED040	Betaine	Lactic acid	0.5	0.5	0	0	343.15	1.18	[1]
ED041	Betaine	Lactic acid	0.5	0.5	0	0	348.15	1.176	[1]
ED042	Betaine	Lactic acid	0.5	0.5	0	0	353.15	1.173	[1]
ED043	Betaine	Lactic acid	0.5	0.5	0	0	358.15	1.17	[1]
ED044	Betaine	Lactic acid	0.5	0.5	0	0	363.15	1.167	[1]
ED045	Betaine	Malic acid	0.5	0.5	0	0	318.15	1.301	[1]
ED046	Betaine	Malic acid	0.5	0.5	0	0	323.15	1.298	[1]
ED047	Betaine	Malic acid	0.5	0.5	0	0	328.15	1.294	[1]
ED048	Betaine	Malic acid	0.5	0.5	0	0	333.15	1.291	[1]
ED049	Betaine	Malic acid	0.5	0.5	0	0	338.15	1.288	[1]
ED050	Betaine	Malic acid	0.5	0.5	0	0	343.15	1.285	[1]
ED051	Betaine	Malic acid	0.5	0.5	0	0	348.15	1.282	[1]
ED052	Betaine	Malic acid	0.5	0.5	0	0	353.15	1.278	[1]
ED053	Betaine	Malic acid	0.5	0.5	0	0	358.15	1.275	[1]
ED054	Betaine	Malic acid	0.5	0.5	0	0	363.15	1.271	[1]
ED055	Choline chloride	Benzilic acid	0.5	0.5	1	0	293.15	1.20532	[2]
ED056	Choline chloride	Benzilic acid	0.5	0.5	1	0	298.15	1.20323	[2]
ED057	Choline chloride	Benzilic acid	0.5	0.5	1	0	303.15	1.20013	[2]
ED058	Choline chloride	Benzilic acid	0.5	0.5	1	0	308.15	1.19749	[2]
ED059	Choline chloride	Benzilic acid	0.5	0.5	1	0	313.15	1.19468	[2]
ED060	Choline chloride	Benzilic acid	0.5	0.5	1	0	318.15	1.19164	[2]
ED061	Choline chloride	Benzilic acid	0.5	0.5	1	0	323.15	1.18856	[2]
ED062	Choline chloride	Benzilic acid	0.5	0.5	1	0	328.15	1.18549	[2]
ED063	Choline chloride	Benzilic acid	0.5	0.5	1	0	333.15	1.18241	[2]
ED154	Tetrabutylammonium hydrogen sulfate	Benzilic acid	0.5	0.5	0	0	293.15	1.12175	[2]
ED155	Tetrabutylammonium hydrogen sulfate	Benzilic acid	0.5	0.5	0	0	298.15	1.11913	[2]
ED156	Tetrabutylammonium hydrogen sulfate	Benzilic acid	0.5	0.5	0	0	303.15	1.11608	[2]
ED157	Tetrabutylammonium hydrogen sulfate	Benzilic acid	0.5	0.5	0	0	308.15	1.11296	[2]
ED158	Tetrabutylammonium hydrogen sulfate	Benzilic acid	0.5	0.5	0	0	313.15	1.10984	[2]
ED159	Tetrabutylammonium hydrogen sulfate	Benzilic acid	0.5	0.5	0	0	318.15	1.10672	[2]
ED160	Tetrabutylammonium hydrogen sulfate	Benzilic acid	0.5	0.5	0	0	323.15	1.10359	[2]
ED161	Tetrabutylammonium hydrogen sulfate	Benzilic acid	0.5	0.5	0	0	328.15	1.10044	[2]
ED162	Tetrabutylammonium hydrogen sulfate	Benzilic acid	0.5	0.5	0	0	333.15	1.09729	[2]
ED163	Tetraethylammonium bromide	Benzilic acid	0.5	0.5	0	1	293.15	1.24634	[2]
ED164	Tetraethylammonium bromide	Benzilic acid	0.5	0.5	0	1	298.15	1.24486	[2]
ED165	Tetraethylammonium bromide	Benzilic acid	0.5	0.5	0	1	303.15	1.2414	[2]
ED166	Tetraethylammonium bromide	Benzilic acid	0.5	0.5	0	1	308.15	1.23865	[2]
ED167	Tetraethylammonium bromide	Benzilic acid	0.5	0.5	0	1	313.15	1.23523	[2]
ED168	Tetraethylammonium bromide	Benzilic acid	0.5	0.5	0	1	318.15	1.23175	[2]
ED169	Tetraethylammonium bromide	Benzilic acid	0.5	0.5	0	1	323.15	1.22812	[2]
ED170	Tetraethylammonium bromide	Benzilic acid	0.5	0.5	0	1	328.15	1.22443	[2]
ED171	Tetraethylammonium bromide	Benzilic acid	0.5	0.5	0	1	333.15	1.22077	[2]
ED199	Tetrapropylammonium bromide	Benzilic acid	0.5	0.5	0	1	293.15	1.18146	[2]
ED200	Tetrapropylammonium bromide	Benzilic acid	0.5	0.5	0	1	298.15	1.17734	[2]
ED201	Tetrapropylammonium bromide	Benzilic acid	0.5	0.5	0	1	303.15	1.17412	[2]
ED202	Tetrapropylammonium bromide	Benzilic acid	0.5	0.5	0	1	308.15	1.17148	[2]
ED203	Tetrapropylammonium bromide	Benzilic acid	0.5	0.5	0	1	313.15	1.16843	[2]
ED204	Tetrapropylammonium bromide	Benzilic acid	0.5	0.5	0	1	318.15	1.16524	[2]
ED205	Tetrapropylammonium bromide	Benzilic acid	0.5	0.5	0	1	323.15	1.16203	[2]
ED206	Tetrapropylammonium bromide	Benzilic acid	0.5	0.5	0	1	328.15	1.15882	[2]
ED207	Tetrapropylammonium bromide	Benzilic acid	0.5	0.5	0	1	333.15	1.15561	[2]
ED064	Choline chloride	Phenol	0.25	0.75	1	0	293.15	1.096	[3]
ED065	Choline chloride	Phenol	0.25	0.75	1	0	303.15	1.089	[3]
ED066	Choline chloride	Phenol	0.25	0.75	1	0	313.15	1.083	[3]
ED067	Choline chloride	Phenol	0.25	0.75	1	0	323.15	1.077	[3]
ED068	Choline chloride	Phenol	0.25	0.75	1	0	333.15	1.071	[3]
ED069	Choline chloride	Phenol	0.2	0.8	1	0	293.15	1.093	[3]
ED070	Choline chloride	Phenol	0.2	0.8	1	0	303.15	1.087	[3]
ED071	Choline chloride	Phenol	0.2	0.8	1	0	313.15	1.08	[3]
ED072	Choline chloride	Phenol	0.2	0.8	1	0	323.15	1.073	[3]
ED073	Choline chloride	Phenol	0.2	0.8	1	0	333.15	1.067	[3]
ED074	Choline chloride	Ethylene glycol	0.33	0.67	1	0	283.15	1.1252	[4]
ED075	Choline chloride	Ethylene glycol	0.33	0.67	1	0	293.15	1.1192	[4]
ED076	Choline chloride	Ethylene glycol	0.33	0.67	1	0	303.15	1.1133	[4]
ED077	Choline chloride	Ethylene glycol	0.33	0.67	1	0	313.15	1.1077	[4]
ED078	Choline chloride	Ethylene glycol	0.33	0.67	1	0	323.15	1.1021	[4]
ED079	Choline chloride	Ethylene glycol	0.33	0.67	1	0	333.15	1.0965	[5]
ED080	Choline chloride	Ethylene glycol	0.33	0.67	1	0	343.15	1.0921	[6]
ED081	Choline chloride	Ethylene glycol	0.33	0.67	1	0	353.15	1.0865	[6]
ED082	Choline chloride	Ethylene glycol	0.33	0.67	1	0	363.15	1.0806	[6]
ED083	Choline chloride	Glycerol	0.33	0.67	1	0	283.15	1.2022	[6]
ED084	Choline chloride	Glycerol	0.33	0.67	1	0	293.15	1.1968	[6]
ED085	Choline chloride	Glycerol	0.33	0.67	1	0	303.15	1.1912	[6]
ED086	Choline chloride	Glycerol	0.33	0.67	1	0	313.15	1.1856	[6]
ED087	Choline chloride	Glycerol	0.33	0.67	1	0	323.15	1.1803	[6]
ED088	Choline chloride	Glycerol	0.33	0.67	1	0	333.15	1.1744	[6]
ED089	Choline chloride	Glycerol	0.33	0.67	1	0	343.15	1.1693	[6]
ED090	Choline chloride	Glycerol	0.33	0.67	1	0	353.15	1.1637	[6]
ED091	Choline chloride	Glycerol	0.33	0.67	1	0	363.15	1.1581	[6]
ED092	Choline chloride	Urea	0.33	0.67	1	0	293.15	1.2014	[6]
ED093	Choline chloride	Urea	0.33	0.67	1	0	303.15	1.1961	[6]
ED094	Choline chloride	Urea	0.33	0.67	1	0	313.15	1.1903	[6]
ED095	Choline chloride	Urea	0.33	0.67	1	0	323.15	1.1852	[6]
ED096	Choline chloride	Urea	0.33	0.67	1	0	333.15	1.1799	[6]
ED097	Choline chloride	Urea	0.33	0.67	1	0	343.15	1.1747	[6]
ED098	Choline chloride	Urea	0.33	0.67	1	0	353.15	1.1693	[6]
ED099	Choline chloride	Urea	0.33	0.67	1	0	363.15	1.1638	[6]
ED100	Tetrabutylammonium bromide	3-Amino-1-propanol	0.2	0.8	0	1	293.15	1.02212	[7]
ED101	Tetrabutylammonium bromide	3-Amino-1-propanol	0.2	0.8	0	1	298.15	1.01849	[7]
ED102	Tetrabutylammonium bromide	3-Amino-1-propanol	0.2	0.8	0	1	303.15	1.01488	[7]
ED103	Tetrabutylammonium bromide	3-Amino-1-propanol	0.2	0.8	0	1	308.15	1.0113	[7]
ED104	Tetrabutylammonium bromide	3-Amino-1-propanol	0.2	0.8	0	1	313.15	1.00772	[7]
ED105	Tetrabutylammonium bromide	3-Amino-1-propanol	0.2	0.8	0	1	318.15	1.00416	[7]
ED106	Tetrabutylammonium bromide	3-Amino-1-propanol	0.2	0.8	0	1	323.15	1.00061	[7]
ED107	Tetrabutylammonium bromide	3-Amino-1-propanol	0.2	0.8	0	1	328.15	0.997059	[7]
ED108	Tetrabutylammonium bromide	3-Amino-1-propanol	0.2	0.8	0	1	333.15	0.993515	[7]
ED109	Tetrabutylammonium bromide	3-Amino-1-propanol	0.14	0.86	0	1	293.15	1.01563	[7]
ED110	Tetrabutylammonium bromide	3-Amino-1-propanol	0.14	0.86	0	1	298.15	1.01192	[7]
ED111	Tetrabutylammonium bromide	3-Amino-1-propanol	0.14	0.86	0	1	303.15	1.00821	[7]
ED112	Tetrabutylammonium bromide	3-Amino-1-propanol	0.14	0.86	0	1	308.15	1.00451	[7]
ED113	Tetrabutylammonium bromide	3-Amino-1-propanol	0.14	0.86	0	1	313.15	1.00081	[7]
ED114	Tetrabutylammonium bromide	3-Amino-1-propanol	0.14	0.86	0	1	318.15	0.997106	[7]
ED115	Tetrabutylammonium bromide	3-Amino-1-propanol	0.14	0.86	0	1	323.15	0.993406	[7]
ED116	Tetrabutylammonium bromide	3-Amino-1-propanol	0.14	0.86	0	1	328.15	0.989707	[7]
ED117	Tetrabutylammonium bromide	3-Amino-1-propanol	0.14	0.86	0	1	333.15	0.986004	[7]
ED118	Tetrabutylammonium bromide	3-Amino-1-propanol	0.11	0.89	0	1	293.15	1.01087	[7]
ED119	Tetrabutylammonium bromide	3-Amino-1-propanol	0.11	0.89	0	1	298.15	1.00706	[7]
ED120	Tetrabutylammonium bromide	3-Amino-1-propanol	0.11	0.89	0	1	303.15	1.00329	[7]
ED121	Tetrabutylammonium bromide	3-Amino-1-propanol	0.11	0.89	0	1	308.15	0.999532	[7]
ED122	Tetrabutylammonium bromide	3-Amino-1-propanol	0.11	0.89	0	1	313.15	0.995834	[7]
ED123	Tetrabutylammonium bromide	3-Amino-1-propanol	0.11	0.89	0	1	318.15	0.992136	[7]
ED124	Tetrabutylammonium bromide	3-Amino-1-propanol	0.11	0.89	0	1	323.15	0.988466	[7]
ED125	Tetrabutylammonium bromide	3-Amino-1-propanol	0.11	0.89	0	1	328.15	0.984733	[7]
ED126	Tetrabutylammonium bromide	3-Amino-1-propanol	0.11	0.89	0	1	333.15	0.980975	[7]
ED127	Tetrabutylammonium chloride	3-Amino-1-propanol	0.2	0.8	1	0	293.15	0.961373	[7]
ED128	Tetrabutylammonium chloride	3-Amino-1-propanol	0.2	0.8	1	0	298.15	0.958034	[7]
ED129	Tetrabutylammonium chloride	3-Amino-1-propanol	0.2	0.8	1	0	303.15	0.954638	[7]
ED130	Tetrabutylammonium chloride	3-Amino-1-propanol	0.2	0.8	1	0	308.15	0.951278	[7]
ED131	Tetrabutylammonium chloride	3-Amino-1-propanol	0.2	0.8	1	0	313.15	0.947906	[7]
ED132	Tetrabutylammonium chloride	3-Amino-1-propanol	0.2	0.8	1	0	318.15	0.944555	[7]
ED133	Tetrabutylammonium chloride	3-Amino-1-propanol	0.2	0.8	1	0	323.15	0.941202	[7]
ED134	Tetrabutylammonium chloride	3-Amino-1-propanol	0.2	0.8	1	0	328.15	0.937838	[7]
ED135	Tetrabutylammonium chloride	3-Amino-1-propanol	0.2	0.8	1	0	333.15	0.934475	[7]
ED136	Tetrabutylammonium chloride	3-Amino-1-propanol	0.14	0.86	1	0	293.15	0.967025	[7]
ED137	Tetrabutylammonium chloride	3-Amino-1-propanol	0.14	0.86	1	0	298.15	0.963433	[7]
ED138	Tetrabutylammonium chloride	3-Amino-1-propanol	0.14	0.86	1	0	303.15	0.959903	[7]
ED139	Tetrabutylammonium chloride	3-Amino-1-propanol	0.14	0.86	1	0	308.15	0.956411	[7]
ED140	Tetrabutylammonium chloride	3-Amino-1-propanol	0.14	0.86	1	0	313.15	0.952916	[7]
ED141	Tetrabutylammonium chloride	3-Amino-1-propanol	0.14	0.86	1	0	318.15	0.94941	[7]
ED142	Tetrabutylammonium chloride	3-Amino-1-propanol	0.14	0.86	1	0	323.15	0.945903	[7]
ED143	Tetrabutylammonium chloride	3-Amino-1-propanol	0.14	0.86	1	0	328.15	0.942387	[7]
ED144	Tetrabutylammonium chloride	3-Amino-1-propanol	0.14	0.86	1	0	333.15	0.938879	[7]
ED145	Tetrabutylammonium chloride	3-Amino-1-propanol	0.11	0.89	1	0	293.15	0.970474	[7]
ED146	Tetrabutylammonium chloride	3-Amino-1-propanol	0.11	0.89	1	0	298.15	0.966855	[7]
ED147	Tetrabutylammonium chloride	3-Amino-1-propanol	0.11	0.89	1	0	303.15	0.963241	[7]
ED148	Tetrabutylammonium chloride	3-Amino-1-propanol	0.11	0.89	1	0	308.15	0.959629	[7]
ED149	Tetrabutylammonium chloride	3-Amino-1-propanol	0.11	0.89	1	0	313.15	0.956019	[7]
ED150	Tetrabutylammonium chloride	3-Amino-1-propanol	0.11	0.89	1	0	318.15	0.95241	[7]
ED151	Tetrabutylammonium chloride	3-Amino-1-propanol	0.11	0.89	1	0	323.15	0.948805	[7]
ED152	Tetrabutylammonium chloride	3-Amino-1-propanol	0.11	0.89	1	0	328.15	0.945197	[7]
ED153	Tetrabutylammonium chloride	3-Amino-1-propanol	0.11	0.89	1	0	333.15	0.941586	[7]
ED172	Tetraetylammonium chloride	3-Amino-1-propanol	0.2	0.8	1	0	293.15	0.9986	[7]
ED173	Tetraetylammonium chloride	3-Amino-1-propanol	0.2	0.8	1	0	298.15	0.995054	[7]
ED174	Tetraetylammonium chloride	3-Amino-1-propanol	0.2	0.8	1	0	303.15	0.991521	[7]
ED175	Tetraetylammonium chloride	3-Amino-1-propanol	0.2	0.8	1	0	308.15	0.988005	[7]
ED176	Tetraetylammonium chloride	3-Amino-1-propanol	0.2	0.8	1	0	313.15	0.984506	[7]
ED177	Tetraetylammonium chloride	3-Amino-1-propanol	0.2	0.8	1	0	318.15	0.981023	[7]
ED178	Tetraetylammonium chloride	3-Amino-1-propanol	0.2	0.8	1	0	323.15	0.977553	[7]
ED179	Tetraetylammonium chloride	3-Amino-1-propanol	0.2	0.8	1	0	328.15	0.974096	[7]
ED180	Tetraetylammonium chloride	3-Amino-1-propanol	0.2	0.8	1	0	333.15	0.970656	[7]
ED181	Tetraetylammonium chloride	3-Amino-1-propanol	0.14	0.86	1	0	293.15	0.996012	[7]
ED182	Tetraetylammonium chloride	3-Amino-1-propanol	0.14	0.86	1	0	298.15	0.992363	[7]
ED183	Tetraetylammonium chloride	3-Amino-1-propanol	0.14	0.86	1	0	303.15	0.988707	[7]
ED184	Tetraetylammonium chloride	3-Amino-1-propanol	0.14	0.86	1	0	308.15	0.985063	[7]
ED185	Tetraetylammonium chloride	3-Amino-1-propanol	0.14	0.86	1	0	313.15	0.981432	[7]
ED186	Tetraetylammonium chloride	3-Amino-1-propanol	0.14	0.86	1	0	318.15	0.977812	[7]
ED187	Tetraetylammonium chloride	3-Amino-1-propanol	0.14	0.86	1	0	323.15	0.974202	[7]
ED188	Tetraetylammonium chloride	3-Amino-1-propanol	0.14	0.86	1	0	328.15	0.9706	[7]
ED189	Tetraetylammonium chloride	3-Amino-1-propanol	0.14	0.86	1	0	333.15	0.96701	[7]
ED190	Tetraetylammonium chloride	3-Amino-1-propanol	0.11	0.89	1	0	293.15	0.994554	[7]
ED191	Tetraetylammonium chloride	3-Amino-1-propanol	0.11	0.89	1	0	298.15	0.990818	[7]
ED192	Tetraetylammonium chloride	3-Amino-1-propanol	0.11	0.89	1	0	303.15	0.987098	[7]
ED193	Tetraetylammonium chloride	3-Amino-1-propanol	0.11	0.89	1	0	308.15	0.983384	[7]
ED194	Tetraetylammonium chloride	3-Amino-1-propanol	0.11	0.89	1	0	313.15	0.979675	[7]
ED195	Tetraetylammonium chloride	3-Amino-1-propanol	0.11	0.89	1	0	318.15	0.975953	[7]
ED196	Tetraetylammonium chloride	3-Amino-1-propanol	0.11	0.89	1	0	323.15	0.972285	[7]
ED197	Tetraetylammonium chloride	3-Amino-1-propanol	0.11	0.89	1	0	328.15	0.968596	[7]
ED198	Tetraetylammonium chloride	3-Amino-1-propanol	0.11	0.89	1	0	333.15	0.964916	[7]
	References
	[1] T. Altamash, M.S. Nasser, Y. Elhamamah, M. Magzoub, R. Ullah, H. Qiblawey, S. Aparicio, M. Atilhan, Gas solubility and rheological behavior study of betaine and alanine based natural deep eutectic solvents (NADES), J. Mol. Liq. 256 (2018) 286-295.
	[2] K.A. Omar, R. Sadeghi, Novel benzilic acid-based deep-eutectic-solvents: Preparation and physicochemical properties determination, Fluid Phase Equilibr. 522 (2020)112752.
	[3] A. Hosseini, R. Haghbakhsh, S. Raeissi, Experimental investigation of liquid-liquid extraction of toluene plus heptane or toluene plus hexane using deep eutectic solvents, J. Chem. Eng. Data 64 (2019) 3811-3820.
	[4] R. Haghbakhsh, S. Raeissi, Experimental investigation on the volumetric properties of mixtures of the deep eutectic solvent of Ethaline and methanol in the temperature range of 283.15 to 323.15 K, J. Chem. Thermodyn. 147 (2020)106124.
	[5] R. Haghbakhsh, S. Raeissi, A study of non-ideal mixtures of ethanol and the (1 choline chloride+2 ethylene glycol) deep eutectic solvent for their volumetric behaviour, J. Chem. Thermodyn. 150 (2020)106219.
	[6] E.A. Crespo, J.M.L. Costa, A.M. Palma, B. Soares, M.C. Martin, J.J. Segovia, P.J. Carvalho, J.A.P. Coutinho, Thermodynamic characterization of deep eutectic solvents at high pressures, Fluid Phase Equilibr. 500 (2019)112249.
	[7] B. Nowosielski, M. Jamrogiewicz, J. Luczak, M. Smiechowski, D. Warminska, Experimental and predicted physicochemical properties of monopropanolamine-based deep eutectic solvents, J. Mol. Liq. 309 (2020) 113110.
