# Supplementary material for: Density of Deep Eutectic Solvents: The Path Forward Cheminformatics-Driven Reliable Predictions for Mixtures
Source: Molecules. 2021 Sep 24;26(19):5779. doi: 10.3390/molecules26195779 (PMC8510218; doi:10.3390/molecules26195779)
Supplement: Supplementary file 1 [file molecules-26-05779-s001.zip › Table S2.xlsx]

## Sheet: Table S2.1
Table S2.1.	Summary of results of all mixtures-out (MO) based models
Model a	Scoring b	CV	Seed	Interval	Ntraining	Q2LOO	Q2LCO	MAELOO	Ntest	R2Pred	MAEtest	Maximum intercorrelation
MO01	R2	0	1	2	587	0.911449	0.858658	0.0221646	567	0.529404	0.0416574	0.823247
MO02	R2	0	1	3	771	0.896616	0.868027	0.0210136	383	0.670212	0.0441075	0.650529
MO03	R2	0	1	4	856	0.898975	0.861937	0.0242161	298	0.659737	0.0283697	0.801003
MO04	R2	0	1	5	915	0.945813	0.926162	0.0159232	239	0.692779	0.0306521	0.774425
MO05	R2	0	2	2	619	0.965888	0.945704	0.0121829	535	0.47974	0.0465182	0.720472
MO06	R2	0	2	3	779	0.945177	0.925442	0.0160409	375	0.592633	0.0402278	0.925009
MO07	R2	0	2	4	879	0.910466	0.885344	0.0176718	275	0.738445	0.0365082	0.63985
MO08	R2	0	3	2	634	0.894072	0.863063	0.0238406	520	0.809404	0.026946	0.822113
MO09	R2	0	3	3	810	0.901275	0.871935	0.0213506	344	0.498135	0.0375773	0.773715
MO10	R2	0	3	4	885	0.884025	0.86467	0.0223802	269	0.90309	0.022176	0.508198
MO11	R2	0	4	2	666	0.973078	0.949023	0.0103468	488	0.424425	0.0541792	0.475068
MO12	R2	0	4	3	818	0.955743	0.917316	0.0134457	336	0.749991	0.0357488	0.814175
MO13	R2	0	4	4	894	0.915438	0.870526	0.0202181	260	0.729227	0.0381904	0.445919
MO14	R2	0	5	2	679	0.883422	0.84331	0.0253	475	0.817385	0.0271711	0.516697
MO15	R2	0	5	3	826	0.938271	0.909611	0.0171694	328	0.575114	0.0433626	0.924711
MO16	R2	0	5	4	903	0.907853	0.876571	0.0227758	251	0.642412	0.0291851	0.800141
MO17	R2	0	6	2	711	0.9525	0.933077	0.0138746	443	0.474924	0.0500633	0.719389
MO18	R2	0	6	3	855	0.881239	0.846533	0.024794	299	0.709759	0.0311944	0.791074
MO19	NMAE	0	1	2	587	0.901424	0.812528	0.019806	567	0.220268	0.0410491	0.673547
MO20	NMAE	0	1	3	771	0.91116	0.861647	0.0157968	383	0.524076	0.0489413	0.610951
MO21	NMAE	0	1	4	856	0.912135	0.872578	0.0180207	298	0.516145	0.0319304	0.680016
MO22	NMAE	0	1	5	915	0.939567	0.919098	0.0156026	239	0.6894	0.03273	0.642911
MO23	NMAE	0	2	2	619	0.966748	0.929792	0.0101133	535	0.626381	0.0396723	0.586433
MO24	NMAE	0	2	3	779	0.919615	0.892334	0.0175259	375	0.661079	0.0405152	0.638396
MO25	NMAE	0	2	4	879	0.918566	0.889683	0.0160623	275	0.809185	0.0304908	0.803803
MO26	NMAE	0	3	2	634	0.895423	0.796722	0.0195003	520	0.670113	0.0356004	0.579201
MO27	NMAE	0	3	3	810	0.907357	0.887083	0.0181359	344	0.667767	0.0327897	0.71726
MO28	NMAE	0	3	4	885	0.857949	0.781467	0.0203835	269	0.871971	0.0280824	0.629524
MO29	NMAE	0	4	2	666	0.966786	0.930095	0.00966335	488	0.627062	0.0429371	0.60639
MO30	NMAE	0	4	3	818	0.893834	0.853073	0.0179837	336	0.531555	0.0514548	0.554906
MO31	NMAE	0	4	4	894	0.926024	0.901848	0.0150472	260	0.658468	0.0430112	0.917722
MO32	NMAE	0	5	2	679	0.902028	0.821975	0.01885	475	0.101961	0.0538503	0.682119
MO33	NMAE	0	5	3	826	0.929524	0.89902	0.0157445	328	0.711514	0.0388963	0.548326
MO34	NMAE	0	5	4	903	0.909506	0.866774	0.0193313	251	0.581167	0.0354434	0.655388
MO35	NMAE	0	6	2	711	0.963505	0.940866	0.0109768	443	0.539887	0.046109	0.600374
MO36	NMAE	0	6	3	855	0.846368	0.797978	0.0257677	299	0.739124	0.0312509	0.510695
MO37	NMPD	0	1	2	587	0.909782	0.875207	0.0221217	567	0.492523	0.0409907	0.823247
MO38	NMPD	0	1	3	771	0.896616	0.868027	0.0210136	383	0.670212	0.0441075	0.650529
MO39	NMPD	0	1	4	856	0.897974	0.874985	0.0241395	298	0.675561	0.0274203	0.561324
MO40	NMPD	0	1	5	915	0.945813	0.926162	0.0159232	239	0.692779	0.0306521	0.774425
MO41	NMPD	0	2	2	619	0.972385	0.955071	0.0104233	535	0.527115	0.0460665	0.572763
MO42	NMPD	0	2	3	779	0.944702	0.921766	0.0162278	375	0.576696	0.0410612	0.925009
MO43	NMPD	0	2	4	879	0.843569	0.810344	0.0268677	275	0.685546	0.0429575	0.487564
MO44	NMPD	0	3	2	634	0.902578	0.867925	0.0223127	520	-0.0061464	0.0526231	0.710743
MO45	NMPD	0	3	3	810	0.901275	0.871935	0.0213506	344	0.498135	0.0375773	0.773715
MO46	NMPD	0	3	4	885	0.871912	0.855009	0.0240372	269	0.895857	0.0232004	0.508198
MO47	NMPD	0	4	2	666	0.950754	0.92896	0.0143058	488	0.502753	0.0463405	0.715052
MO48	NMPD	0	4	3	818	0.874864	0.829484	0.0224413	336	0.687311	0.0413169	0.634802
MO49	NMPD	0	4	4	894	0.915438	0.870526	0.0202181	260	0.729227	0.0381904	0.445919
MO50	NMPD	0	5	2	679	0.871182	0.850955	0.026568	475	0.822684	0.0263929	0.51227
MO51	NMPD	0	5	3	826	0.938271	0.909611	0.0171694	328	0.575114	0.0433626	0.924711
MO52	NMPD	0	5	4	903	0.907853	0.876571	0.0227758	251	0.642412	0.0291851	0.800141
MO53	NMPD	0	6	2	711	0.951933	0.936403	0.0138549	443	0.443672	0.0516448	0.719389
MO54	NMPD	0	6	3	855	0.88122	0.851856	0.0247605	299	0.72427	0.0302088	0.401947
MO55	5-fold	5	1	2	587	0.811853	0.77566	0.0270887	567	0.309264	0.0478372	0.773266
MO56	5-fold	5	1	3	771	0.846001	0.816866	0.0242175	383	0.608303	0.0419903	0.93821
MO57	5-fold	5	1	4	856	0.817603	0.774372	0.0290248	298	-0.100237	0.0474592	0.617748
MO58	5-fold	5	1	5	915	0.906491	0.881185	0.021485	239	0.697473	0.030286	0.64792
MO59	5-fold	5	2	2	619	0.953724	0.919249	0.0134264	535	0.748037	0.0328221	0.776189
MO60	5-fold	5	2	3	779	0.925136	0.905146	0.0171646	375	0.758075	0.0355414	0.487861
MO61	5-fold	5	2	4	879	0.880666	0.861833	0.0231128	275	0.646624	0.0458818	0.50612
MO62	5-fold	5	3	2	634	0.882949	0.857188	0.0245221	520	0.545235	0.0390443	0.533755
MO63	5-fold	5	3	3	810	0.86009	0.836497	0.0253601	344	0.665032	0.0334952	0.894403
MO64	5-fold	5	3	4	885	0.87661	0.821569	0.0227317	269	0.885954	0.0250778	0.678627
MO65	5-fold	5	4	2	666	0.896294	0.87147	0.0183454	488	0.65586	0.0466617	0.700859
MO66	5-fold	5	4	3	818	0.842581	0.802632	0.0224222	336	0.574059	0.0487905	0.653404
MO67	5-fold	5	4	4	894	0.786285	0.708386	0.0294847	260	0.544125	0.047875	0.74463
MO68	5-fold	5	5	2	679	0.857086	0.83463	0.0259795	475	0.512065	0.0413693	0.699142
MO69	5-fold	5	5	3	826	0.852053	0.826878	0.0242443	328	0.68027	0.0398397	0.483028
MO70	5-fold	5	5	4	903	0.839722	0.788859	0.0290279	251	0.257695	0.0411458	0.945895
MO71	5-fold	5	6	2	711	0.956249	0.932912	0.0125806	443	0.642375	0.0454376	0.811189
MO72	5-fold	5	6	3	855	0.900953	0.879086	0.0194473	299	0.752902	0.031171	0.573198
MO73	10-fold	10	1	2	587	0.837141	0.795233	0.0296333	567	0.725951	0.0337063	0.788518
MO74	10-fold	10	1	3	771	0.877229	0.848737	0.0229016	383	0.65578	0.0436975	0.585939
MO75	10-fold	10	1	4	856	0.864727	0.844543	0.025481	298	0.80204	0.0201671	0.523343
MO76	10-fold	10	1	5	915	0.905691	0.883009	0.0205364	239	0.609571	0.034654	0.701683
MO77	10-fold	10	2	2	619	0.920551	0.878418	0.017463	535	0.618958	0.041564	0.533392
MO78	10-fold	10	2	3	779	0.857035	0.824008	0.0249532	375	0.655268	0.0387956	0.487861
MO79	10-fold	10	2	4	879	0.851495	0.825166	0.0256775	275	0.647272	0.0458771	0.47444
MO80	10-fold	10	3	2	634	0.884742	0.854323	0.0224184	520	0.60226	0.0351408	0.614491
MO81	10-fold	10	3	3	810	0.895413	0.877689	0.0194586	344	0.560274	0.0359591	0.799651
MO82	10-fold	10	3	4	885	0.785459	0.755718	0.0315693	269	-0.783334	0.0565653	0.741283
MO83	10-fold	10	4	2	666	0.923489	0.895271	0.0160744	488	0.710926	0.0401614	0.520304
MO84	10-fold	10	4	3	818	0.921903	0.895561	0.016837	336	0.609422	0.0454535	0.661593
MO85	10-fold	10	4	4	894	0.943011	0.924395	0.0139835	260	0.542975	0.0498063	0.84101
MO86	10-fold	10	5	2	679	0.754449	0.642933	0.0336333	475	-0.124072	0.0706398	0.464191
MO87	10-fold	10	5	3	826	0.859382	0.81759	0.0238286	328	0.704531	0.0392397	0.439659
MO88	10-fold	10	5	4	903	0.853759	0.825286	0.0257732	251	0.714681	0.0268011	0.683759
MO89	10-fold	10	6	2	711	0.911991	0.872034	0.0187647	443	0.740684	0.0403639	0.760795
MO90	10-fold	10	6	3	855	0.857403	0.832174	0.0241581	299	0.717455	0.0310711	0.488455
a The most predictive model is marked in bold.
b Statistical parameters of the scoring method used, namely: determination coefficient (R2), negative mean absolute error (NMAE) and negative mean Poisson deviance (NMPD), and cross-validation (5-fold, 10-fold or none).
Q2LOO (LOO cross-validated determination coefficient R2 for the training set )
Q2LCO (leave-chemical-out cross-validated R2 for the training set)
MAELOO (cross-validated mean absolute error for the training set)
R2Pred (determination coefficient for the test set)
MAEtest (mean absolute error for the test set)

## Sheet: Table S2.2
Table S2.2.	Summary of results of all compounds-out (CO) based models
Model a	Scoring b	CV	Seed	Interval	Ntraining	Q2LOO	Q2LCO	MAELOO	Ntest	R2Pred	MAEtest	Maximum intercorrelation
CO01	R2	1	1	609	0.947651	0.874912	0.0109408	545	0.623648	0.054423	0.541375	0.0326819
CO02	R2	1	2	825	0.949824	0.894901	0.0134239	329	0.707211	0.0586446	0.847775	0.0360343
CO03	R2	1	3	784	0.882772	0.828069	0.019078	370	0.837248	0.0379205	0.530623	0.0284992
CO04	R2	1	4	827	0.93835	0.926715	0.013036	327	0.730713	0.0600184	0.502639	0.0365272
CO05	R2	1	5	831	0.931196	0.910367	0.0137967	323	0.62518	0.0678933	0.832926	0.040845
CO06	R2	1	6	837	0.893509	0.809146	0.017171	317	0.841493	0.0455079	0.43369	0.0313394
CO07	R2	2	1	600	0.943546	0.873081	0.0158856	554	0.663014	0.0431546	0.566999	0.0295201
CO08	R2	2	2	918	0.915367	0.891134	0.0186923	236	0.735344	0.0422716	0.837848	0.030482
CO09	R2	3	1	734	0.888018	0.84571	0.0238339	420	0.35768	0.0512097	0.605207	0.0375218
CO10	R2	4	1	854	0.894304	0.846602	0.023753	300	0.690352	0.0373529	0.782908	0.0305529
CO11	R2	5	1	866	0.895016	0.878726	0.0238546	288	-0.142405	0.0558481	0.571727	0.0398514
CO12	NMAE	1	1	609	0.925392	0.837661	0.0111146	545	0.224603	0.0884543	0.5445	0.0497844
CO13	NMAE	1	2	825	0.95608	0.933919	0.011878	329	0.750238	0.0546472	0.535128	0.0332626
CO14	NMAE	1	3	784	0.926246	0.726313	0.012333	370	-3.1074	0.167659	0.931364	0.0899961
CO15	NMAE	1	4	827	0.934362	0.914816	0.0124182	327	0.866982	0.03648	0.502639	0.0244491
CO16	NMAE	1	5	831	0.929693	0.900153	0.0131937	323	0.618387	0.0681278	0.868467	0.0406607
CO17	NMAE	1	6	837	0.92748	0.891195	0.0136132	317	0.879502	0.040718	0.537786	0.0271656
CO18	NMAE	2	1	600	0.937876	0.877073	0.0145141	554	0.616859	0.0497185	0.383578	0.0321163
CO19	NMAE	2	2	918	0.874941	0.845905	0.0217763	236	0.550649	0.0574608	0.459009	0.0396185
CO20	NMAE	3	1	734	0.907419	0.884444	0.0188078	420	-0.980779	0.0898182	0.68664	0.054313
CO21	NMAE	4	1	854	0.92505	0.89149	0.0168029	300	0.55319	0.0452254	0.511692	0.0310142
CO22	NMAE	5	1	866	0.880808	0.811754	0.022051	288	0.407138	0.0402308	0.640888	0.0311409
CO23	NMPD	1	1	609	0.947279	0.901038	0.0100392	545	0.636675	0.0633774	0.647496	0.0367083
CO24	NMPD	1	2	825	0.911581	0.831501	0.0182562	329	0.790464	0.046317	0.847775	0.0322866
CO25	NMPD	1	3	784	0.882772	0.828069	0.019078	370	0.837248	0.0379205	0.530623	0.0284992
CO26	NMPD	1	4	827	0.93835	0.926715	0.013036	327	0.730713	0.0600184	0.502639	0.0365272
CO27	NMPD	1	5	831	0.917792	0.886586	0.0141065	323	0.326947	0.0842333	0.670073	0.0491699
CO28	NMPD	1	6	837	0.893509	0.809146	0.017171	317	0.841493	0.0455079	0.43369	0.0313394
CO29	NMPD	2	1	600	0.953799	0.924919	0.0141162	554	0.64495	0.0446523	0.851745	0.0293842
CO30	NMPD	2	2	918	0.903724	0.886744	0.0200285	236	0.777933	0.0396181	0.601055	0.0298233
CO31	NMPD	3	1	734	0.888018	0.84571	0.0238339	420	0.35768	0.0512097	0.605207	0.0375218
CO32	NMPD	4	1	854	0.894304	0.846602	0.023753	300	0.690352	0.0373529	0.782908	0.0305529
CO33	NMPD	5	1	866	0.895016	0.878726	0.0238546	288	-0.142405	0.0558481	0.571727	0.0398514
CO34	5-fold	1	1	609	0.725392	0.647693	0.0234504	545	0.382601	0.0804363	0.236073	0.0519433
CO35	5-fold	1	2	825	0.918614	0.890058	0.0168337	329	0.713686	0.0592461	0.711524	0.0380399
CO36	5-fold	1	3	784	0.898555	0.864069	0.0155111	370	0.829937	0.0403919	0.821534	0.0279515
CO37	5-fold	1	4	827	0.842331	0.808338	0.021946	327	0.895837	0.0365022	0.418621	0.0292241
CO38	5-fold	1	5	831	0.908797	0.884311	0.0149549	323	-0.235819	0.112634	0.670073	0.0637945
CO39	5-fold	1	6	837	0.824772	0.785284	0.0228344	317	0.831791	0.052146	0.722322	0.0374902
CO40	5-fold	2	1	600	0.927063	0.906802	0.0185742	554	0.694674	0.0380698	0.897548	0.028322
CO41	5-fold	2	2	918	0.830652	0.797136	0.0284215	236	0.695415	0.0385882	0.783026	0.0335049
CO42	5-fold	3	1	734	0.898359	0.850374	0.0200013	420	0.200105	0.0597872	0.801894	0.0398943
CO43	5-fold	4	1	854	0.878468	0.836371	0.0253049	300	0.580024	0.0446663	0.517547	0.0349856
CO44	5-fold	5	1	866	0.891692	0.876574	0.0242249	288	0.212605	0.040794	0.518404	0.0325095
CO45	10-fold	1	1	609	0.740472	0.677704	0.0237748	545	0.328235	0.0842348	0.275037	0.0540048
CO46	10-fold	1	2	825	0.86393	0.819936	0.0214984	329	0.797661	0.0457986	0.569095	0.0336485
CO47	10-fold	1	3	784	0.842542	0.769391	0.0196725	370	0.755553	0.0408377	0.729194	0.0302551
CO48	10-fold	1	4	827	0.812862	0.77364	0.0214167	327	0.822808	0.046754	0.462415	0.0340854
CO49	10-fold	1	5	831	0.870501	0.824346	0.0191544	323	0.705793	0.0579173	0.726217	0.0385359
CO50	10-fold	1	6	837	0.840763	0.812346	0.0228921	317	0.827057	0.0509377	0.665745	0.0369149
CO51	10-fold	2	1	600	0.93211	0.902851	0.0162106	554	0.590725	0.0512863	0.524912	0.0337484
CO52	10-fold	2	2	918	0.848157	0.824872	0.0265435	236	0.857295	0.0282576	0.848751	0.0274006
CO53	10-fold	3	1	734	0.813155	0.600631	0.0267381	420	-0.876554	0.0844277	0.437747	0.0555829
CO54	10-fold	4	1	854	0.881163	0.838077	0.0248095	300	0.802994	0.0298347	0.769074	0.0273221
CO55	10-fold	5	1	866	0.885702	0.869499	0.0247356	288	0.284273	0.0367137	0.518404	0.0307247
a The most predictive model is marked in bold.
b Statistical parameters of the scoring method used, namely: determination coefficient (R2), negative mean absolute error (NMAE) and negative mean Poisson deviance (NMPD), and cross-validation (5-fold, 10-fold or none).
Q2LOO (LOO cross-validated determination coefficient R2 for the training set )
Q2LCO (leave-chemical-out cross-validated R2 for the training set)
MAELOO (cross-validated mean absolute error for the training set)
R2Pred (determination coefficient for the test set)
MAEtest (mean absolute error for the test set)
