# Supplementary material for: Density of Deep Eutectic Solvents: The Path Forward Cheminformatics-Driven Reliable Predictions for Mixtures
Source: Molecules. 2021 Sep 24;26(19):5779. doi: 10.3390/molecules26195779 (PMC8510218; doi:10.3390/molecules26195779)
Supplement: Supplementary file 1 [file molecules-26-05779-s001.zip › Table S3.xlsx]

## Sheet: Table S3.1
Table S3.1.	List of descriptors of model MO59 and its results against the modelling dataset
Sample	Set	MAXDNpmix	P_VSA_s_5pmix	nHDonpmix	CATS2D_03_DApmix	CATS2D_01_NLpmix	CATS2D_08_LLpmix	MLOGP2pmix	VE3sign_Xnmix	MATS4pnmix	T(K)	Obs. density	Pred. density	Outlier information
												(g/cm3)	(g/cm3)	(Leverage approach)
MD0001	Training	1.2115	8.3315	0.5	0	0	0	3.906	0.0995	0.5455	303.15	1.1293	1.14338	In
MD0002	Training	1.2115	8.3315	0.5	0	0	0	3.906	0.0995	0.5455	313.15	1.1249	1.13781	In
MD0003	Training	1.2115	8.3315	0.5	0	0	0	3.906	0.0995	0.5455	323.15	1.1193	1.13223	In
MD0004	Training	1.2115	8.3315	0.5	0	0	0	3.906	0.0995	0.5455	333.15	1.1133	1.12665	In
MD0005	Training	1.2115	8.3315	0.5	0	0	0	3.906	0.0995	0.5455	343.15	1.1081	1.12108	In
MD0006	Training	1.2115	8.3315	0.5	0	0	0	3.906	0.0995	0.5455	353.15	1.1037	1.1155	In
MD0007	Training	1.2115	8.3315	0.5	0	0	0	3.906	0.0995	0.5455	363.15	1.1002	1.10993	In
MD0008	Test	1.72525	0	1.75	1	0	0	3.0285	0.19	0.17575	293.15	1.0666	1.13673	In
MD0009	Test	1.72525	0	1.75	1	0	0	3.0285	0.19	0.17575	303.15	1.0599	1.13116	In
MD0010	Test	1.72525	0	1.75	1	0	0	3.0285	0.19	0.17575	313.15	1.0533	1.12558	In
MD0011	Test	1.72525	0	1.75	1	0	0	3.0285	0.19	0.17575	323.15	1.0467	1.12	In
MD0012	Test	1.759	0	1.8	1	0	0	2.4798	0.2138	0.1874	293.15	1.0663	1.13648	In
MD0013	Test	1.759	0	1.8	1	0	0	2.4798	0.2138	0.1874	303.15	1.0602	1.1309	In
MD0014	Test	1.759	0	1.8	1	0	0	2.4798	0.2138	0.1874	313.15	1.0541	1.12533	In
MD0015	Test	1.759	0	1.8	1	0	0	2.4798	0.2138	0.1874	323.15	1.048	1.11975	In
MD0016	Training	1.2835	0	1.75	0.25	0	0	2.82	0.04175	0.0665	293.15	1.0524	1.06854	In
MD0017	Training	1.2835	0	1.75	0.25	0	0	2.82	0.04175	0.0665	303.15	1.049	1.06297	In
MD0018	Training	1.2835	0	1.75	0.25	0	0	2.82	0.04175	0.0665	313.15	1.0432	1.05739	In
MD0019	Training	1.2835	0	1.75	0.25	0	0	2.82	0.04175	0.0665	323.15	1.0384	1.05182	In
MD0020	Training	1.2878	0	1.8	0.2	0	0	2.2574	0.0334	0.071	293.15	1.0445	1.06283	In
MD0021	Training	1.2878	0	1.8	0.2	0	0	2.2574	0.0334	0.071	303.15	1.0411	1.05725	In
MD0022	Training	1.2878	0	1.8	0.2	0	0	2.2574	0.0334	0.071	313.15	1.0354	1.05168	In
MD0023	Training	1.2878	0	1.8	0.2	0	0	2.2574	0.0334	0.071	323.15	1.0306	1.0461	In
MD0024	Test	1.74925	0	1.75	1	0	0	2.82	0.04175	0.0365	293.15	1.0468	1.11738	In
MD0025	Test	1.74925	0	1.75	1	0	0	2.82	0.04175	0.0365	303.15	1.039	1.11181	In
MD0026	Test	1.74925	0	1.75	1	0	0	2.82	0.04175	0.0365	313.15	1.0357	1.10623	In
MD0027	Test	1.74925	0	1.75	1	0	0	2.82	0.04175	0.0365	323.15	1.03	1.10066	In
MD0028	Test	1.7846	0	1.8	1	0	0	2.2574	0.0334	0.039	293.15	1.035	1.11492	In
MD0029	Test	1.7846	0	1.8	1	0	0	2.2574	0.0334	0.039	303.15	1.0309	1.10935	In
MD0030	Test	1.7846	0	1.8	1	0	0	2.2574	0.0334	0.039	313.15	1.0265	1.10377	In
MD0031	Test	1.7846	0	1.8	1	0	0	2.2574	0.0334	0.039	323.15	1.0197	1.0982	In
MD0032	Training	2.59104	0	1	0.33	0.67	0	3.55757	0.24241	0.20095	338.15	1.29	1.18312	In
MD0033	Training	2.59104	0	1	0.33	0.67	0	3.55757	0.24241	0.20095	348.15	1.27	1.17755	In
MD0034	Training	2.59104	0	1	0.33	0.67	0	3.55757	0.24241	0.20095	363.15	1.25	1.16918	In
MD0035	Training	2.59104	0	1	0.33	0.67	0	3.55757	0.24241	0.20095	373.15	1.24	1.16361	In
MD0036	Training	1.74227	0	1.67	0.33	0	0	4.13623	0.02127	0.32059	303.15	1.0852	1.13262	In
MD0037	Test	0.50094	2.52154	0.98	0.28	0	5.16	1.78948	1.68386	0.0074	303.15	1.0042	1.00427	In
MD0038	Test	0.50094	2.52154	0.98	0.28	0	5.16	1.78948	1.68386	0.0074	313.15	0.9983	0.99869	In
MD0039	Test	0.50094	2.52154	0.98	0.28	0	5.16	1.78948	1.68386	0.0074	323.15	0.9921	0.993115	In
MD0040	Test	0.50094	2.52154	0.98	0.28	0	5.16	1.78948	1.68386	0.0074	333.15	0.986	0.98754	In
MD0041	Test	0.50094	2.52154	0.98	0.28	0	5.16	1.78948	1.68386	0.0074	343.15	0.9802	0.981964	In
MD0042	Test	0.50094	2.52154	0.98	0.28	0	5.16	1.78948	1.68386	0.0074	353.15	0.9741	0.976389	In
MD0043	Test	0.47721	2.34143	0.91	0.26	0	5.28	1.71695	1.73206	0.00736	303.15	0.9911	0.999514	In
MD0044	Test	0.47721	2.34143	0.91	0.26	0	5.28	1.71695	1.73206	0.00736	313.15	0.983	0.993938	In
MD0045	Test	0.47721	2.34143	0.91	0.26	0	5.28	1.71695	1.73206	0.00736	323.15	0.9773	0.988363	In
MD0046	Test	0.47721	2.34143	0.91	0.26	0	5.28	1.71695	1.73206	0.00736	333.15	0.9701	0.982787	In
MD0047	Test	0.47721	2.34143	0.91	0.26	0	5.28	1.71695	1.73206	0.00736	343.15	0.9633	0.977212	In
MD0048	Test	0.47721	2.34143	0.91	0.26	0	5.28	1.71695	1.73206	0.00736	353.15	0.957	0.971637	In
MD0049	Test	0.42531	1.98121	0.77	0.22	0	5.34	1.55152	1.76639	0.0071	303.15	0.994	0.988917	In
MD0050	Test	0.42531	1.98121	0.77	0.22	0	5.34	1.55152	1.76639	0.0071	313.15	0.9882	0.983342	In
MD0051	Test	0.42531	1.98121	0.77	0.22	0	5.34	1.55152	1.76639	0.0071	323.15	0.9823	0.977766	In
MD0052	Test	0.42531	1.98121	0.77	0.22	0	5.34	1.55152	1.76639	0.0071	333.15	0.976	0.972191	In
MD0053	Test	0.42531	1.98121	0.77	0.22	0	5.34	1.55152	1.76639	0.0071	343.15	0.9703	0.966615	In
MD0054	Test	0.42531	1.98121	0.77	0.22	0	5.34	1.55152	1.76639	0.0071	353.15	0.964	0.96104	In
MD0055	Training	0.4293	0	0.4	0.2	0.1	5.4	1.7371	1.793	0.0098	303.15	0.9621	0.975563	In
MD0056	Training	0.4293	0	0.4	0.2	0.1	5.4	1.7371	1.793	0.0098	313.15	0.9562	0.969988	In
MD0057	Training	0.4293	0	0.4	0.2	0.1	5.4	1.7371	1.793	0.0098	323.15	0.9501	0.964412	In
MD0058	Training	0.4293	0	0.4	0.2	0.1	5.4	1.7371	1.793	0.0098	333.15	0.9443	0.958837	In
MD0059	Training	0.4293	0	0.4	0.2	0.1	5.4	1.7371	1.793	0.0098	343.15	0.9383	0.953262	In
MD0060	Training	0.4293	0	0.4	0.2	0.1	5.4	1.7371	1.793	0.0098	353.15	0.9331	0.947686	In
MD0061	Training	0.40117	0	0.36	0.18	0.09	5.46	1.63129	1.8206	0.00942	303.15	0.9582	0.971271	In
MD0062	Training	0.40117	0	0.36	0.18	0.09	5.46	1.63129	1.8206	0.00942	313.15	0.9532	0.965695	In
MD0063	Training	0.40117	0	0.36	0.18	0.09	5.46	1.63129	1.8206	0.00942	323.15	0.9473	0.96012	In
MD0064	Training	0.40117	0	0.36	0.18	0.09	5.46	1.63129	1.8206	0.00942	333.15	0.9413	0.954545	In
MD0065	Training	0.40117	0	0.36	0.18	0.09	5.46	1.63129	1.8206	0.00942	343.15	0.9351	0.948969	In
MD0066	Training	0.40117	0	0.36	0.18	0.09	5.46	1.63129	1.8206	0.00942	353.15	0.929	0.943394	In
MD0067	Training	0.37304	0	0.32	0.16	0.08	5.52	1.52548	1.8482	0.00904	303.15	0.9573	0.966978	In
MD0068	Training	0.37304	0	0.32	0.16	0.08	5.52	1.52548	1.8482	0.00904	313.15	0.951	0.961403	In
MD0069	Training	0.37304	0	0.32	0.16	0.08	5.52	1.52548	1.8482	0.00904	323.15	0.9462	0.955827	In
MD0070	Training	0.37304	0	0.32	0.16	0.08	5.52	1.52548	1.8482	0.00904	333.15	0.9391	0.950252	In
MD0071	Training	0.37304	0	0.32	0.16	0.08	5.52	1.52548	1.8482	0.00904	343.15	0.934	0.944677	In
MD0072	Training	0.37304	0	0.32	0.16	0.08	5.52	1.52548	1.8482	0.00904	353.15	0.928	0.939101	In
MD0073	Training	2.51399	0	1	0.33	0.67	0	1.94488	0.3945	0.03479	353.15	1.18	1.14375	In
MD0074	Training	2.51399	0	1	0.33	0.67	0	1.94488	0.3945	0.03479	363.15	1.17	1.13818	In
MD0075	Training	2.51399	0	1	0.33	0.67	0	1.94488	0.3945	0.03479	373.15	1.15	1.1326	In
MD0076	Training	2.6035	0	2.5	1.5	1	0	6.313	0.156	0.066	296.15	1.3	1.28801	In
MD0077	Training	2.6035	0	2.5	1.5	1	0	6.313	0.156	0.066	303.15	1.3313	1.28411	In
MD0078	Training	2.532	0	2.5	2.5	0	0	7.391	0.0995	0.0175	293.15	1.266	1.27074	In
MD0079	Training	2.532	0	2.5	2.5	0	0	7.391	0.0995	0.0175	298.15	1.263	1.26795	In
MD0080	Training	2.532	0	2.5	2.5	0	0	7.391	0.0995	0.0175	303.15	1.26	1.26517	In
MD0081	Training	2.532	0	2.5	2.5	0	0	7.391	0.0995	0.0175	308.15	1.257	1.26238	In
MD0082	Training	2.532	0	2.5	2.5	0	0	7.391	0.0995	0.0175	313.15	1.254	1.25959	In
MD0083	Training	2.532	0	2.5	2.5	0	0	7.391	0.0995	0.0175	318.15	1.25	1.2568	In
MD0084	Training	2.532	0	2.5	2.5	0	0	7.391	0.0995	0.0175	323.15	1.247	1.25401	In
MD0085	Training	2.532	0	2.5	2.5	0	0	7.391	0.0995	0.0175	328.15	1.244	1.25123	In
MD0086	Training	2.532	0	2.5	2.5	0	0	7.391	0.0995	0.0175	333.15	1.24	1.24844	In
MD0087	Training	2.532	0	2.5	2.5	0	0	7.391	0.0995	0.0175	338.15	1.237	1.24565	In
MD0088	Training	2.532	0	2.5	2.5	0	0	7.391	0.0995	0.0175	343.15	1.233	1.24286	In
MD0089	Training	2.532	0	2.5	2.5	0	0	7.391	0.0995	0.0175	348.15	1.229	1.24008	In
MD0090	Training	2.532	0	2.5	2.5	0	0	7.391	0.0995	0.0175	353.15	1.226	1.23729	In
MD0091	Test	2.2235	0	3	3	0	0	4.983	0.251	0.0695	293.15	1.242	1.25547	In
MD0092	Test	2.2235	0	3	3	0	0	4.983	0.251	0.0695	298.15	1.239	1.25268	In
MD0093	Test	2.2235	0	3	3	0	0	4.983	0.251	0.0695	303.15	1.236	1.24989	In
MD0094	Test	2.2235	0	3	3	0	0	4.983	0.251	0.0695	308.15	1.233	1.2471	In
MD0095	Test	2.2235	0	3	3	0	0	4.983	0.251	0.0695	313.15	1.23	1.24432	In
MD0096	Test	2.2235	0	3	3	0	0	4.983	0.251	0.0695	318.15	1.227	1.24153	In
MD0097	Test	2.2235	0	3	3	0	0	4.983	0.251	0.0695	323.15	1.224	1.23874	In
MD0098	Test	2.2235	0	3	3	0	0	4.983	0.251	0.0695	328.15	1.22	1.23595	In
MD0099	Test	2.2235	0	3	3	0	0	4.983	0.251	0.0695	333.15	1.217	1.23317	In
MD0100	Test	2.2235	0	3	3	0	0	4.983	0.251	0.0695	338.15	1.214	1.23038	In
MD0101	Test	2.2235	0	3	3	0	0	4.983	0.251	0.0695	343.15	1.21	1.22759	In
MD0102	Test	2.2235	0	3	3	0	0	4.983	0.251	0.0695	348.15	1.207	1.2248	In
MD0103	Test	2.2235	0	3	3	0	0	4.983	0.251	0.0695	353.15	1.203	1.22201	In
MD0104	Test	2.208	0	3	3	0	0	9.1195	0.0835	0.0345	298.15	1.337	1.28389	In
MD0105	Test	2.208	0	3	3	0	0	9.1195	0.0835	0.0345	308.15	1.3316	1.27831	In
MD0106	Test	2.208	0	3	3	0	0	9.1195	0.0835	0.0345	318.15	1.3262	1.27274	In
MD0107	Test	2.208	0	3	3	0	0	9.1195	0.0835	0.0345	328.15	1.3207	1.26716	In
MD0108	Test	2.208	0	3	3	0	0	9.1195	0.0835	0.0345	338.15	1.3152	1.26159	In
MD0109	Test	2.208	0	3	3	0	0	9.1195	0.0835	0.0345	348.15	1.3093	1.25601	In
MD0110	Test	2.208	0	3	3	0	0	9.1195	0.0835	0.0345	358.15	1.3031	1.25044	In
MD0111	Test	2.0102	0	2.6	2.6	0	0	9.5474	0.1002	0.0274	298.15	1.3036	1.25741	In
MD0112	Test	2.0102	0	2.6	2.6	0	0	9.5474	0.1002	0.0274	308.15	1.2982	1.25183	In
MD0113	Test	2.0102	0	2.6	2.6	0	0	9.5474	0.1002	0.0274	318.15	1.2927	1.24626	In
MD0114	Test	2.0102	0	2.6	2.6	0	0	9.5474	0.1002	0.0274	328.15	1.2873	1.24068	In
MD0115	Test	2.0102	0	2.6	2.6	0	0	9.5474	0.1002	0.0274	338.15	1.2818	1.23511	In
MD0116	Test	2.0102	0	2.6	2.6	0	0	9.5474	0.1002	0.0274	348.15	1.2759	1.22953	In
MD0117	Test	2.0102	0	2.6	2.6	0	0	9.5474	0.1002	0.0274	358.15	1.2697	1.22396	In
MD0118	Test	1.87174	0	2.32	2.32	0	0	9.84693	0.11189	0.02243	298.15	1.2779	1.23888	In
MD0119	Test	1.87174	0	2.32	2.32	0	0	9.84693	0.11189	0.02243	308.15	1.2725	1.2333	In
MD0120	Test	1.87174	0	2.32	2.32	0	0	9.84693	0.11189	0.02243	318.15	1.2669	1.22773	In
MD0121	Test	1.87174	0	2.32	2.32	0	0	9.84693	0.11189	0.02243	328.15	1.2612	1.22215	In
MD0122	Test	1.87174	0	2.32	2.32	0	0	9.84693	0.11189	0.02243	338.15	1.2555	1.21657	In
MD0123	Test	1.87174	0	2.32	2.32	0	0	9.84693	0.11189	0.02243	348.15	1.2497	1.211	In
MD0124	Test	1.87174	0	2.32	2.32	0	0	9.84693	0.11189	0.02243	358.15	1.2419	1.20542	In
MD0125	Test	1.79262	0	2.16	2.16	0	0	10.0181	0.11857	0.01959	298.15	1.259	1.22828	In
MD0126	Test	1.79262	0	2.16	2.16	0	0	10.0181	0.11857	0.01959	308.15	1.2537	1.22271	In
MD0127	Test	1.79262	0	2.16	2.16	0	0	10.0181	0.11857	0.01959	318.15	1.2485	1.21713	In
MD0128	Test	1.79262	0	2.16	2.16	0	0	10.0181	0.11857	0.01959	328.15	1.2433	1.21156	In
MD0129	Test	1.79262	0	2.16	2.16	0	0	10.0181	0.11857	0.01959	338.15	1.2379	1.20598	In
MD0130	Test	1.79262	0	2.16	2.16	0	0	10.0181	0.11857	0.01959	348.15	1.2324	1.20041	In
MD0131	Test	1.79262	0	2.16	2.16	0	0	10.0181	0.11857	0.01959	358.15	1.2269	1.19483	In
MD0132	Test	2.494	0	2.5	2.5	0	0	7.391	0.0995	0.0015	293.15	1.266	1.26652	In
MD0133	Test	2.494	0	2.5	2.5	0	0	7.391	0.0995	0.0015	298.15	1.263	1.26374	In
MD0134	Test	2.494	0	2.5	2.5	0	0	7.391	0.0995	0.0015	303.15	1.26	1.26095	In
MD0135	Test	2.494	0	2.5	2.5	0	0	7.391	0.0995	0.0015	308.15	1.257	1.25816	In
MD0136	Test	2.494	0	2.5	2.5	0	0	7.391	0.0995	0.0015	313.15	1.253	1.25537	In
MD0137	Test	2.494	0	2.5	2.5	0	0	7.391	0.0995	0.0015	318.15	1.25	1.25259	In
MD0138	Test	2.494	0	2.5	2.5	0	0	7.391	0.0995	0.0015	323.15	1.247	1.2498	In
MD0139	Test	2.494	0	2.5	2.5	0	0	7.391	0.0995	0.0015	328.15	1.244	1.24701	In
MD0140	Test	2.494	0	2.5	2.5	0	0	7.391	0.0995	0.0015	333.15	1.241	1.24422	In
MD0141	Test	2.494	0	2.5	2.5	0	0	7.391	0.0995	0.0015	338.15	1.238	1.24144	In
MD0142	Test	2.494	0	2.5	2.5	0	0	7.391	0.0995	0.0015	343.15	1.235	1.23865	In
MD0143	Test	2.494	0	2.5	2.5	0	0	7.391	0.0995	0.0015	348.15	1.232	1.23586	In
MD0144	Test	2.494	0	2.5	2.5	0	0	7.391	0.0995	0.0015	353.15	1.229	1.23307	In
MD0145	Training	2.1855	0	3	3	0	0	4.983	0.251	0.0535	293.15	1.255	1.25125	In
MD0146	Training	2.1855	0	3	3	0	0	4.983	0.251	0.0535	298.15	1.252	1.24846	In
MD0147	Training	2.1855	0	3	3	0	0	4.983	0.251	0.0535	303.15	1.25	1.24567	In
MD0148	Training	2.1855	0	3	3	0	0	4.983	0.251	0.0535	308.15	1.247	1.24289	In
MD0149	Training	2.1855	0	3	3	0	0	4.983	0.251	0.0535	313.15	1.244	1.2401	In
MD0150	Training	2.1855	0	3	3	0	0	4.983	0.251	0.0535	318.15	1.241	1.23731	In
MD0151	Training	2.1855	0	3	3	0	0	4.983	0.251	0.0535	323.15	1.238	1.23452	In
MD0152	Training	2.1855	0	3	3	0	0	4.983	0.251	0.0535	328.15	1.235	1.23174	In
MD0153	Training	2.1855	0	3	3	0	0	4.983	0.251	0.0535	333.15	1.232	1.22895	In
MD0154	Training	2.1855	0	3	3	0	0	4.983	0.251	0.0535	338.15	1.229	1.22616	In
MD0155	Training	2.1855	0	3	3	0	0	4.983	0.251	0.0535	343.15	1.226	1.22337	In
MD0156	Training	2.1855	0	3	3	0	0	4.983	0.251	0.0535	348.15	1.223	1.22059	In
MD0157	Training	2.1855	0	3	3	0	0	4.983	0.251	0.0535	353.15	1.22	1.2178	In
MD0158	Test	2.17	0	3	3	0	0	9.1195	0.0835	0.0185	296.15	1.27	1.28079	In
MD0159	Test	1.84666	0	2.32	2.32	0	0	9.84693	0.11189	0.01187	303.15	1.2397	1.23331	In
MD0160	Test	1.84666	0	2.32	2.32	0	0	9.84693	0.11189	0.01187	313.15	1.2346	1.22773	In
MD0161	Test	1.84666	0	2.32	2.32	0	0	9.84693	0.11189	0.01187	323.15	1.2294	1.22215	In
MD0162	Test	1.84666	0	2.32	2.32	0	0	9.84693	0.11189	0.01187	333.15	1.2243	1.21658	In
MD0163	Test	1.84666	0	2.32	2.32	0	0	9.84693	0.11189	0.01187	343.15	1.2192	1.211	In
MD0164	Test	1.84666	0	2.32	2.32	0	0	9.84693	0.11189	0.01187	353.15	1.214	1.20543	In
MD0165	Test	3.5545	0	4.5	3.5	1	0	4.1735	0.2395	0.0475	296.15	1.45	1.41969	Outlier
MD0166	Training	1.673	0	1.6	1.6	0	0.6	9.325	0.5242	0.0974	293.15	1.2011	1.20929	In
MD0167	Training	1.673	0	1.6	1.6	0	0.6	9.325	0.5242	0.0974	298.15	1.1975	1.2065	In
MD0168	Training	1.673	0	1.6	1.6	0	0.6	9.325	0.5242	0.0974	303.15	1.1938	1.20371	In
MD0169	Training	1.673	0	1.6	1.6	0	0.6	9.325	0.5242	0.0974	308.15	1.1901	1.20093	In
MD0170	Training	1.673	0	1.6	1.6	0	0.6	9.325	0.5242	0.0974	313.15	1.1864	1.19814	In
MD0171	Training	1.673	0	1.6	1.6	0	0.6	9.325	0.5242	0.0974	318.15	1.1827	1.19535	In
MD0172	Training	1.673	0	1.6	1.6	0	0.6	9.325	0.5242	0.0974	323.15	1.179	1.19256	In
MD0173	Training	1.673	0	1.6	1.6	0	0.6	9.325	0.5242	0.0974	328.15	1.1754	1.18978	In
MD0174	Training	1.673	0	1.6	1.6	0	0.6	9.325	0.5242	0.0974	333.15	1.1717	1.18699	In
MD0175	Training	1.673	0	1.6	1.6	0	0.6	9.325	0.5242	0.0974	338.15	1.1679	1.1842	In
MD0176	Training	1.673	0	1.6	1.6	0	0.6	9.325	0.5242	0.0974	343.15	1.1642	1.18141	In
MD0177	Training	1.56245	0	1.82	1.82	0	0.27	4.65825	0.06111	0.13183	293.15	1.1599	1.14996	In
MD0178	Training	1.56245	0	1.82	1.82	0	0.27	4.65825	0.06111	0.13183	298.15	1.1563	1.14717	In
MD0179	Training	1.56245	0	1.82	1.82	0	0.27	4.65825	0.06111	0.13183	303.15	1.1526	1.14438	In
MD0180	Training	1.56245	0	1.82	1.82	0	0.27	4.65825	0.06111	0.13183	308.15	1.149	1.1416	In
MD0181	Training	1.56245	0	1.82	1.82	0	0.27	4.65825	0.06111	0.13183	313.15	1.1453	1.13881	In
MD0182	Training	1.56245	0	1.82	1.82	0	0.27	4.65825	0.06111	0.13183	318.15	1.1417	1.13602	In
MD0183	Training	1.56245	0	1.82	1.82	0	0.27	4.65825	0.06111	0.13183	323.15	1.138	1.13323	In
MD0184	Training	1.56245	0	1.82	1.82	0	0.27	4.65825	0.06111	0.13183	328.15	1.1344	1.13044	In
MD0185	Training	1.56245	0	1.82	1.82	0	0.27	4.65825	0.06111	0.13183	333.15	1.1307	1.12766	In
MD0186	Training	1.56245	0	1.82	1.82	0	0.27	4.65825	0.06111	0.13183	338.15	1.127	1.12487	In
MD0187	Training	1.56245	0	1.82	1.82	0	0.27	4.65825	0.06111	0.13183	343.15	1.1233	1.12208	In
MD0188	Training	1.5323	0	1.88	1.88	0	0.18	3.3855	0.22074	0.14122	293.15	1.1463	1.14574	In
MD0189	Training	1.5323	0	1.88	1.88	0	0.18	3.3855	0.22074	0.14122	298.15	1.1427	1.14295	In
MD0190	Training	1.5323	0	1.88	1.88	0	0.18	3.3855	0.22074	0.14122	303.15	1.1391	1.14016	In
MD0191	Training	1.5323	0	1.88	1.88	0	0.18	3.3855	0.22074	0.14122	308.15	1.1355	1.13737	In
MD0192	Training	1.5323	0	1.88	1.88	0	0.18	3.3855	0.22074	0.14122	313.15	1.1319	1.13459	In
MD0193	Training	1.5323	0	1.88	1.88	0	0.18	3.3855	0.22074	0.14122	318.15	1.1282	1.1318	In
MD0194	Training	1.5323	0	1.88	1.88	0	0.18	3.3855	0.22074	0.14122	323.15	1.1246	1.12901	In
MD0195	Training	1.5323	0	1.88	1.88	0	0.18	3.3855	0.22074	0.14122	328.15	1.121	1.12622	In
MD0196	Training	1.5323	0	1.88	1.88	0	0.18	3.3855	0.22074	0.14122	333.15	1.1173	1.12343	In
MD0197	Training	1.5323	0	1.88	1.88	0	0.18	3.3855	0.22074	0.14122	338.15	1.1136	1.12065	In
MD0198	Training	1.5323	0	1.88	1.88	0	0.18	3.3855	0.22074	0.14122	343.15	1.1099	1.11786	In
MD0199	Training	2.494	0	2.5	2.5	0	0	7.391	0.0995	0.0015	293.15	1.275	1.26652	In
MD0200	Training	2.494	0	2.5	2.5	0	0	7.391	0.0995	0.0015	298.15	1.272	1.26374	In
MD0201	Training	2.494	0	2.5	2.5	0	0	7.391	0.0995	0.0015	303.15	1.269	1.26095	In
MD0202	Training	2.494	0	2.5	2.5	0	0	7.391	0.0995	0.0015	308.15	1.266	1.25816	In
MD0203	Training	2.494	0	2.5	2.5	0	0	7.391	0.0995	0.0015	313.15	1.262	1.25537	In
MD0204	Training	2.494	0	2.5	2.5	0	0	7.391	0.0995	0.0015	318.15	1.259	1.25259	In
MD0205	Training	2.494	0	2.5	2.5	0	0	7.391	0.0995	0.0015	323.15	1.256	1.2498	In
MD0206	Training	2.494	0	2.5	2.5	0	0	7.391	0.0995	0.0015	328.15	1.253	1.24701	In
MD0207	Training	2.494	0	2.5	2.5	0	0	7.391	0.0995	0.0015	333.15	1.25	1.24422	In
MD0208	Training	2.494	0	2.5	2.5	0	0	7.391	0.0995	0.0015	338.15	1.247	1.24144	In
MD0209	Training	2.494	0	2.5	2.5	0	0	7.391	0.0995	0.0015	343.15	1.244	1.23865	In
MD0210	Training	2.494	0	2.5	2.5	0	0	7.391	0.0995	0.0015	348.15	1.241	1.23586	In
MD0211	Training	2.494	0	2.5	2.5	0	0	7.391	0.0995	0.0015	353.15	1.238	1.23307	In
MD0212	Test	2.1855	0	3	3	0	0	4.983	0.251	0.0535	293.15	1.262	1.25125	In
MD0213	Test	2.1855	0	3	3	0	0	4.983	0.251	0.0535	298.15	1.26	1.24846	In
MD0214	Test	2.1855	0	3	3	0	0	4.983	0.251	0.0535	303.15	1.257	1.24567	In
MD0215	Test	2.1855	0	3	3	0	0	4.983	0.251	0.0535	308.15	1.255	1.24289	In
MD0216	Test	2.1855	0	3	3	0	0	4.983	0.251	0.0535	313.15	1.252	1.2401	In
MD0217	Test	2.1855	0	3	3	0	0	4.983	0.251	0.0535	318.15	1.249	1.23731	In
MD0218	Test	2.1855	0	3	3	0	0	4.983	0.251	0.0535	323.15	1.246	1.23452	In
MD0219	Test	2.1855	0	3	3	0	0	4.983	0.251	0.0535	328.15	1.243	1.23174	In
MD0220	Test	2.1855	0	3	3	0	0	4.983	0.251	0.0535	333.15	1.24	1.22895	In
MD0221	Test	2.1855	0	3	3	0	0	4.983	0.251	0.0535	338.15	1.237	1.22616	In
MD0222	Test	2.1855	0	3	3	0	0	4.983	0.251	0.0535	343.15	1.234	1.22337	In
MD0223	Test	2.1855	0	3	3	0	0	4.983	0.251	0.0535	348.15	1.231	1.22059	In
MD0224	Test	2.1855	0	3	3	0	0	4.983	0.251	0.0535	353.15	1.228	1.2178	In
MD0225	Test	2.17	0	3	3	0	0	9.1195	0.0835	0.0185	293.15	1.281	1.28246	In
MD0226	Test	2.17	0	3	3	0	0	9.1195	0.0835	0.0185	298.15	1.278	1.27967	In
MD0227	Test	2.17	0	3	3	0	0	9.1195	0.0835	0.0185	303.15	1.275	1.27688	In
MD0228	Test	2.17	0	3	3	0	0	9.1195	0.0835	0.0185	308.15	1.272	1.2741	In
MD0229	Test	2.17	0	3	3	0	0	9.1195	0.0835	0.0185	313.15	1.27	1.27131	In
MD0230	Test	2.17	0	3	3	0	0	9.1195	0.0835	0.0185	318.15	1.267	1.26852	In
MD0231	Test	2.17	0	3	3	0	0	9.1195	0.0835	0.0185	323.15	1.264	1.26573	In
MD0232	Test	2.17	0	3	3	0	0	9.1195	0.0835	0.0185	328.15	1.262	1.26294	In
MD0233	Test	2.17	0	3	3	0	0	9.1195	0.0835	0.0185	333.15	1.259	1.26016	In
MD0234	Test	2.17	0	3	3	0	0	9.1195	0.0835	0.0185	338.15	1.256	1.25737	In
MD0235	Test	2.17	0	3	3	0	0	9.1195	0.0835	0.0185	343.15	1.254	1.25458	In
MD0236	Test	2.17	0	3	3	0	0	9.1195	0.0835	0.0185	348.15	1.251	1.25179	In
MD0237	Test	2.17	0	3	3	0	0	9.1195	0.0835	0.0185	353.15	1.248	1.24901	In
MD0238	Test	2.4185	0	2	2	0	0	6.427	0.7225	0.003	293.15	1.258	1.25659	In
MD0239	Test	2.4185	0	2	2	0	0	6.427	0.7225	0.003	298.15	1.255	1.2538	In
MD0240	Test	2.4185	0	2	2	0	0	6.427	0.7225	0.003	303.15	1.252	1.25102	In
MD0241	Test	2.4185	0	2	2	0	0	6.427	0.7225	0.003	308.15	1.249	1.24823	In
MD0242	Test	2.4185	0	2	2	0	0	6.427	0.7225	0.003	313.15	1.245	1.24544	In
MD0243	Test	2.4185	0	2	2	0	0	6.427	0.7225	0.003	318.15	1.242	1.24265	In
MD0244	Test	2.4185	0	2	2	0	0	6.427	0.7225	0.003	323.15	1.239	1.23986	In
MD0245	Test	2.4185	0	2	2	0	0	6.427	0.7225	0.003	328.15	1.235	1.23708	In
MD0246	Test	2.4185	0	2	2	0	0	6.427	0.7225	0.003	333.15	1.232	1.23429	In
MD0247	Test	2.4185	0	2	2	0	0	6.427	0.7225	0.003	338.15	1.229	1.2315	In
MD0248	Test	2.4185	0	2	2	0	0	6.427	0.7225	0.003	343.15	1.226	1.22871	In
MD0249	Test	2.4185	0	2	2	0	0	6.427	0.7225	0.003	348.15	1.223	1.22593	In
MD0250	Test	2.4185	0	2	2	0	0	6.427	0.7225	0.003	353.15	1.219	1.22314	In
MD0251	Test	2.11	0	2.5	2.5	0	0	4.019	0.571	0.055	293.15	1.246	1.22864	In
MD0252	Test	2.11	0	2.5	2.5	0	0	4.019	0.571	0.055	298.15	1.243	1.22586	In
MD0253	Test	2.11	0	2.5	2.5	0	0	4.019	0.571	0.055	303.15	1.24	1.22307	In
MD0254	Test	2.11	0	2.5	2.5	0	0	4.019	0.571	0.055	308.15	1.237	1.22028	In
MD0255	Test	2.11	0	2.5	2.5	0	0	4.019	0.571	0.055	313.15	1.234	1.21749	In
MD0256	Test	2.11	0	2.5	2.5	0	0	4.019	0.571	0.055	318.15	1.231	1.2147	In
MD0257	Test	2.11	0	2.5	2.5	0	0	4.019	0.571	0.055	323.15	1.228	1.21192	In
MD0258	Test	2.11	0	2.5	2.5	0	0	4.019	0.571	0.055	328.15	1.224	1.20913	In
MD0259	Test	2.11	0	2.5	2.5	0	0	4.019	0.571	0.055	333.15	1.221	1.20634	In
MD0260	Test	2.11	0	2.5	2.5	0	0	4.019	0.571	0.055	338.15	1.218	1.20355	In
MD0261	Test	2.11	0	2.5	2.5	0	0	4.019	0.571	0.055	343.15	1.215	1.20077	In
MD0262	Test	2.11	0	2.5	2.5	0	0	4.019	0.571	0.055	348.15	1.212	1.19798	In
MD0263	Test	2.11	0	2.5	2.5	0	0	4.019	0.571	0.055	353.15	1.209	1.19519	In
MD0264	Training	2.0945	0	2.5	2.5	0	0	8.1555	0.7385	0.02	293.15	1.269	1.27386	In
MD0265	Training	2.0945	0	2.5	2.5	0	0	8.1555	0.7385	0.02	298.15	1.267	1.27108	In
MD0266	Training	2.0945	0	2.5	2.5	0	0	8.1555	0.7385	0.02	303.15	1.264	1.26829	In
MD0267	Training	2.0945	0	2.5	2.5	0	0	8.1555	0.7385	0.02	308.15	1.261	1.2655	In
MD0268	Training	2.0945	0	2.5	2.5	0	0	8.1555	0.7385	0.02	313.15	1.258	1.26271	In
MD0269	Training	2.0945	0	2.5	2.5	0	0	8.1555	0.7385	0.02	318.15	1.255	1.25992	In
MD0270	Training	2.0945	0	2.5	2.5	0	0	8.1555	0.7385	0.02	323.15	1.252	1.25714	In
MD0271	Training	2.0945	0	2.5	2.5	0	0	8.1555	0.7385	0.02	328.15	1.249	1.25435	In
MD0272	Training	2.0945	0	2.5	2.5	0	0	8.1555	0.7385	0.02	333.15	1.246	1.25156	In
MD0273	Training	2.0945	0	2.5	2.5	0	0	8.1555	0.7385	0.02	338.15	1.243	1.24877	In
MD0274	Training	2.0945	0	2.5	2.5	0	0	8.1555	0.7385	0.02	343.15	1.24	1.24599	In
MD0275	Training	2.0945	0	2.5	2.5	0	0	8.1555	0.7385	0.02	348.15	1.237	1.2432	In
MD0276	Training	2.0945	0	2.5	2.5	0	0	8.1555	0.7385	0.02	353.15	1.235	1.24041	In
MD0277	Training	2.111	0	3.5	3	0	0	8.747	0.0835	0.026	303.15	1.2794	1.27831	In
MD0278	Test	1.96249	0	3.31	4.96	0	0	12.5576	1.01605	0.03464	296.15	1.23	1.39371	Outlier
MD0279	Test	2.3455	0	4.5	7	0	0	13.2265	1.6255	0.053	296.15	1.35	1.52511	Outlier
MD0280	Test	1.6696	0	2.4	3.4	0	0	12.046	0.55	0.0206	296.15	1.22	1.29323	In
MD0281	Training	2.4185	0	2	2	0	0	6.427	0.7225	0.003	293.15	1.257	1.25659	In
MD0282	Training	2.4185	0	2	2	0	0	6.427	0.7225	0.003	298.15	1.254	1.2538	In
MD0283	Training	2.4185	0	2	2	0	0	6.427	0.7225	0.003	303.15	1.251	1.25102	In
MD0284	Training	2.4185	0	2	2	0	0	6.427	0.7225	0.003	308.15	1.248	1.24823	In
MD0285	Training	2.4185	0	2	2	0	0	6.427	0.7225	0.003	313.15	1.245	1.24544	In
MD0286	Training	2.4185	0	2	2	0	0	6.427	0.7225	0.003	318.15	1.241	1.24265	In
MD0287	Training	2.4185	0	2	2	0	0	6.427	0.7225	0.003	323.15	1.238	1.23986	In
MD0288	Training	2.4185	0	2	2	0	0	6.427	0.7225	0.003	328.15	1.235	1.23708	In
MD0289	Training	2.4185	0	2	2	0	0	6.427	0.7225	0.003	333.15	1.232	1.23429	In
MD0290	Training	2.4185	0	2	2	0	0	6.427	0.7225	0.003	338.15	1.229	1.2315	In
MD0291	Training	2.4185	0	2	2	0	0	6.427	0.7225	0.003	343.15	1.226	1.22871	In
MD0292	Training	2.4185	0	2	2	0	0	6.427	0.7225	0.003	348.15	1.223	1.22593	In
MD0293	Training	2.4185	0	2	2	0	0	6.427	0.7225	0.003	353.15	1.22	1.22314	In
MD0294	Training	2.11	0	2.5	2.5	0	0	4.019	0.571	0.055	293.15	1.227	1.22864	In
MD0295	Training	2.11	0	2.5	2.5	0	0	4.019	0.571	0.055	298.15	1.224	1.22586	In
MD0296	Training	2.11	0	2.5	2.5	0	0	4.019	0.571	0.055	303.15	1.221	1.22307	In
MD0297	Training	2.11	0	2.5	2.5	0	0	4.019	0.571	0.055	308.15	1.218	1.22028	In
MD0298	Training	2.11	0	2.5	2.5	0	0	4.019	0.571	0.055	313.15	1.215	1.21749	In
MD0299	Training	2.11	0	2.5	2.5	0	0	4.019	0.571	0.055	318.15	1.212	1.2147	In
MD0300	Training	2.11	0	2.5	2.5	0	0	4.019	0.571	0.055	323.15	1.209	1.21192	In
MD0301	Training	2.11	0	2.5	2.5	0	0	4.019	0.571	0.055	328.15	1.207	1.20913	In
MD0302	Training	2.11	0	2.5	2.5	0	0	4.019	0.571	0.055	333.15	1.204	1.20634	In
MD0303	Training	2.11	0	2.5	2.5	0	0	4.019	0.571	0.055	338.15	1.201	1.20355	In
MD0304	Training	2.11	0	2.5	2.5	0	0	4.019	0.571	0.055	343.15	1.198	1.20077	In
MD0305	Training	2.11	0	2.5	2.5	0	0	4.019	0.571	0.055	348.15	1.195	1.19798	In
MD0306	Training	2.11	0	2.5	2.5	0	0	4.019	0.571	0.055	353.15	1.192	1.19519	In
MD0307	Test	2.0945	0	2.5	2.5	0	0	8.1555	0.7385	0.02	293.15	1.26	1.27386	In
MD0308	Test	2.0945	0	2.5	2.5	0	0	8.1555	0.7385	0.02	298.15	1.257	1.27108	In
MD0309	Test	2.0945	0	2.5	2.5	0	0	8.1555	0.7385	0.02	303.15	1.254	1.26829	In
MD0310	Test	2.0945	0	2.5	2.5	0	0	8.1555	0.7385	0.02	308.15	1.251	1.2655	In
MD0311	Test	2.0945	0	2.5	2.5	0	0	8.1555	0.7385	0.02	313.15	1.248	1.26271	In
MD0312	Test	2.0945	0	2.5	2.5	0	0	8.1555	0.7385	0.02	318.15	1.246	1.25992	In
MD0313	Test	2.0945	0	2.5	2.5	0	0	8.1555	0.7385	0.02	323.15	1.243	1.25714	In
MD0314	Test	2.0945	0	2.5	2.5	0	0	8.1555	0.7385	0.02	328.15	1.24	1.25435	In
MD0315	Test	2.0945	0	2.5	2.5	0	0	8.1555	0.7385	0.02	333.15	1.238	1.25156	In
MD0316	Test	2.0945	0	2.5	2.5	0	0	8.1555	0.7385	0.02	338.15	1.235	1.24877	In
MD0317	Test	2.0945	0	2.5	2.5	0	0	8.1555	0.7385	0.02	343.15	1.232	1.24599	In
MD0318	Test	2.0945	0	2.5	2.5	0	0	8.1555	0.7385	0.02	348.15	1.229	1.2432	In
MD0319	Test	2.0945	0	2.5	2.5	0	0	8.1555	0.7385	0.02	353.15	1.227	1.24041	In
MD0320	Test	1.65675	0	1.75	1.75	0	0	9.70725	0.28575	0.0095	296.15	1.22	1.20542	In
MD0321	Test	1.2925	0	1.5	0.75	0	0.75	0.888	0.18875	0.177	293.15	1.0636	1.06451	In
MD0322	Test	1.2925	0	1.5	0.75	0	0.75	0.888	0.18875	0.177	298.15	1.0606	1.06172	In
MD0323	Test	1.2925	0	1.5	0.75	0	0.75	0.888	0.18875	0.177	303.15	1.0575	1.05893	In
MD0324	Test	1.2925	0	1.5	0.75	0	0.75	0.888	0.18875	0.177	308.15	1.0544	1.05614	In
MD0325	Test	1.2925	0	1.5	0.75	0	0.75	0.888	0.18875	0.177	313.15	1.0514	1.05336	In
MD0326	Test	1.2925	0	1.5	0.75	0	0.75	0.888	0.18875	0.177	318.15	1.0483	1.05057	In
MD0327	Test	1.2925	0	1.5	0.75	0	0.75	0.888	0.18875	0.177	323.15	1.0452	1.04778	In
MD0328	Test	1.2925	0	1.5	0.75	0	0.75	0.888	0.18875	0.177	328.15	1.0421	1.04499	In
MD0329	Test	1.2925	0	1.5	0.75	0	0.75	0.888	0.18875	0.177	333.15	1.039	1.04221	In
MD0330	Test	1.2925	0	1.5	0.75	0	0.75	0.888	0.18875	0.177	338.15	1.036	1.03942	In
MD0331	Test	1.2925	0	1.5	0.75	0	0.75	0.888	0.18875	0.177	343.15	1.0329	1.03663	In
MD0332	Training	1.47884	0	1.64	1	0	0	4.763	0.06012	0.17316	298.15	1.118	1.12631	In
MD0333	Training	1.47884	0	1.64	1	0	0	4.763	0.06012	0.17316	303.15	1.1156	1.12352	In
MD0334	Training	1.47884	0	1.64	1	0	0	4.763	0.06012	0.17316	308.15	1.1122	1.12074	In
MD0335	Training	1.47884	0	1.64	1	0	0	4.763	0.06012	0.17316	313.15	1.1097	1.11795	In
MD0336	Training	1.47884	0	1.64	1	0	0	4.763	0.06012	0.17316	318.15	1.1064	1.11516	In
MD0337	Training	1.47884	0	1.64	1	0	0	4.763	0.06012	0.17316	323.15	1.1037	1.11237	In
MD0338	Training	1.47884	0	1.64	1	0	0	4.763	0.06012	0.17316	328.15	1.1006	1.10959	In
MD0339	Training	1.47884	0	1.64	1	0	0	4.763	0.06012	0.17316	333.15	1.0968	1.1068	In
MD0340	Training	1.47884	0	1.64	1	0	0	4.763	0.06012	0.17316	338.15	1.0948	1.10401	In
MD0341	Training	1.47884	0	1.64	1	0	0	4.763	0.06012	0.17316	343.15	1.091	1.10122	In
MD0342	Training	1.47884	0	1.64	1	0	0	4.763	0.06012	0.17316	348.15	1.089	1.09844	In
MD0343	Training	1.47884	0	1.64	1	0	0	4.763	0.06012	0.17316	353.15	1.087	1.09565	In
MD0344	Training	1.47884	0	1.64	1	0	0	4.763	0.06012	0.17316	358.15	1.0832	1.09286	In
MD0345	Training	1.47884	0	1.64	1	0	0	4.763	0.06012	0.17316	363.15	1.082	1.09007	In
MD0346	Training	1.47884	0	1.64	1	0	0	4.763	0.06012	0.17316	368.15	1.0774	1.08728	In
MD0347	Training	1.49102	0	1.67	1	0	0	4.4585	0.05511	0.18123	303.15	1.1139	1.12233	In
MD0348	Training	1.49102	0	1.67	1	0	0	4.4585	0.05511	0.18123	308.15	1.1109	1.11955	In
MD0349	Training	1.49102	0	1.67	1	0	0	4.4585	0.05511	0.18123	313.15	1.1081	1.11676	In
MD0350	Training	1.49102	0	1.67	1	0	0	4.4585	0.05511	0.18123	318.15	1.1053	1.11397	In
MD0351	Training	1.49102	0	1.67	1	0	0	4.4585	0.05511	0.18123	323.15	1.1025	1.11118	In
MD0352	Training	1.49102	0	1.67	1	0	0	4.4585	0.05511	0.18123	328.15	1.0997	1.1084	In
MD0353	Training	1.49102	0	1.67	1	0	0	4.4585	0.05511	0.18123	333.15	1.0969	1.10561	In
MD0354	Training	1.49102	0	1.67	1	0	0	4.4585	0.05511	0.18123	338.15	1.0941	1.10282	In
MD0355	Training	1.49102	0	1.67	1	0	0	4.4585	0.05511	0.18123	343.15	1.0913	1.10003	In
MD0356	Training	1.49102	0	1.67	1	0	0	4.4585	0.05511	0.18123	348.15	1.0886	1.09725	In
MD0357	Training	1.49102	0	1.67	1	0	0	4.4585	0.05511	0.18123	353.15	1.0858	1.09446	In
MD0358	Training	1.49102	0	1.67	1	0	0	4.4585	0.05511	0.18123	358.15	1.083	1.09167	In
MD0359	Training	1.49102	0	1.67	1	0	0	4.4585	0.05511	0.18123	363.15	1.0803	1.08888	In
MD0360	Training	1.49102	0	1.67	1	0	0	4.4585	0.05511	0.18123	298.15	1.117	1.12512	In
MD0361	Training	1.49102	0	1.67	1	0	0	4.4585	0.05511	0.18123	283.15	1.1229	1.13349	In
MD0362	Training	1.49102	0	1.67	1	0	0	4.4585	0.05511	0.18123	293.15	1.1171	1.12791	In
MD0363	Training	1.49102	0	1.67	1	0	0	4.4585	0.05511	0.18123	368.15	1.0767	1.08609	In
MD0364	Training	1.51132	0	1.72	1	0	0	3.951	0.04676	0.19468	298.15	1.117	1.12314	In
MD0365	Training	1.51132	0	1.72	1	0	0	3.951	0.04676	0.19468	303.15	1.1141	1.12035	In
MD0366	Training	1.51132	0	1.72	1	0	0	3.951	0.04676	0.19468	308.15	1.1111	1.11757	In
MD0367	Training	1.51132	0	1.72	1	0	0	3.951	0.04676	0.19468	313.15	1.1082	1.11478	In
MD0368	Training	1.51132	0	1.72	1	0	0	3.951	0.04676	0.19468	318.15	1.1052	1.11199	In
MD0369	Training	1.51132	0	1.72	1	0	0	3.951	0.04676	0.19468	323.15	1.1023	1.1092	In
MD0370	Training	1.51132	0	1.72	1	0	0	3.951	0.04676	0.19468	328.15	1.0993	1.10641	In
MD0371	Training	1.51132	0	1.72	1	0	0	3.951	0.04676	0.19468	333.15	1.0962	1.10363	In
MD0372	Training	1.51132	0	1.72	1	0	0	3.951	0.04676	0.19468	338.15	1.0934	1.10084	In
MD0373	Training	1.51132	0	1.72	1	0	0	3.951	0.04676	0.19468	343.15	1.0904	1.09805	In
MD0374	Training	1.51132	0	1.72	1	0	0	3.951	0.04676	0.19468	348.15	1.0875	1.09526	In
MD0375	Training	1.51132	0	1.72	1	0	0	3.951	0.04676	0.19468	353.15	1.0847	1.09248	In
MD0376	Training	1.51132	0	1.72	1	0	0	3.951	0.04676	0.19468	358.15	1.0816	1.08969	In
MD0377	Training	1.51132	0	1.72	1	0	0	3.951	0.04676	0.19468	363.15	1.0788	1.0869	In
MD0378	Training	1.51132	0	1.72	1	0	0	3.951	0.04676	0.19468	368.15	1.0757	1.08411	In
MD0379	Training	1.80175	0	1.5	0.75	0	0.75	10.445	1.07725	0.2535	303.15	1.2424	1.23827	In
MD0380	Training	1.80175	0	1.5	0.75	0	0.75	10.445	1.07725	0.2535	308.15	1.2432	1.23548	In
MD0381	Training	1.80175	0	1.5	0.75	0	0.75	10.445	1.07725	0.2535	313.15	1.2398	1.2327	In
MD0382	Training	1.80175	0	1.5	0.75	0	0.75	10.445	1.07725	0.2535	318.15	1.2363	1.22991	In
MD0383	Training	1.80175	0	1.5	0.75	0	0.75	10.445	1.07725	0.2535	323.15	1.2324	1.22712	In
MD0384	Training	1.80175	0	1.5	0.75	0	0.75	10.445	1.07725	0.2535	328.15	1.2293	1.22433	In
MD0385	Training	1.80175	0	1.5	0.75	0	0.75	10.445	1.07725	0.2535	333.15	1.226	1.22154	In
MD0386	Training	1.80175	0	1.5	0.75	0	0.75	10.445	1.07725	0.2535	338.15	1.2223	1.21876	In
MD0387	Training	1.80175	0	1.5	0.75	0	0.75	10.445	1.07725	0.2535	343.15	1.2188	1.21597	In
MD0388	Training	1.80175	0	1.5	0.75	0	0.75	10.445	1.07725	0.2535	348.15	1.2153	1.21318	In
MD0389	Training	1.80175	0	1.5	0.75	0	0.75	10.445	1.07725	0.2535	353.15	1.2119	1.21039	In
MD0390	Training	1.80175	0	1.5	0.75	0	0.75	10.445	1.07725	0.2535	358.15	1.2083	1.20761	In
MD0391	Training	1.80175	0	1.5	0.75	0	0.75	10.445	1.07725	0.2535	363.15	1.2045	1.20482	In
MD0392	Training	1.80175	0	1.5	0.75	0	0.75	10.445	1.07725	0.2535	368.15	1.2013	1.20203	In
MD0393	Training	1.7664	0	1.6	0.8	0	0.6	8.5778	0.8618	0.2568	303.15	1.229	1.21247	In
MD0394	Training	1.7664	0	1.6	0.8	0	0.6	8.5778	0.8618	0.2568	313.15	1.222	1.20689	In
MD0395	Training	1.7664	0	1.6	0.8	0	0.6	8.5778	0.8618	0.2568	323.15	1.2151	1.20132	In
MD0396	Training	1.7664	0	1.6	0.8	0	0.6	8.5778	0.8618	0.2568	333.15	1.2079	1.19574	In
MD0397	Training	1.7664	0	1.6	0.8	0	0.6	8.5778	0.8618	0.2568	343.15	1.2009	1.19017	In
MD0398	Training	1.7664	0	1.6	0.8	0	0.6	8.5778	0.8618	0.2568	353.15	1.1936	1.18459	In
MD0399	Training	1.7664	0	1.6	0.8	0	0.6	8.5778	0.8618	0.2568	363.15	1.1864	1.17902	In
MD0400	Training	1.7664	0	1.6	0.8	0	0.6	8.5778	0.8618	0.2568	368.15	1.1828	1.17623	In
MD0401	Training	1.73812	0	1.68	0.84	0	0.48	7.08404	0.68944	0.25944	303.15	1.2163	1.19182	In
MD0402	Training	1.73812	0	1.68	0.84	0	0.48	7.08404	0.68944	0.25944	308.15	1.2124	1.18904	In
MD0403	Training	1.73812	0	1.68	0.84	0	0.48	7.08404	0.68944	0.25944	313.15	1.2086	1.18625	In
MD0404	Training	1.73812	0	1.68	0.84	0	0.48	7.08404	0.68944	0.25944	318.15	1.2052	1.18346	In
MD0405	Training	1.73812	0	1.68	0.84	0	0.48	7.08404	0.68944	0.25944	323.15	1.202	1.18067	In
MD0406	Training	1.73812	0	1.68	0.84	0	0.48	7.08404	0.68944	0.25944	328.15	1.198	1.17789	In
MD0407	Training	1.73812	0	1.68	0.84	0	0.48	7.08404	0.68944	0.25944	333.15	1.1947	1.1751	In
MD0408	Training	1.73812	0	1.68	0.84	0	0.48	7.08404	0.68944	0.25944	338.15	1.1907	1.17231	In
MD0409	Training	1.73812	0	1.68	0.84	0	0.48	7.08404	0.68944	0.25944	343.15	1.187	1.16952	In
MD0410	Training	1.73812	0	1.68	0.84	0	0.48	7.08404	0.68944	0.25944	348.15	1.1834	1.16674	In
MD0411	Training	1.73812	0	1.68	0.84	0	0.48	7.08404	0.68944	0.25944	353.15	1.1792	1.16395	In
MD0412	Training	1.73812	0	1.68	0.84	0	0.48	7.08404	0.68944	0.25944	358.15	1.1761	1.16116	In
MD0413	Training	1.73812	0	1.68	0.84	0	0.48	7.08404	0.68944	0.25944	363.15	1.1723	1.15837	In
MD0414	Training	1.73812	0	1.68	0.84	0	0.48	7.08404	0.68944	0.25944	368.15	1.1688	1.15558	In
MD0415	Training	1.80175	0	1.5	0.75	0	0.75	10.445	1.07725	0.2535	298.15	1.2501	1.24106	In
MD0416	Training	1.7664	0	1.6	0.8	0	0.6	8.5778	0.8618	0.2568	298.15	1.2326	1.21526	In
MD0417	Training	1.7664	0	1.6	0.8	0	0.6	8.5778	0.8618	0.2568	308.15	1.2256	1.20968	In
MD0418	Training	1.7664	0	1.6	0.8	0	0.6	8.5778	0.8618	0.2568	318.15	1.2185	1.2041	In
MD0419	Training	1.7664	0	1.6	0.8	0	0.6	8.5778	0.8618	0.2568	328.15	1.2114	1.19853	In
MD0420	Training	1.7664	0	1.6	0.8	0	0.6	8.5778	0.8618	0.2568	338.15	1.2043	1.19295	In
MD0421	Training	1.7664	0	1.6	0.8	0	0.6	8.5778	0.8618	0.2568	348.15	1.1972	1.18738	In
MD0422	Training	1.7664	0	1.6	0.8	0	0.6	8.5778	0.8618	0.2568	358.15	1.19	1.1818	In
MD0423	Training	1.73812	0	1.68	0.84	0	0.48	7.08404	0.68944	0.25944	298.15	1.2195	1.19461	In
MD0424	Test	1.47947	0	2	1	0	0	3.66914	0.41943	0.26109	298.15	1.0999	1.14455	In
MD0425	Test	1.47947	0	2	1	0	0	3.66914	0.41943	0.26109	303.15	1.0968	1.14177	In
MD0426	Test	1.47947	0	2	1	0	0	3.66914	0.41943	0.26109	308.15	1.0938	1.13898	In
MD0427	Test	1.47947	0	2	1	0	0	3.66914	0.41943	0.26109	313.15	1.0909	1.13619	In
MD0428	Test	1.47947	0	2	1	0	0	3.66914	0.41943	0.26109	318.15	1.0879	1.1334	In
MD0429	Test	1.47947	0	2	1	0	0	3.66914	0.41943	0.26109	323.15	1.0848	1.13062	In
MD0430	Test	1.47947	0	2	1	0	0	3.66914	0.41943	0.26109	328.15	1.0818	1.12783	In
MD0431	Test	1.47947	0	2	1	0	0	3.66914	0.41943	0.26109	333.15	1.0788	1.12504	In
MD0432	Test	1.47947	0	2	1	0	0	3.66914	0.41943	0.26109	338.15	1.0759	1.12225	In
MD0433	Test	1.47947	0	2	1	0	0	3.66914	0.41943	0.26109	343.15	1.0728	1.11946	In
MD0434	Test	1.47947	0	2	1	0	0	3.66914	0.41943	0.26109	348.15	1.0686	1.11668	In
MD0435	Test	1.47947	0	2	1	0	0	3.66914	0.41943	0.26109	353.15	1.0655	1.11389	In
MD0436	Test	1.47947	0	2	1	0	0	3.66914	0.41943	0.26109	358.15	1.0624	1.1111	In
MD0437	Test	1.47947	0	2	1	0	0	3.66914	0.41943	0.26109	363.15	1.059	1.10831	In
MD0438	Test	1.47947	0	2	1	0	0	3.66914	0.41943	0.26109	368.15	1.0562	1.10553	In
MD0439	Test	1.51475	0	2	1	0	0	3.0485	0.31775	0.26325	298.15	1.1018	1.13667	In
MD0440	Test	1.51475	0	2	1	0	0	3.0485	0.31775	0.26325	303.15	1.0986	1.13388	In
MD0441	Test	1.51475	0	2	1	0	0	3.0485	0.31775	0.26325	308.15	1.0955	1.1311	In
MD0442	Test	1.51475	0	2	1	0	0	3.0485	0.31775	0.26325	313.15	1.0926	1.12831	In
MD0443	Test	1.51475	0	2	1	0	0	3.0485	0.31775	0.26325	318.15	1.0893	1.12552	In
MD0444	Test	1.51475	0	2	1	0	0	3.0485	0.31775	0.26325	323.15	1.0862	1.12273	In
MD0445	Test	1.51475	0	2	1	0	0	3.0485	0.31775	0.26325	328.15	1.083	1.11995	In
MD0446	Test	1.51475	0	2	1	0	0	3.0485	0.31775	0.26325	333.15	1.0797	1.11716	In
MD0447	Test	1.51475	0	2	1	0	0	3.0485	0.31775	0.26325	338.15	1.0767	1.11437	In
MD0448	Test	1.51475	0	2	1	0	0	3.0485	0.31775	0.26325	343.15	1.074	1.11158	In
MD0449	Test	1.51475	0	2	1	0	0	3.0485	0.31775	0.26325	348.15	1.0705	1.10879	In
MD0450	Test	1.51475	0	2	1	0	0	3.0485	0.31775	0.26325	353.15	1.0675	1.10601	In
MD0451	Test	1.51475	0	2	1	0	0	3.0485	0.31775	0.26325	358.15	1.0642	1.10322	In
MD0452	Test	1.51475	0	2	1	0	0	3.0485	0.31775	0.26325	363.15	1.06	1.10043	In
MD0453	Test	1.51475	0	2	1	0	0	3.0485	0.31775	0.26325	368.15	1.0546	1.09764	In
MD0454	Test	1.5368	0	2	1	0	0	2.6606	0.2542	0.2646	298.15	1.1037	1.13175	In
MD0455	Test	1.5368	0	2	1	0	0	2.6606	0.2542	0.2646	303.15	1.1004	1.12896	In
MD0456	Test	1.5368	0	2	1	0	0	2.6606	0.2542	0.2646	308.15	1.0973	1.12617	In
MD0457	Test	1.5368	0	2	1	0	0	2.6606	0.2542	0.2646	313.15	1.0942	1.12338	In
MD0458	Test	1.5368	0	2	1	0	0	2.6606	0.2542	0.2646	318.15	1.091	1.12059	In
MD0459	Test	1.5368	0	2	1	0	0	2.6606	0.2542	0.2646	323.15	1.0877	1.11781	In
MD0460	Test	1.5368	0	2	1	0	0	2.6606	0.2542	0.2646	328.15	1.0846	1.11502	In
MD0461	Test	1.5368	0	2	1	0	0	2.6606	0.2542	0.2646	333.15	1.0815	1.11223	In
MD0462	Test	1.5368	0	2	1	0	0	2.6606	0.2542	0.2646	338.15	1.0782	1.10944	In
MD0463	Test	1.5368	0	2	1	0	0	2.6606	0.2542	0.2646	343.15	1.075	1.10666	In
MD0464	Test	1.5368	0	2	1	0	0	2.6606	0.2542	0.2646	348.15	1.0718	1.10387	In
MD0465	Test	1.5368	0	2	1	0	0	2.6606	0.2542	0.2646	353.15	1.0683	1.10108	In
MD0466	Test	1.5368	0	2	1	0	0	2.6606	0.2542	0.2646	358.15	1.0654	1.09829	In
MD0467	Test	1.5368	0	2	1	0	0	2.6606	0.2542	0.2646	363.15	1.0622	1.09551	In
MD0468	Test	1.5368	0	2	1	0	0	2.6606	0.2542	0.2646	368.15	1.059	1.09272	In
MD0469	Test	1.13759	0	1.34	0.67	0	1.98	0.9671	0.68277	0.17892	293.15	1.105	1.05618	In
MD0470	Test	1.13759	0	1.34	0.67	0	1.98	0.9671	0.68277	0.17892	303.15	1.099	1.05061	In
MD0471	Test	1.13759	0	1.34	0.67	0	1.98	0.9671	0.68277	0.17892	313.15	1.092	1.04503	In
MD0472	Test	1.13759	0	1.34	0.67	0	1.98	0.9671	0.68277	0.17892	323.15	1.086	1.03946	In
MD0473	Test	1.13759	0	1.34	0.67	0	1.98	0.9671	0.68277	0.17892	333.15	1.079	1.03388	In
MD0474	Test	1.13759	0	1.34	0.67	0	1.98	0.9671	0.68277	0.17892	343.15	1.073	1.02831	In
MD0475	Test	1.13759	0	1.34	0.67	0	1.98	0.9671	0.68277	0.17892	353.15	1.067	1.02273	In
MD0476	Test	1.25575	0	1.5	0.75	0	1.5	1.0015	0.51725	0.201	293.15	1.13	1.0704	In
MD0477	Test	1.25575	0	1.5	0.75	0	1.5	1.0015	0.51725	0.201	303.15	1.123	1.06482	In
MD0478	Test	1.25575	0	1.5	0.75	0	1.5	1.0015	0.51725	0.201	313.15	1.117	1.05925	In
MD0479	Test	1.25575	0	1.5	0.75	0	1.5	1.0015	0.51725	0.201	323.15	1.11	1.05367	In
MD0480	Test	1.25575	0	1.5	0.75	0	1.5	1.0015	0.51725	0.201	333.15	1.104	1.0481	In
MD0481	Test	1.25575	0	1.5	0.75	0	1.5	1.0015	0.51725	0.201	343.15	1.097	1.04252	In
MD0482	Test	1.25575	0	1.5	0.75	0	1.5	1.0015	0.51725	0.201	353.15	1.091	1.03695	In
MD0483	Test	1.3296	0	1.6	0.8	0	1.2	1.023	0.4138	0.2148	293.15	1.145	1.07929	In
MD0484	Test	1.3296	0	1.6	0.8	0	1.2	1.023	0.4138	0.2148	303.15	1.138	1.07371	In
MD0485	Test	1.3296	0	1.6	0.8	0	1.2	1.023	0.4138	0.2148	313.15	1.132	1.06813	In
MD0486	Test	1.3296	0	1.6	0.8	0	1.2	1.023	0.4138	0.2148	323.15	1.125	1.06256	In
MD0487	Test	1.3296	0	1.6	0.8	0	1.2	1.023	0.4138	0.2148	333.15	1.119	1.05698	In
MD0488	Test	1.3296	0	1.6	0.8	0	1.2	1.023	0.4138	0.2148	343.15	1.112	1.05141	In
MD0489	Test	1.3296	0	1.6	0.8	0	1.2	1.023	0.4138	0.2148	353.15	1.106	1.04583	In
MD0490	Test	1.1333	0	1.34	0.67	0	9.9	3.0296	1.07679	0.17991	293.15	1.0078	1.00339	Outlier
MD0491	Test	1.1333	0	1.34	0.67	0	9.9	3.0296	1.07679	0.17991	298.15	1.0045	1.0006	Outlier
MD0492	Test	1.1333	0	1.34	0.67	0	9.9	3.0296	1.07679	0.17991	303.15	1.0013	0.997813	Outlier
MD0493	Test	1.1333	0	1.34	0.67	0	9.9	3.0296	1.07679	0.17991	308.15	0.9983	0.995025	Outlier
MD0494	Test	1.1333	0	1.34	0.67	0	9.9	3.0296	1.07679	0.17991	313.15	0.9951	0.992237	Outlier
MD0495	Test	1.1333	0	1.34	0.67	0	9.9	3.0296	1.07679	0.17991	318.15	0.9919	0.98945	Outlier
MD0496	Test	1.1333	0	1.34	0.67	0	9.9	3.0296	1.07679	0.17991	323.15	0.9886	0.986662	Outlier
MD0497	Test	1.1333	0	1.34	0.67	0	9.9	3.0296	1.07679	0.17991	328.15	0.9854	0.983874	Outlier
MD0498	Test	1.1333	0	1.34	0.67	0	9.9	3.0296	1.07679	0.17991	333.15	0.9822	0.981087	Outlier
MD0499	Test	1.1333	0	1.34	0.67	0	9.9	3.0296	1.07679	0.17991	338.15	0.9789	0.978299	Outlier
MD0500	Test	1.1333	0	1.34	0.67	0	9.9	3.0296	1.07679	0.17991	343.15	0.9757	0.975511	Outlier
MD0501	Test	0.44324	0	0.44	0.22	0.11	5.34	1.55911	1.78366	0.00534	303.15	0.9641	0.97623	In
MD0502	Test	0.44324	0	0.44	0.22	0.11	5.34	1.55911	1.78366	0.00534	313.15	0.9579	0.970655	In
MD0503	Test	0.44324	0	0.44	0.22	0.11	5.34	1.55911	1.78366	0.00534	323.15	0.9522	0.965079	In
MD0504	Test	0.44324	0	0.44	0.22	0.11	5.34	1.55911	1.78366	0.00534	333.15	0.946	0.959504	In
MD0505	Test	0.44324	0	0.44	0.22	0.11	5.34	1.55911	1.78366	0.00534	343.15	0.9402	0.953929	In
MD0506	Test	0.44324	0	0.44	0.22	0.11	5.34	1.55911	1.78366	0.00534	353.15	0.934	0.948353	In
MD0507	Test	0.4164	0	0.4	0.2	0.1	5.4	1.4791	1.8096	0.0054	303.15	0.963	0.972267	In
MD0508	Test	0.4164	0	0.4	0.2	0.1	5.4	1.4791	1.8096	0.0054	313.15	0.9572	0.966692	In
MD0509	Test	0.4164	0	0.4	0.2	0.1	5.4	1.4791	1.8096	0.0054	323.15	0.951	0.961116	In
MD0510	Test	0.4164	0	0.4	0.2	0.1	5.4	1.4791	1.8096	0.0054	333.15	0.9452	0.955541	In
MD0511	Test	0.4164	0	0.4	0.2	0.1	5.4	1.4791	1.8096	0.0054	343.15	0.9389	0.949966	In
MD0512	Test	0.4164	0	0.4	0.2	0.1	5.4	1.4791	1.8096	0.0054	353.15	0.932	0.94439	In
MD0513	Test	0.38956	0	0.36	0.18	0.09	5.46	1.39909	1.83554	0.00546	303.15	0.9612	0.968304	In
MD0514	Test	0.38956	0	0.36	0.18	0.09	5.46	1.39909	1.83554	0.00546	313.15	0.9549	0.962729	In
MD0515	Test	0.38956	0	0.36	0.18	0.09	5.46	1.39909	1.83554	0.00546	323.15	0.949	0.957154	In
MD0516	Test	0.38956	0	0.36	0.18	0.09	5.46	1.39909	1.83554	0.00546	333.15	0.9429	0.951578	In
MD0517	Test	0.38956	0	0.36	0.18	0.09	5.46	1.39909	1.83554	0.00546	343.15	0.9372	0.946003	In
MD0518	Test	0.38956	0	0.36	0.18	0.09	5.46	1.39909	1.83554	0.00546	353.15	0.931	0.940427	In
MD0519	Training	1.917	0	1.5	0.5	1	0	5.631	0.057	0.004	293.15	1.191	1.18163	In
MD0520	Training	1.917	0	1.5	0.5	1	0	5.631	0.057	0.004	298.15	1.188	1.17884	In
MD0521	Training	1.917	0	1.5	0.5	1	0	5.631	0.057	0.004	303.15	1.185	1.17606	In
MD0522	Training	1.917	0	1.5	0.5	1	0	5.631	0.057	0.004	308.15	1.182	1.17327	In
MD0523	Training	1.917	0	1.5	0.5	1	0	5.631	0.057	0.004	313.15	1.179	1.17048	In
MD0524	Training	1.917	0	1.5	0.5	1	0	5.631	0.057	0.004	318.15	1.176	1.16769	In
MD0525	Training	1.917	0	1.5	0.5	1	0	5.631	0.057	0.004	323.15	1.173	1.1649	In
MD0526	Training	1.917	0	1.5	0.5	1	0	5.631	0.057	0.004	328.15	1.17	1.16212	In
MD0527	Training	1.917	0	1.5	0.5	1	0	5.631	0.057	0.004	333.15	1.167	1.15933	In
MD0528	Training	1.917	0	1.5	0.5	1	0	5.631	0.057	0.004	338.15	1.164	1.15654	In
MD0529	Training	1.917	0	1.5	0.5	1	0	5.631	0.057	0.004	343.15	1.161	1.15375	In
MD0530	Training	1.917	0	1.5	0.5	1	0	5.631	0.057	0.004	348.15	1.158	1.15097	In
MD0531	Training	1.917	0	1.5	0.5	1	0	5.631	0.057	0.004	353.15	1.155	1.14818	In
MD0532	Training	1.789	0	2.25	1.5	0	0.75	1.46325	0.49375	0.0765	293.15	1.133	1.14108	In
MD0533	Training	1.789	0	2.25	1.5	0	0.75	1.46325	0.49375	0.0765	298.15	1.13	1.13829	In
MD0534	Training	1.789	0	2.25	1.5	0	0.75	1.46325	0.49375	0.0765	303.15	1.1269	1.1355	In
MD0535	Training	1.789	0	2.25	1.5	0	0.75	1.46325	0.49375	0.0765	308.15	1.1238	1.13271	In
MD0536	Training	1.789	0	2.25	1.5	0	0.75	1.46325	0.49375	0.0765	313.15	1.1206	1.12992	In
MD0537	Training	1.789	0	2.25	1.5	0	0.75	1.46325	0.49375	0.0765	318.15	1.1175	1.12714	In
MD0538	Training	1.789	0	2.25	1.5	0	0.75	1.46325	0.49375	0.0765	323.15	1.1145	1.12435	In
MD0539	Training	1.789	0	2.25	1.5	0	0.75	1.46325	0.49375	0.0765	328.15	1.1114	1.12156	In
MD0540	Training	1.789	0	2.25	1.5	0	0.75	1.46325	0.49375	0.0765	333.15	1.1083	1.11877	In
MD0541	Training	1.789	0	2.25	1.5	0	0.75	1.46325	0.49375	0.0765	338.15	1.1052	1.11599	In
MD0542	Training	1.789	0	2.25	1.5	0	0.75	1.46325	0.49375	0.0765	343.15	1.1022	1.1132	In
MD0543	Test	1.753	0	2	1.5	0	0	6.5675	0.3715	0.0685	298.15	1.1558	1.18645	In
MD0544	Test	1.753	0	2	1.5	0	0	6.5675	0.3715	0.0685	303.15	1.1535	1.18366	In
MD0545	Test	1.753	0	2	1.5	0	0	6.5675	0.3715	0.0685	308.15	1.1506	1.18087	In
MD0546	Test	1.753	0	2	1.5	0	0	6.5675	0.3715	0.0685	313.15	1.1483	1.17809	In
MD0547	Test	1.753	0	2	1.5	0	0	6.5675	0.3715	0.0685	318.15	1.1454	1.1753	In
MD0548	Test	1.753	0	2	1.5	0	0	6.5675	0.3715	0.0685	323.15	1.143	1.17251	In
MD0549	Test	1.753	0	2	1.5	0	0	6.5675	0.3715	0.0685	328.15	1.1402	1.16972	In
MD0550	Test	1.753	0	2	1.5	0	0	6.5675	0.3715	0.0685	333.15	1.1379	1.16693	In
MD0551	Test	1.753	0	2	1.5	0	0	6.5675	0.3715	0.0685	338.15	1.1349	1.16415	In
MD0552	Test	1.753	0	2	1.5	0	0	6.5675	0.3715	0.0685	343.15	1.1326	1.16136	In
MD0553	Test	1.753	0	2	1.5	0	0	6.5675	0.3715	0.0685	348.15	1.1296	1.15857	In
MD0554	Test	1.753	0	2	1.5	0	0	6.5675	0.3715	0.0685	353.15	1.1266	1.15578	In
MD0555	Test	1.753	0	2	1.5	0	0	6.5675	0.3715	0.0685	358.15	1.1243	1.153	In
MD0556	Test	1.753	0	2	1.5	0	0	6.5675	0.3715	0.0685	363.15	1.122	1.15021	In
MD0557	Test	1.753	0	2	1.5	0	0	6.5675	0.3715	0.0685	368.15	1.1191	1.14742	In
MD0558	Test	1.93456	0	2.34	1.67	0	0	4.97239	0.55459	0.09145	303.15	1.1854	1.20023	In
MD0559	Test	1.93456	0	2.34	1.67	0	0	4.97239	0.55459	0.09145	283.15	1.2001	1.21138	In
MD0560	Test	1.93456	0	2.34	1.67	0	0	4.97239	0.55459	0.09145	293.15	1.1943	1.20581	In
MD0561	Test	1.93456	0	2.34	1.67	0	0	4.97239	0.55459	0.09145	313.15	1.1827	1.19466	In
MD0562	Test	1.93456	0	2.34	1.67	0	0	4.97239	0.55459	0.09145	323.15	1.177	1.18908	In
MD0563	Test	1.93456	0	2.34	1.67	0	0	4.97239	0.55459	0.09145	333.15	1.1713	1.1835	In
MD0564	Test	1.93456	0	2.34	1.67	0	0	4.97239	0.55459	0.09145	343.15	1.1648	1.17793	In
MD0565	Test	1.93456	0	2.34	1.67	0	0	4.97239	0.55459	0.09145	353.15	1.1575	1.17235	In
MD0566	Test	1.93456	0	2.34	1.67	0	0	4.97239	0.55459	0.09145	363.15	1.1495	1.16678	In
MD0567	Test	1.93456	0	2.34	1.67	0	0	4.97239	0.55459	0.09145	298.15	1.1912	1.20302	In
MD0568	Test	1.93456	0	2.34	1.67	0	0	4.97239	0.55459	0.09145	308.15	1.1857	1.19744	In
MD0569	Test	1.93456	0	2.34	1.67	0	0	4.97239	0.55459	0.09145	318.15	1.1802	1.19187	In
MD0570	Test	1.93456	0	2.34	1.67	0	0	4.97239	0.55459	0.09145	328.15	1.1747	1.18629	In
MD0571	Test	1.93456	0	2.34	1.67	0	0	4.97239	0.55459	0.09145	338.15	1.1708	1.18072	In
MD0572	Test	1.93456	0	2.34	1.67	0	0	4.97239	0.55459	0.09145	348.15	1.1655	1.17514	In
MD0573	Test	1.93456	0	2.34	1.67	0	0	4.97239	0.55459	0.09145	358.15	1.1602	1.16957	In
MD0574	Test	1.93456	0	2.34	1.67	0	0	4.97239	0.55459	0.09145	368.15	1.1549	1.16399	In
MD0575	Test	2.02	0	2.5	1.75	0	0	4.22175	0.64075	0.10225	298.15	1.203	1.21082	In
MD0576	Test	2.02	0	2.5	1.75	0	0	4.22175	0.64075	0.10225	303.15	1.2002	1.20803	In
MD0577	Test	2.02	0	2.5	1.75	0	0	4.22175	0.64075	0.10225	308.15	1.1976	1.20524	In
MD0578	Test	2.02	0	2.5	1.75	0	0	4.22175	0.64075	0.10225	313.15	1.1951	1.20245	In
MD0579	Test	2.02	0	2.5	1.75	0	0	4.22175	0.64075	0.10225	318.15	1.1922	1.19967	In
MD0580	Test	2.02	0	2.5	1.75	0	0	4.22175	0.64075	0.10225	323.15	1.1891	1.19688	In
MD0581	Test	2.02	0	2.5	1.75	0	0	4.22175	0.64075	0.10225	328.15	1.1868	1.19409	In
MD0582	Test	2.02	0	2.5	1.75	0	0	4.22175	0.64075	0.10225	333.15	1.1844	1.1913	In
MD0583	Test	2.02	0	2.5	1.75	0	0	4.22175	0.64075	0.10225	338.15	1.1814	1.18851	In
MD0584	Test	2.02	0	2.5	1.75	0	0	4.22175	0.64075	0.10225	343.15	1.1781	1.18573	In
MD0585	Test	2.02	0	2.5	1.75	0	0	4.22175	0.64075	0.10225	348.15	1.176	1.18294	In
MD0586	Test	2.02	0	2.5	1.75	0	0	4.22175	0.64075	0.10225	353.15	1.1732	1.18015	In
MD0587	Test	2.02	0	2.5	1.75	0	0	4.22175	0.64075	0.10225	358.15	1.1706	1.17736	In
MD0588	Test	2.02	0	2.5	1.75	0	0	4.22175	0.64075	0.10225	363.15	1.1678	1.17458	In
MD0589	Test	2.02	0	2.5	1.75	0	0	4.22175	0.64075	0.10225	368.15	1.1652	1.17179	In
MD0590	Training	2.3032	0	1.92	1.28	0	1.08	15.0437	0.96884	0.16048	308.15	1.283	1.32234	In
MD0591	Training	2.3032	0	1.92	1.28	0	1.08	15.0437	0.96884	0.16048	318.15	1.2759	1.31677	In
MD0592	Training	2.3032	0	1.92	1.28	0	1.08	15.0437	0.96884	0.16048	328.15	1.2688	1.31119	In
MD0593	Training	2.3032	0	1.92	1.28	0	1.08	15.0437	0.96884	0.16048	338.15	1.2619	1.30562	In
MD0594	Training	2.3032	0	1.92	1.28	0	1.08	15.0437	0.96884	0.16048	348.15	1.255	1.30004	In
MD0595	Training	2.3032	0	1.92	1.28	0	1.08	15.0437	0.96884	0.16048	358.15	1.248	1.29447	In
MD0596	Training	2.30185	0	2.01	1.34	0	0.99	13.9464	0.81227	0.15844	303.15	1.303	1.31106	In
MD0597	Training	2.30185	0	2.01	1.34	0	0.99	13.9464	0.81227	0.15844	308.15	1.299	1.30827	In
MD0598	Training	2.3032	0	1.92	1.28	0	1.08	15.0437	0.96884	0.16048	298.15	1.2899	1.32792	In
MD0599	Training	2.30185	0	2.01	1.34	0	0.99	13.9464	0.81227	0.15844	298.15	1.3064	1.31385	In
MD0600	Training	2.30185	0	2.01	1.34	0	0.99	13.9464	0.81227	0.15844	313.15	1.2952	1.30548	In
MD0601	Training	2.30185	0	2.01	1.34	0	0.99	13.9464	0.81227	0.15844	318.15	1.292	1.3027	In
MD0602	Training	2.30185	0	2.01	1.34	0	0.99	13.9464	0.81227	0.15844	323.15	1.2886	1.29991	In
MD0603	Training	2.30185	0	2.01	1.34	0	0.99	13.9464	0.81227	0.15844	328.15	1.2851	1.29712	In
MD0604	Training	2.30185	0	2.01	1.34	0	0.99	13.9464	0.81227	0.15844	333.15	1.2817	1.29433	In
MD0605	Training	2.30185	0	2.01	1.34	0	0.99	13.9464	0.81227	0.15844	338.15	1.2782	1.29155	In
MD0606	Training	2.30185	0	2.01	1.34	0	0.99	13.9464	0.81227	0.15844	343.15	1.2749	1.28876	In
MD0607	Training	2.30185	0	2.01	1.34	0	0.99	13.9464	0.81227	0.15844	348.15	1.2715	1.28597	In
MD0608	Training	2.30185	0	2.01	1.34	0	0.99	13.9464	0.81227	0.15844	353.15	1.2682	1.28318	In
MD0609	Training	2.30185	0	2.01	1.34	0	0.99	13.9464	0.81227	0.15844	358.15	1.2648	1.28039	In
MD0610	Training	2.30185	0	2.01	1.34	0	0.99	13.9464	0.81227	0.15844	363.15	1.2615	1.27761	In
MD0611	Training	2.30185	0	2.01	1.34	0	0.99	13.9464	0.81227	0.15844	368.15	1.2581	1.27482	In
MD0612	Training	2.29825	0	2.25	1.5	0	0.75	11.0203	0.39475	0.153	298.15	1.2976	1.27632	In
MD0613	Training	2.29825	0	2.25	1.5	0	0.75	11.0203	0.39475	0.153	303.15	1.2945	1.27353	In
MD0614	Training	2.29825	0	2.25	1.5	0	0.75	11.0203	0.39475	0.153	308.15	1.2906	1.27075	In
MD0615	Training	2.29825	0	2.25	1.5	0	0.75	11.0203	0.39475	0.153	313.15	1.287	1.26796	In
MD0616	Training	2.29825	0	2.25	1.5	0	0.75	11.0203	0.39475	0.153	318.15	1.2836	1.26517	In
MD0617	Training	2.29825	0	2.25	1.5	0	0.75	11.0203	0.39475	0.153	323.15	1.2809	1.26238	In
MD0618	Training	2.29825	0	2.25	1.5	0	0.75	11.0203	0.39475	0.153	328.15	1.2766	1.2596	In
MD0619	Training	2.29825	0	2.25	1.5	0	0.75	11.0203	0.39475	0.153	333.15	1.2736	1.25681	In
MD0620	Training	2.29825	0	2.25	1.5	0	0.75	11.0203	0.39475	0.153	338.15	1.2696	1.25402	In
MD0621	Training	2.29825	0	2.25	1.5	0	0.75	11.0203	0.39475	0.153	343.15	1.266	1.25123	In
MD0622	Training	2.29825	0	2.25	1.5	0	0.75	11.0203	0.39475	0.153	348.15	1.2626	1.24845	In
MD0623	Training	2.29825	0	2.25	1.5	0	0.75	11.0203	0.39475	0.153	353.15	1.2593	1.24566	In
MD0624	Training	2.29825	0	2.25	1.5	0	0.75	11.0203	0.39475	0.153	358.15	1.2556	1.24287	In
MD0625	Training	2.29825	0	2.25	1.5	0	0.75	11.0203	0.39475	0.153	363.15	1.2524	1.24008	In
MD0626	Training	2.29825	0	2.25	1.5	0	0.75	11.0203	0.39475	0.153	368.15	1.2486	1.23729	In
MD0627	Training	2.296	0	2.4	1.6	0	0.6	9.1914	0.1338	0.1496	298.15	1.2889	1.25287	In
MD0628	Training	2.296	0	2.4	1.6	0	0.6	9.1914	0.1338	0.1496	303.15	1.2855	1.25008	In
MD0629	Training	2.296	0	2.4	1.6	0	0.6	9.1914	0.1338	0.1496	308.15	1.2817	1.24729	In
MD0630	Training	2.296	0	2.4	1.6	0	0.6	9.1914	0.1338	0.1496	313.15	1.278	1.24451	In
MD0631	Training	2.296	0	2.4	1.6	0	0.6	9.1914	0.1338	0.1496	318.15	1.2745	1.24172	In
MD0632	Training	2.296	0	2.4	1.6	0	0.6	9.1914	0.1338	0.1496	323.15	1.271	1.23893	In
MD0633	Training	2.296	0	2.4	1.6	0	0.6	9.1914	0.1338	0.1496	328.15	1.2673	1.23614	In
MD0634	Training	2.296	0	2.4	1.6	0	0.6	9.1914	0.1338	0.1496	333.15	1.2634	1.23336	In
MD0635	Training	2.296	0	2.4	1.6	0	0.6	9.1914	0.1338	0.1496	338.15	1.2601	1.23057	In
MD0636	Training	2.296	0	2.4	1.6	0	0.6	9.1914	0.1338	0.1496	343.15	1.2568	1.22778	In
MD0637	Training	2.296	0	2.4	1.6	0	0.6	9.1914	0.1338	0.1496	348.15	1.2529	1.22499	In
MD0638	Training	2.296	0	2.4	1.6	0	0.6	9.1914	0.1338	0.1496	353.15	1.2495	1.2222	In
MD0639	Training	2.296	0	2.4	1.6	0	0.6	9.1914	0.1338	0.1496	358.15	1.2457	1.21942	In
MD0640	Training	2.296	0	2.4	1.6	0	0.6	9.1914	0.1338	0.1496	363.15	1.2423	1.21663	In
MD0641	Training	2.296	0	2.4	1.6	0	0.6	9.1914	0.1338	0.1496	368.15	1.2386	1.21384	In
MD0642	Training	1.92301	0	2.67	1.67	0	0	4.18303	0.19027	0.17131	298.15	1.1766	1.19197	In
MD0643	Training	1.92301	0	2.67	1.67	0	0	4.18303	0.19027	0.17131	303.15	1.1735	1.18918	In
MD0644	Training	1.92301	0	2.67	1.67	0	0	4.18303	0.19027	0.17131	308.15	1.1703	1.1864	In
MD0645	Training	1.92301	0	2.67	1.67	0	0	4.18303	0.19027	0.17131	313.15	1.1672	1.18361	In
MD0646	Training	1.92301	0	2.67	1.67	0	0	4.18303	0.19027	0.17131	318.15	1.1642	1.18082	In
MD0647	Training	1.92301	0	2.67	1.67	0	0	4.18303	0.19027	0.17131	323.15	1.1612	1.17803	In
MD0648	Training	1.92301	0	2.67	1.67	0	0	4.18303	0.19027	0.17131	328.15	1.1582	1.17525	In
MD0649	Training	1.92301	0	2.67	1.67	0	0	4.18303	0.19027	0.17131	333.15	1.1552	1.17246	In
MD0650	Training	1.92301	0	2.67	1.67	0	0	4.18303	0.19027	0.17131	338.15	1.1522	1.16967	In
MD0651	Training	1.92301	0	2.67	1.67	0	0	4.18303	0.19027	0.17131	343.15	1.1492	1.16688	In
MD0652	Training	1.92301	0	2.67	1.67	0	0	4.18303	0.19027	0.17131	348.15	1.1431	1.1641	In
MD0653	Training	1.92301	0	2.67	1.67	0	0	4.18303	0.19027	0.17131	353.15	1.1403	1.16131	In
MD0654	Training	1.92301	0	2.67	1.67	0	0	4.18303	0.19027	0.17131	358.15	1.1374	1.15852	In
MD0655	Training	1.92301	0	2.67	1.67	0	0	4.18303	0.19027	0.17131	363.15	1.1344	1.15573	In
MD0656	Training	1.92301	0	2.67	1.67	0	0	4.18303	0.19027	0.17131	368.15	1.1311	1.15294	In
MD0657	Training	2.01125	0	2.75	1.75	0	0	3.62375	0.36475	0.16275	298.15	1.2051	1.20245	In
MD0658	Training	2.01125	0	2.75	1.75	0	0	3.62375	0.36475	0.16275	303.15	1.202	1.19966	In
MD0659	Training	2.01125	0	2.75	1.75	0	0	3.62375	0.36475	0.16275	308.15	1.199	1.19687	In
MD0660	Training	2.01125	0	2.75	1.75	0	0	3.62375	0.36475	0.16275	313.15	1.1961	1.19408	In
MD0661	Training	2.01125	0	2.75	1.75	0	0	3.62375	0.36475	0.16275	318.15	1.1929	1.1913	In
MD0662	Training	2.01125	0	2.75	1.75	0	0	3.62375	0.36475	0.16275	323.15	1.1884	1.18851	In
MD0663	Training	2.01125	0	2.75	1.75	0	0	3.62375	0.36475	0.16275	328.15	1.1868	1.18572	In
MD0664	Training	2.01125	0	2.75	1.75	0	0	3.62375	0.36475	0.16275	333.15	1.184	1.18293	In
MD0665	Training	2.01125	0	2.75	1.75	0	0	3.62375	0.36475	0.16275	338.15	1.1807	1.18015	In
MD0666	Training	2.01125	0	2.75	1.75	0	0	3.62375	0.36475	0.16275	343.15	1.1777	1.17736	In
MD0667	Training	2.01125	0	2.75	1.75	0	0	3.62375	0.36475	0.16275	348.15	1.1746	1.17457	In
MD0668	Training	2.01125	0	2.75	1.75	0	0	3.62375	0.36475	0.16275	353.15	1.1719	1.17178	In
MD0669	Training	2.01125	0	2.75	1.75	0	0	3.62375	0.36475	0.16275	358.15	1.1685	1.169	In
MD0670	Training	2.01125	0	2.75	1.75	0	0	3.62375	0.36475	0.16275	363.15	1.1661	1.16621	In
MD0671	Training	2.01125	0	2.75	1.75	0	0	3.62375	0.36475	0.16275	368.15	1.1624	1.16342	In
MD0672	Training	2.0664	0	2.8	1.8	0	0	3.2742	0.4738	0.1574	298.15	1.2201	1.209	In
MD0673	Training	2.0664	0	2.8	1.8	0	0	3.2742	0.4738	0.1574	303.15	1.2173	1.20621	In
MD0674	Training	2.0664	0	2.8	1.8	0	0	3.2742	0.4738	0.1574	308.15	1.2141	1.20342	In
MD0675	Training	2.0664	0	2.8	1.8	0	0	3.2742	0.4738	0.1574	313.15	1.2114	1.20063	In
MD0676	Training	2.0664	0	2.8	1.8	0	0	3.2742	0.4738	0.1574	318.15	1.2081	1.19784	In
MD0677	Training	2.0664	0	2.8	1.8	0	0	3.2742	0.4738	0.1574	323.15	1.2048	1.19506	In
MD0678	Training	2.0664	0	2.8	1.8	0	0	3.2742	0.4738	0.1574	328.15	1.2021	1.19227	In
MD0679	Training	2.0664	0	2.8	1.8	0	0	3.2742	0.4738	0.1574	333.15	1.1989	1.18948	In
MD0680	Training	2.0664	0	2.8	1.8	0	0	3.2742	0.4738	0.1574	338.15	1.1961	1.18669	In
MD0681	Training	2.0664	0	2.8	1.8	0	0	3.2742	0.4738	0.1574	343.15	1.1936	1.18391	In
MD0682	Training	2.0664	0	2.8	1.8	0	0	3.2742	0.4738	0.1574	348.15	1.1901	1.18112	In
MD0683	Training	2.0664	0	2.8	1.8	0	0	3.2742	0.4738	0.1574	353.15	1.1873	1.17833	In
MD0684	Training	2.0664	0	2.8	1.8	0	0	3.2742	0.4738	0.1574	358.15	1.1841	1.17554	In
MD0685	Training	2.0664	0	2.8	1.8	0	0	3.2742	0.4738	0.1574	363.15	1.1807	1.17276	In
MD0686	Training	2.0664	0	2.8	1.8	0	0	3.2742	0.4738	0.1574	368.15	1.1781	1.16997	In
MD0687	Test	1.75225	0	2.25	1.5	0	1.5	1.57675	0.16525	0.1005	293.15	1.014	1.11949	In
MD0688	Test	1.75225	0	2.25	1.5	0	1.5	1.57675	0.16525	0.1005	303.15	1.008	1.11391	In
MD0689	Test	1.75225	0	2.25	1.5	0	1.5	1.57675	0.16525	0.1005	313.15	1.001	1.10834	In
MD0690	Test	1.75225	0	2.25	1.5	0	1.5	1.57675	0.16525	0.1005	323.15	0.995	1.10276	In
MD0691	Test	1.75225	0	2.25	1.5	0	1.5	1.57675	0.16525	0.1005	333.15	0.988	1.09719	In
MD0692	Test	1.75225	0	2.25	1.5	0	1.5	1.57675	0.16525	0.1005	343.15	0.982	1.09161	In
MD0693	Test	1.75225	0	2.25	1.5	0	1.5	1.57675	0.16525	0.1005	353.15	0.976	1.08604	In
MD0694	Test	1.8592	0	2.4	1.6	0	1.2	1.6366	0.3142	0.1076	293.15	1.029	1.14318	In
MD0695	Test	1.8592	0	2.4	1.6	0	1.2	1.6366	0.3142	0.1076	303.15	1.023	1.13761	In
MD0696	Test	1.8592	0	2.4	1.6	0	1.2	1.6366	0.3142	0.1076	313.15	1.017	1.13203	In
MD0697	Test	1.8592	0	2.4	1.6	0	1.2	1.6366	0.3142	0.1076	323.15	1.01	1.12646	In
MD0698	Test	1.8592	0	2.4	1.6	0	1.2	1.6366	0.3142	0.1076	333.15	1.004	1.12088	In
MD0699	Test	1.8592	0	2.4	1.6	0	1.2	1.6366	0.3142	0.1076	343.15	0.997	1.11531	In
MD0700	Test	1.8592	0	2.4	1.6	0	1.2	1.6366	0.3142	0.1076	353.15	0.991	1.10973	In
MD0701	Test	1.92337	0	2.49	1.66	0	1.02	1.67251	0.40357	0.11186	293.15	1.04	1.1574	In
MD0702	Test	1.92337	0	2.49	1.66	0	1.02	1.67251	0.40357	0.11186	303.15	1.034	1.15183	In
MD0703	Test	1.92337	0	2.49	1.66	0	1.02	1.67251	0.40357	0.11186	313.15	1.027	1.14625	In
MD0704	Test	1.92337	0	2.49	1.66	0	1.02	1.67251	0.40357	0.11186	323.15	1.02	1.14068	In
MD0705	Test	1.92337	0	2.49	1.66	0	1.02	1.67251	0.40357	0.11186	333.15	1.014	1.1351	In
MD0706	Test	1.92337	0	2.49	1.66	0	1.02	1.67251	0.40357	0.11186	343.15	1.007	1.12953	In
MD0707	Test	1.92337	0	2.49	1.66	0	1.02	1.67251	0.40357	0.11186	353.15	1	1.12395	In
MD0708	Training	1.57684	0	2.01	1.34	0	9.9	3.54349	0.46709	0.09013	293.15	1.0458	1.03489	Outlier
MD0709	Training	1.57684	0	2.01	1.34	0	9.9	3.54349	0.46709	0.09013	298.15	1.0426	1.0321	Outlier
MD0710	Training	1.57684	0	2.01	1.34	0	9.9	3.54349	0.46709	0.09013	303.15	1.0393	1.02931	Outlier
MD0711	Training	1.57684	0	2.01	1.34	0	9.9	3.54349	0.46709	0.09013	308.15	1.036	1.02653	Outlier
MD0712	Training	1.57684	0	2.01	1.34	0	9.9	3.54349	0.46709	0.09013	313.15	1.0327	1.02374	Outlier
MD0713	Training	1.57684	0	2.01	1.34	0	9.9	3.54349	0.46709	0.09013	318.15	1.0295	1.02095	Outlier
MD0714	Training	1.57684	0	2.01	1.34	0	9.9	3.54349	0.46709	0.09013	323.15	1.0263	1.01816	Outlier
MD0715	Training	1.57684	0	2.01	1.34	0	9.9	3.54349	0.46709	0.09013	328.15	1.0231	1.01538	Outlier
MD0716	Training	1.57684	0	2.01	1.34	0	9.9	3.54349	0.46709	0.09013	333.15	1.02	1.01259	Outlier
MD0717	Training	1.57684	0	2.01	1.34	0	9.9	3.54349	0.46709	0.09013	338.15	1.0168	1.0098	Outlier
MD0718	Training	1.57684	0	2.01	1.34	0	9.9	3.54349	0.46709	0.09013	343.15	1.0137	1.00701	Outlier
MD0719	Test	2.0375	0	1.5	1.5	0	0	6.376	0.071	0.158	293.15	1.198	1.19465	In
MD0720	Test	2.0375	0	1.5	1.5	0	0	6.376	0.071	0.158	298.15	1.195	1.19186	In
MD0721	Test	2.0375	0	1.5	1.5	0	0	6.376	0.071	0.158	303.15	1.192	1.18907	In
MD0722	Test	2.0375	0	1.5	1.5	0	0	6.376	0.071	0.158	308.15	1.189	1.18628	In
MD0723	Test	2.0375	0	1.5	1.5	0	0	6.376	0.071	0.158	313.15	1.186	1.1835	In
MD0724	Test	2.0375	0	1.5	1.5	0	0	6.376	0.071	0.158	318.15	1.183	1.18071	In
MD0725	Test	2.0375	0	1.5	1.5	0	0	6.376	0.071	0.158	323.15	1.181	1.17792	In
MD0726	Test	2.0375	0	1.5	1.5	0	0	6.376	0.071	0.158	328.15	1.178	1.17513	In
MD0727	Test	2.0375	0	1.5	1.5	0	0	6.376	0.071	0.158	333.15	1.175	1.17235	In
MD0728	Test	2.0375	0	1.5	1.5	0	0	6.376	0.071	0.158	338.15	1.172	1.16956	In
MD0729	Test	2.0375	0	1.5	1.5	0	0	6.376	0.071	0.158	343.15	1.17	1.16677	In
MD0730	Test	2.0375	0	1.5	1.5	0	0	6.376	0.071	0.158	348.15	1.167	1.16398	In
MD0731	Test	2.0375	0	1.5	1.5	0	0	6.376	0.071	0.158	353.15	1.164	1.1612	In
MD0732	Test	1.58125	0	0.75	0.75	0	0	3.11525	0.53075	0.2215	293.15	1.1496	1.12198	In
MD0733	Test	1.58125	0	0.75	0.75	0	0	3.11525	0.53075	0.2215	303.15	1.1461	1.11641	In
MD0734	Test	1.58125	0	0.75	0.75	0	0	3.11525	0.53075	0.2215	313.15	1.1398	1.11083	In
MD0735	Test	1.58125	0	0.75	0.75	0	0	3.11525	0.53075	0.2215	323.15	1.1338	1.10526	In
MD0736	Test	1.5622	0	0.8	0.8	0	0	2.8028	0.5794	0.2386	293.15	1.1493	1.12306	In
MD0737	Test	1.5622	0	0.8	0.8	0	0	2.8028	0.5794	0.2386	303.15	1.1448	1.11749	In
MD0738	Test	1.5622	0	0.8	0.8	0	0	2.8028	0.5794	0.2386	313.15	1.1381	1.11191	In
MD0739	Test	1.5622	0	0.8	0.8	0	0	2.8028	0.5794	0.2386	323.15	1.1317	1.10634	In
MD0740	Test	1.55077	0	0.83	0.83	0	0	2.61533	0.60859	0.24886	293.15	1.1527	1.12371	In
MD0741	Test	1.55077	0	0.83	0.83	0	0	2.61533	0.60859	0.24886	303.15	1.1481	1.11813	In
MD0742	Test	1.55077	0	0.83	0.83	0	0	2.61533	0.60859	0.24886	313.15	1.1425	1.11256	In
MD0743	Test	1.55077	0	0.83	0.83	0	0	2.61533	0.60859	0.24886	323.15	1.1351	1.10698	In
MD0744	Training	1.41925	0	1	1	0	0	3.9795	0.53875	0.23	293.15	1.1533	1.13062	In
MD0745	Training	1.41925	0	1	1	0	0	3.9795	0.53875	0.23	303.15	1.1475	1.12504	In
MD0746	Training	1.41925	0	1	1	0	0	3.9795	0.53875	0.23	313.15	1.1412	1.11947	In
MD0747	Training	1.41925	0	1	1	0	0	3.9795	0.53875	0.23	323.15	1.1341	1.11389	In
MD0748	Training	1.4326	0	1	1	0	0	3.4942	0.5858	0.2454	293.15	1.1556	1.12997	In
MD0749	Training	1.4326	0	1	1	0	0	3.4942	0.5858	0.2454	303.15	1.1477	1.1244	In
MD0750	Training	1.4326	0	1	1	0	0	3.4942	0.5858	0.2454	313.15	1.1406	1.11882	In
MD0751	Training	1.4326	0	1	1	0	0	3.4942	0.5858	0.2454	323.15	1.1324	1.11324	In
MD0752	Training	1.44061	0	1	1	0	0	3.20302	0.61403	0.25464	293.15	1.1497	1.12958	In
MD0753	Training	1.44061	0	1	1	0	0	3.20302	0.61403	0.25464	303.15	1.1434	1.12401	In
MD0754	Training	1.44061	0	1	1	0	0	3.20302	0.61403	0.25464	313.15	1.1362	1.11843	In
MD0755	Training	1.44061	0	1	1	0	0	3.20302	0.61403	0.25464	323.15	1.128	1.11286	In
MD0756	Test	1.216	4.50275	1	0.75	0	0	1.32475	0.495	0.18425	303.15	1.0931	1.10148	In
MD0757	Test	1.216	4.50275	1	0.75	0	0	1.32475	0.495	0.18425	313.15	1.0837	1.0959	In
MD0758	Test	1.216	4.50275	1	0.75	0	0	1.32475	0.495	0.18425	323.15	1.0758	1.09033	In
MD0759	Test	1.27	3.6022	1	0.8	0	0	1.3704	0.5508	0.2088	303.15	1.0983	1.10554	In
MD0760	Test	1.27	3.6022	1	0.8	0	0	1.3704	0.5508	0.2088	313.15	1.0898	1.09997	In
MD0761	Test	1.27	3.6022	1	0.8	0	0	1.3704	0.5508	0.2088	323.15	1.0841	1.09439	In
MD0762	Test	1.3024	3.06187	1	0.83	0	0	1.39779	0.58428	0.22353	303.15	1.1035	1.10798	In
MD0763	Test	1.3024	3.06187	1	0.83	0	0	1.39779	0.58428	0.22353	313.15	1.0937	1.10241	In
MD0764	Test	1.3024	3.06187	1	0.83	0	0	1.39779	0.58428	0.22353	323.15	1.0835	1.09683	In
MD0765	Test	1.216	4.50275	1	0.75	0	0	1.32475	0.495	0.18425	293.15	1.0954	1.10705	In
MD0766	Test	1.27	3.6022	1	0.8	0	0	1.3704	0.5508	0.2088	293.15	1.1024	1.11112	In
MD0767	Test	1.3024	3.06187	1	0.83	0	0	1.39779	0.58428	0.22353	293.15	1.1061	1.11356	In
MD0768	Training	0.9718	10.0716	0.6	0	0	0	3.2012	0.0796	0.572	303.15	1.1256	1.13389	In
MD0769	Training	0.9718	10.0716	0.6	0	0	0	3.2012	0.0796	0.572	313.15	1.12	1.12831	In
MD0770	Training	0.9718	10.0716	0.6	0	0	0	3.2012	0.0796	0.572	323.15	1.1154	1.12274	In
MD0771	Training	0.9718	10.0716	0.6	0	0	0	3.2012	0.0796	0.572	333.15	1.1092	1.11716	In
MD0772	Training	0.9718	10.0716	0.6	0	0	0	3.2012	0.0796	0.572	343.15	1.1052	1.11159	In
MD0773	Training	0.9718	10.0716	0.6	0	0	0	3.2012	0.0796	0.572	353.15	1.1	1.10601	In
MD0774	Training	0.9718	10.0716	0.6	0	0	0	3.2012	0.0796	0.572	363.15	1.0955	1.10043	In
MD0775	Training	0.86736	11.2466	0.67	0	0	0	2.66444	0.06567	0.63465	303.15	1.1206	1.13513	In
MD0776	Training	0.86736	11.2466	0.67	0	0	0	2.66444	0.06567	0.63465	313.15	1.1141	1.12955	In
MD0777	Training	0.86736	11.2466	0.67	0	0	0	2.66444	0.06567	0.63465	323.15	1.1092	1.12398	In
MD0778	Training	0.86736	11.2466	0.67	0	0	0	2.66444	0.06567	0.63465	333.15	1.1026	1.1184	In
MD0779	Training	0.86736	11.2466	0.67	0	0	0	2.66444	0.06567	0.63465	343.15	1.0987	1.11283	In
MD0780	Training	0.86736	11.2466	0.67	0	0	0	2.66444	0.06567	0.63465	353.15	1.0935	1.10725	In
MD0781	Training	0.86736	11.2466	0.67	0	0	0	2.66444	0.06567	0.63465	363.15	1.0895	1.10168	In
MD0782	Training	0.748	12.5895	0.75	0	0	0	2.051	0.04975	0.70625	303.15	1.1557	1.13655	In
MD0783	Training	0.748	12.5895	0.75	0	0	0	2.051	0.04975	0.70625	313.15	1.1517	1.13097	In
MD0784	Training	0.748	12.5895	0.75	0	0	0	2.051	0.04975	0.70625	323.15	1.1456	1.1254	In
MD0785	Training	0.748	12.5895	0.75	0	0	0	2.051	0.04975	0.70625	333.15	1.1421	1.11982	In
MD0786	Training	0.748	12.5895	0.75	0	0	0	2.051	0.04975	0.70625	343.15	1.1384	1.11425	In
MD0787	Training	0.748	12.5895	0.75	0	0	0	2.051	0.04975	0.70625	353.15	1.1326	1.10867	In
MD0788	Training	0.748	12.5895	0.75	0	0	0	2.051	0.04975	0.70625	363.15	1.1285	1.10309	In
MD0789	Test	2.21275	0	1.5	1.5	0	0.75	0.42675	0.18875	0.132	293.15	1.1206	1.14016	In
MD0790	Test	2.21275	0	1.5	1.5	0	0.75	0.42675	0.18875	0.132	298.15	1.1171	1.13737	In
MD0791	Test	2.21275	0	1.5	1.5	0	0.75	0.42675	0.18875	0.132	303.15	1.1135	1.13459	In
MD0792	Test	2.21275	0	1.5	1.5	0	0.75	0.42675	0.18875	0.132	308.15	1.1099	1.1318	In
MD0793	Test	2.21275	0	1.5	1.5	0	0.75	0.42675	0.18875	0.132	313.15	1.1064	1.12901	In
MD0794	Test	2.21275	0	1.5	1.5	0	0.75	0.42675	0.18875	0.132	318.15	1.1027	1.12622	In
MD0795	Test	2.21275	0	1.5	1.5	0	0.75	0.42675	0.18875	0.132	323.15	1.0992	1.12344	In
MD0796	Test	2.21275	0	1.5	1.5	0	0.75	0.42675	0.18875	0.132	328.15	1.0957	1.12065	In
MD0797	Test	2.21275	0	1.5	1.5	0	0.75	0.42675	0.18875	0.132	333.15	1.0921	1.11786	In
MD0798	Test	2.21275	0	1.5	1.5	0	0.75	0.42675	0.18875	0.132	338.15	1.0885	1.11507	In
MD0799	Test	2.21275	0	1.5	1.5	0	0.75	0.42675	0.18875	0.132	343.15	1.085	1.11228	In
MD0800	Training	2.79161	0	1.34	1.34	0	0	4.42958	0.03828	0.1011	298.15	1.2014	1.21326	In
MD0801	Training	2.79161	0	1.34	1.34	0	0	4.42958	0.03828	0.1011	303.15	1.1979	1.21048	In
MD0802	Training	2.79161	0	1.34	1.34	0	0	4.42958	0.03828	0.1011	308.15	1.1944	1.20769	In
MD0803	Training	2.79161	0	1.34	1.34	0	0	4.42958	0.03828	0.1011	313.15	1.1909	1.2049	In
MD0804	Training	2.79161	0	1.34	1.34	0	0	4.42958	0.03828	0.1011	318.15	1.1874	1.20211	In
MD0805	Training	2.79161	0	1.34	1.34	0	0	4.42958	0.03828	0.1011	323.15	1.1839	1.19933	In
MD0806	Training	2.79161	0	1.34	1.34	0	0	4.42958	0.03828	0.1011	328.15	1.1804	1.19654	In
MD0807	Training	2.79161	0	1.34	1.34	0	0	4.42958	0.03828	0.1011	333.15	1.1769	1.19375	In
MD0808	Training	2.79161	0	1.34	1.34	0	0	4.42958	0.03828	0.1011	338.15	1.1734	1.19096	In
MD0809	Training	2.79161	0	1.34	1.34	0	0	4.42958	0.03828	0.1011	343.15	1.1699	1.18818	In
MD0810	Training	2.82089	0	1.66	1.66	0	0	2.52142	0.01972	0.1539	293.15	1.2089	1.21588	In
MD0811	Training	2.82089	0	1.66	1.66	0	0	2.52142	0.01972	0.1539	298.15	1.2051	1.21309	In
MD0812	Training	2.82089	0	1.66	1.66	0	0	2.52142	0.01972	0.1539	303.15	1.2012	1.21031	In
MD0813	Training	2.82089	0	1.66	1.66	0	0	2.52142	0.01972	0.1539	308.15	1.1972	1.20752	In
MD0814	Training	2.82089	0	1.66	1.66	0	0	2.52142	0.01972	0.1539	313.15	1.1933	1.20473	In
MD0815	Training	2.82089	0	1.66	1.66	0	0	2.52142	0.01972	0.1539	318.15	1.1894	1.20194	In
MD0816	Training	2.82089	0	1.66	1.66	0	0	2.52142	0.01972	0.1539	323.15	1.1854	1.19916	In
MD0817	Training	2.82089	0	1.66	1.66	0	0	2.52142	0.01972	0.1539	328.15	1.1815	1.19637	In
MD0818	Training	2.82089	0	1.66	1.66	0	0	2.52142	0.01972	0.1539	333.15	1.1775	1.19358	In
MD0819	Training	2.82089	0	1.66	1.66	0	0	2.52142	0.01972	0.1539	338.15	1.1735	1.19079	In
MD0820	Training	2.82089	0	1.66	1.66	0	0	2.52142	0.01972	0.1539	343.15	1.1696	1.18801	In
MD0821	Training	2.6195	9.0055	2	2	0	0	0.274	0.224	0.0915	298.15	1.2626	1.25318	In
MD0822	Training	2.6195	9.0055	2	2	0	0	0.274	0.224	0.0915	303.15	1.2581	1.2504	In
MD0823	Training	2.6195	9.0055	2	2	0	0	0.274	0.224	0.0915	308.15	1.2546	1.24761	In
MD0824	Training	2.6195	9.0055	2	2	0	0	0.274	0.224	0.0915	313.15	1.2511	1.24482	In
MD0825	Training	2.6195	9.0055	2	2	0	0	0.274	0.224	0.0915	318.15	1.2476	1.24203	In
MD0826	Training	2.6195	9.0055	2	2	0	0	0.274	0.224	0.0915	323.15	1.244	1.23925	In
MD0827	Training	2.6195	9.0055	2	2	0	0	0.274	0.224	0.0915	328.15	1.2405	1.23646	In
MD0828	Training	2.6195	9.0055	2	2	0	0	0.274	0.224	0.0915	333.15	1.237	1.23367	In
MD0829	Training	2.6195	9.0055	2	2	0	0	0.274	0.224	0.0915	338.15	1.2336	1.23088	In
MD0830	Training	2.6195	9.0055	2	2	0	0	0.274	0.224	0.0915	343.15	1.2301	1.2281	In
MD0831	Training	2.6195	9.0055	2	2	0	0	0.274	0.224	0.0915	293.15	1.2651	1.25597	In
MD0832	Training	2.225	0	0.5	0	0.5	0	3.9025	0.0995	0.018	293.15	1.1444	1.13871	In
MD0833	Training	2.225	0	0.5	0	0.5	0	3.9025	0.0995	0.018	298.15	1.1406	1.13592	In
MD0834	Training	2.225	0	0.5	0	0.5	0	3.9025	0.0995	0.018	303.15	1.1369	1.13314	In
MD0835	Training	2.225	0	0.5	0	0.5	0	3.9025	0.0995	0.018	308.15	1.133	1.13035	In
MD0836	Training	2.225	0	0.5	0	0.5	0	3.9025	0.0995	0.018	313.15	1.1294	1.12756	In
MD0837	Training	2.225	0	0.5	0	0.5	0	3.9025	0.0995	0.018	318.15	1.1256	1.12477	In
MD0838	Training	2.225	0	0.5	0	0.5	0	3.9025	0.0995	0.018	323.15	1.1218	1.12199	In
MD0839	Training	2.225	0	0.5	0	0.5	0	3.9025	0.0995	0.018	328.15	1.1179	1.1192	In
MD0840	Training	2.225	0	0.5	0	0.5	0	3.9025	0.0995	0.018	333.15	1.1144	1.11641	In
MD0841	Training	2.225	0	0.5	0	0.5	0	3.9025	0.0995	0.018	338.15	1.1107	1.11362	In
MD0842	Training	2.225	0	0.5	0	0.5	0	3.9025	0.0995	0.018	343.15	1.1069	1.11083	In
MD0843	Training	2.404	0	0.75	0	0.75	0	1.95275	0.04975	0.0095	303.15	1.1369	1.13808	In
MD0844	Training	2.404	0	0.75	0	0.75	0	1.95275	0.04975	0.0095	313.15	1.1294	1.1325	In
MD0845	Training	2.404	0	0.75	0	0.75	0	1.95275	0.04975	0.0095	323.15	1.1218	1.12693	In
MD0846	Training	2.404	0	0.75	0	0.75	0	1.95275	0.04975	0.0095	333.15	1.1144	1.12135	In
MD0847	Test	2.61138	0	0.67	0	0.67	0	4.10061	0.03828	0.03893	293.15	1.1619	1.17822	In
MD0848	Test	2.61138	0	0.67	0	0.67	0	4.10061	0.03828	0.03893	298.15	1.1583	1.17543	In
MD0849	Test	2.61138	0	0.67	0	0.67	0	4.10061	0.03828	0.03893	303.15	1.1547	1.17264	In
MD0850	Test	2.61138	0	0.67	0	0.67	0	4.10061	0.03828	0.03893	308.15	1.1512	1.16985	In
MD0851	Test	2.61138	0	0.67	0	0.67	0	4.10061	0.03828	0.03893	313.15	1.1476	1.16707	In
MD0852	Test	2.61138	0	0.67	0	0.67	0	4.10061	0.03828	0.03893	318.15	1.1441	1.16428	In
MD0853	Test	2.61138	0	0.67	0	0.67	0	4.10061	0.03828	0.03893	323.15	1.1406	1.16149	In
MD0854	Test	2.61138	0	0.67	0	0.67	0	4.10061	0.03828	0.03893	328.15	1.1371	1.1587	In
MD0855	Test	2.61138	0	0.67	0	0.67	0	4.10061	0.03828	0.03893	333.15	1.1336	1.15592	In
MD0856	Test	2.61138	0	0.67	0	0.67	0	4.10061	0.03828	0.03893	338.15	1.1301	1.15313	In
MD0857	Test	2.61138	0	0.67	0	0.67	0	4.10061	0.03828	0.03893	343.15	1.1266	1.15034	In
MD0858	Test	1.901	0	1	0.5	0.5	0	5.631	0.0835	0.001	293.15	1.142	1.15154	In
MD0859	Test	1.901	0	1	0.5	0.5	0	5.631	0.0835	0.001	298.15	1.1384	1.14875	In
MD0860	Test	1.901	0	1	0.5	0.5	0	5.631	0.0835	0.001	303.15	1.1348	1.14596	In
MD0861	Test	1.901	0	1	0.5	0.5	0	5.631	0.0835	0.001	308.15	1.1312	1.14317	In
MD0862	Test	1.901	0	1	0.5	0.5	0	5.631	0.0835	0.001	313.15	1.1275	1.14038	In
MD0863	Test	1.901	0	1	0.5	0.5	0	5.631	0.0835	0.001	318.15	1.124	1.1376	In
MD0864	Test	1.901	0	1	0.5	0.5	0	5.631	0.0835	0.001	323.15	1.1204	1.13481	In
MD0865	Test	1.901	0	1	0.5	0.5	0	5.631	0.0835	0.001	328.15	1.1167	1.13202	In
MD0866	Test	1.901	0	1	0.5	0.5	0	5.631	0.0835	0.001	333.15	1.1137	1.12923	In
MD0867	Test	1.901	0	1	0.5	0.5	0	5.631	0.0835	0.001	338.15	1.1101	1.12645	In
MD0868	Test	1.901	0	1	0.5	0.5	0	5.631	0.0835	0.001	343.15	1.1065	1.12366	In
MD0869	Test	2.13288	0	1	0.33	0.67	0	3.71748	0.05511	0.001	303.15	1.132	1.14496	In
MD0870	Test	2.13288	0	1	0.33	0.67	0	3.71748	0.05511	0.001	293.15	1.141	1.15054	In
MD0871	Test	2.13288	0	1	0.33	0.67	0	3.71748	0.05511	0.001	298.15	1.138	1.14775	In
MD0872	Test	2.13288	0	1	0.33	0.67	0	3.71748	0.05511	0.001	308.15	1.131	1.14217	In
MD0873	Test	2.13288	0	1	0.33	0.67	0	3.71748	0.05511	0.001	313.15	1.128	1.13939	In
MD0874	Test	2.13288	0	1	0.33	0.67	0	3.71748	0.05511	0.001	318.15	1.125	1.1366	In
MD0875	Test	2.13288	0	1	0.33	0.67	0	3.71748	0.05511	0.001	323.15	1.121	1.13381	In
MD0876	Test	2.13288	0	1	0.33	0.67	0	3.71748	0.05511	0.001	328.15	1.118	1.13102	In
MD0877	Test	2.13288	0	1	0.33	0.67	0	3.71748	0.05511	0.001	333.15	1.115	1.12824	In
MD0878	Test	2.13288	0	1	0.33	0.67	0	3.71748	0.05511	0.001	338.15	1.112	1.12545	In
MD0879	Test	2.13288	0	1	0.33	0.67	0	3.71748	0.05511	0.001	343.15	1.108	1.12266	In
MD0880	Test	2.13288	0	1	0.33	0.67	0	3.71748	0.05511	0.001	348.15	1.105	1.11987	In
MD0881	Test	2.242	0	1	0.25	0.75	0	2.817	0.04175	0.001	303.15	1.1346	1.14449	In
MD0882	Test	2.242	0	1	0.25	0.75	0	2.817	0.04175	0.001	313.15	1.1276	1.13892	In
MD0883	Test	2.242	0	1	0.25	0.75	0	2.817	0.04175	0.001	323.15	1.1209	1.13334	In
MD0884	Test	2.242	0	1	0.25	0.75	0	2.817	0.04175	0.001	333.15	1.1138	1.12777	In
MD0885	Test	2.3102	0	1	0.2	0.8	0	2.2542	0.0334	0.001	303.15	1.1341	1.1442	In
MD0886	Test	2.3102	0	1	0.2	0.8	0	2.2542	0.0334	0.001	313.15	1.1273	1.13862	In
MD0887	Test	2.3102	0	1	0.2	0.8	0	2.2542	0.0334	0.001	323.15	1.1204	1.13305	In
MD0888	Test	2.3102	0	1	0.2	0.8	0	2.2542	0.0334	0.001	333.15	1.1131	1.12747	In
MD0889	Test	2.35112	0	1	0.17	0.83	0	1.91652	0.02839	0.001	303.15	1.1337	1.14402	In
MD0890	Test	2.35112	0	1	0.17	0.83	0	1.91652	0.02839	0.001	313.15	1.127	1.13845	In
MD0891	Test	2.35112	0	1	0.17	0.83	0	1.91652	0.02839	0.001	323.15	1.1202	1.13287	In
MD0892	Test	2.35112	0	1	0.17	0.83	0	1.91652	0.02839	0.001	333.15	1.113	1.1273	In
MD0893	Training	2.51832	5.94363	1.33	0.66	0.67	0	0.01983	0.14784	0.00824	298.15	1.1973	1.19604	In
MD0894	Training	2.51832	5.94363	1.33	0.66	0.67	0	0.01983	0.14784	0.00824	303.15	1.1935	1.19325	In
MD0895	Training	2.51832	5.94363	1.33	0.66	0.67	0	0.01983	0.14784	0.00824	308.15	1.1898	1.19047	In
MD0896	Training	2.51832	5.94363	1.33	0.66	0.67	0	0.01983	0.14784	0.00824	313.15	1.186	1.18768	In
MD0897	Training	2.51832	5.94363	1.33	0.66	0.67	0	0.01983	0.14784	0.00824	318.15	1.1824	1.18489	In
MD0898	Training	2.51832	5.94363	1.33	0.66	0.67	0	0.01983	0.14784	0.00824	323.15	1.1787	1.1821	In
MD0899	Training	2.51832	5.94363	1.33	0.66	0.67	0	0.01983	0.14784	0.00824	328.15	1.175	1.17932	In
MD0900	Training	2.51832	5.94363	1.33	0.66	0.67	0	0.01983	0.14784	0.00824	333.15	1.1713	1.17653	In
MD0901	Training	2.51832	5.94363	1.33	0.66	0.67	0	0.01983	0.14784	0.00824	338.15	1.1677	1.17374	In
MD0902	Training	2.51832	5.94363	1.33	0.66	0.67	0	0.01983	0.14784	0.00824	343.15	1.164	1.17095	In
MD0903	Training	2.51832	5.94363	1.33	0.66	0.67	0	0.01983	0.14784	0.00824	293.15	1.201	1.19883	In
MD0904	Test	1.4025	0	0.5	0	0.5	0	0.9955	0.48	0.206	293.15	1.1774	1.08234	In
MD0905	Test	1.4025	0	0.5	0	0.5	0	0.9955	0.48	0.206	298.15	1.1736	1.07955	In
MD0906	Test	1.4025	0	0.5	0	0.5	0	0.9955	0.48	0.206	303.15	1.1685	1.07677	In
MD0907	Test	1.4025	0	0.5	0	0.5	0	0.9955	0.48	0.206	308.15	1.166	1.07398	In
MD0908	Test	1.4025	0	0.5	0	0.5	0	0.9955	0.48	0.206	313.15	1.1622	1.07119	In
MD0909	Test	1.4025	0	0.5	0	0.5	0	0.9955	0.48	0.206	318.15	1.1584	1.0684	In
MD0910	Test	1.4025	0	0.5	0	0.5	0	0.9955	0.48	0.206	323.15	1.1546	1.06562	In
MD0911	Test	1.4025	0	0.5	0	0.5	0	0.9955	0.48	0.206	328.15	1.1512	1.06283	In
MD0912	Test	1.4025	0	0.5	0	0.5	0	0.9955	0.48	0.206	333.15	1.1474	1.06004	In
MD0913	Test	1.4025	0	0.5	0	0.5	0	0.9955	0.48	0.206	338.15	1.1435	1.05725	In
MD0914	Test	1.4025	0	0.5	0	0.5	0	0.9955	0.48	0.206	343.15	1.1397	1.05447	In
MD0915	Test	1.4025	0	0.5	0	0.5	0	0.9955	0.48	0.206	293.15	1.0974	1.08234	In
MD0916	Test	1.4025	0	0.5	0	0.5	0	0.9955	0.48	0.206	298.15	1.0939	1.07955	In
MD0917	Test	1.4025	0	0.5	0	0.5	0	0.9955	0.48	0.206	303.15	1.0903	1.07677	In
MD0918	Test	1.4025	0	0.5	0	0.5	0	0.9955	0.48	0.206	308.15	1.0866	1.07398	In
MD0919	Test	1.4025	0	0.5	0	0.5	0	0.9955	0.48	0.206	313.15	1.0833	1.07119	In
MD0920	Test	1.4025	0	0.5	0	0.5	0	0.9955	0.48	0.206	318.15	1.0797	1.0684	In
MD0921	Test	1.4025	0	0.5	0	0.5	0	0.9955	0.48	0.206	323.15	1.0761	1.06562	In
MD0922	Test	1.4025	0	0.5	0	0.5	0	0.9955	0.48	0.206	328.15	1.0735	1.06283	In
MD0923	Test	1.4025	0	0.5	0	0.5	0	0.9955	0.48	0.206	333.15	1.0692	1.06004	In
MD0924	Test	1.4025	0	0.5	0	0.5	0	0.9955	0.48	0.206	338.15	1.0657	1.05725	In
MD0925	Test	1.4025	0	0.5	0	0.5	0	0.9955	0.48	0.206	343.15	1.0623	1.05447	In
MD0926	Training	2.099	0	1.5	0.5	1	0	5.9545	0.004	0.035	293.15	1.234	1.19876	In
MD0927	Training	2.099	0	1.5	0.5	1	0	5.9545	0.004	0.035	298.15	1.231	1.19597	In
MD0928	Training	2.099	0	1.5	0.5	1	0	5.9545	0.004	0.035	303.15	1.228	1.19319	In
MD0929	Training	2.099	0	1.5	0.5	1	0	5.9545	0.004	0.035	308.15	1.224	1.1904	In
MD0930	Training	2.099	0	1.5	0.5	1	0	5.9545	0.004	0.035	313.15	1.221	1.18761	In
MD0931	Training	2.099	0	1.5	0.5	1	0	5.9545	0.004	0.035	318.15	1.218	1.18482	In
MD0932	Training	2.099	0	1.5	0.5	1	0	5.9545	0.004	0.035	323.15	1.215	1.18204	In
MD0933	Training	2.099	0	1.5	0.5	1	0	5.9545	0.004	0.035	328.15	1.212	1.17925	In
MD0934	Training	2.099	0	1.5	0.5	1	0	5.9545	0.004	0.035	333.15	1.209	1.17646	In
MD0935	Training	2.099	0	1.5	0.5	1	0	5.9545	0.004	0.035	338.15	1.207	1.17367	In
MD0936	Training	2.099	0	1.5	0.5	1	0	5.9545	0.004	0.035	343.15	1.204	1.17089	In
MD0937	Training	2.099	0	1.5	0.5	1	0	5.9545	0.004	0.035	348.15	1.201	1.1681	In
MD0938	Training	2.3982	0	1.67	0.33	1.34	0	4.15097	0.06214	0.04656	283.15	1.1915	1.22415	In
MD0939	Training	2.3982	0	1.67	0.33	1.34	0	4.15097	0.06214	0.04656	293.15	1.1851	1.21857	In
MD0940	Training	2.3982	0	1.67	0.33	1.34	0	4.15097	0.06214	0.04656	303.15	1.1786	1.213	In
MD0941	Training	2.3982	0	1.67	0.33	1.34	0	4.15097	0.06214	0.04656	313.15	1.1723	1.20742	In
MD0942	Training	2.3982	0	1.67	0.33	1.34	0	4.15097	0.06214	0.04656	323.15	1.166	1.20185	In
MD0943	Training	2.3982	0	1.67	0.33	1.34	0	4.15097	0.06214	0.04656	333.15	1.1603	1.19627	In
MD0944	Training	2.3982	0	1.67	0.33	1.34	0	4.15097	0.06214	0.04656	343.15	1.154	1.19069	In
MD0945	Training	2.3982	0	1.67	0.33	1.34	0	4.15097	0.06214	0.04656	353.15	1.1466	1.18512	In
MD0946	Training	2.3982	0	1.67	0.33	1.34	0	4.15097	0.06214	0.04656	363.15	1.1388	1.17954	In
MD0947	Test	2.74581	0	1.67	1.67	0	0	0.58746	0.49299	0.02005	298.15	1.22	1.19573	In
MD0948	Test	2.74581	0	1.67	1.67	0	0	0.58746	0.49299	0.02005	323.15	1.21	1.18179	In
MD0949	Test	2.74581	0	1.67	1.67	0	0	0.58746	0.49299	0.02005	333.15	1.2	1.17622	In
MD0950	Test	2.74581	0	1.67	1.67	0	0	0.58746	0.49299	0.02005	348.15	1.19	1.16785	In
MD0951	Test	2.74581	0	1.67	1.67	0	0	0.58746	0.49299	0.02005	363.15	1.18	1.15949	In
MD0952	Training	1.435	0	1	1	0	0	2.88975	0.9055	0.31175	303.15	1.1318	1.1378	In
MD0953	Training	1.435	0	1	1	0	0	2.88975	0.9055	0.31175	313.15	1.1252	1.13222	In
MD0954	Training	1.435	0	1	1	0	0	2.88975	0.9055	0.31175	323.15	1.1186	1.12664	In
MD0955	Training	1.435	0	1	1	0	0	2.88975	0.9055	0.31175	333.15	1.112	1.12107	In
MD0956	Training	1.4494	0	1	1	0	0	2.3318	0.977	0.3326	303.15	1.1315	1.138	In
MD0957	Training	1.4494	0	1	1	0	0	2.3318	0.977	0.3326	313.15	1.1243	1.13242	In
MD0958	Training	1.4494	0	1	1	0	0	2.3318	0.977	0.3326	323.15	1.1171	1.12685	In
MD0959	Training	1.4494	0	1	1	0	0	2.3318	0.977	0.3326	333.15	1.1099	1.12127	In
MD0960	Training	1.45804	0	1	1	0	0	1.99703	1.0199	0.34511	303.15	1.1309	1.13812	In
MD0961	Training	1.45804	0	1	1	0	0	1.99703	1.0199	0.34511	313.15	1.1238	1.13255	In
MD0962	Training	1.45804	0	1	1	0	0	1.99703	1.0199	0.34511	323.15	1.1166	1.12697	In
MD0963	Training	1.45804	0	1	1	0	0	1.99703	1.0199	0.34511	333.15	1.1095	1.1214	In
MD0964	Test	1.2726	0	1	0.33	0	0	6.03099	0.05511	0.16516	298.2	1.0776	1.09617	In
MD0965	Test	1.279	0	1	0.25	0	0	5.40675	0.04175	0.185	298.2	1.0707	1.08957	In
MD0966	Test	1.283	0	1	0.2	0	0	5.0166	0.0334	0.1974	298.2	1.0664	1.08544	In
MD0967	Test	1.2854	0	1	0.17	0	0	4.78251	0.02839	0.20484	298.2	1.0631	1.08297	In
MD0968	Test	1.2878	0	1	0.14	0	0	4.54842	0.02338	0.21228	298.2	1.0606	1.08049	In
MD0969	Test	1.893	0	1	1.5	0	1.5	0.9905	0.3775	0.132	293.15	1.263	1.11329	In
MD0970	Test	1.893	0	1	1.5	0	1.5	0.9905	0.3775	0.132	298.15	1.259	1.1105	In
MD0971	Test	1.893	0	1	1.5	0	1.5	0.9905	0.3775	0.132	303.15	1.255	1.10772	In
MD0972	Test	1.893	0	1	1.5	0	1.5	0.9905	0.3775	0.132	308.15	1.252	1.10493	In
MD0973	Test	1.893	0	1	1.5	0	1.5	0.9905	0.3775	0.132	313.15	1.248	1.10214	In
MD0974	Test	1.893	0	1	1.5	0	1.5	0.9905	0.3775	0.132	318.15	1.245	1.09935	In
MD0975	Test	1.893	0	1	1.5	0	1.5	0.9905	0.3775	0.132	323.15	1.241	1.09657	In
MD0976	Test	1.893	0	1	1.5	0	1.5	0.9905	0.3775	0.132	328.15	1.238	1.09378	In
MD0977	Test	1.893	0	1	1.5	0	1.5	0.9905	0.3775	0.132	333.15	1.234	1.09099	In
MD0978	Test	1.893	0	1	1.5	0	1.5	0.9905	0.3775	0.132	338.15	1.231	1.0882	In
MD0979	Test	1.893	0	1	1.5	0	1.5	0.9905	0.3775	0.132	343.15	1.228	1.08541	In
MD0980	Test	1.893	0	1	1.5	0	1.5	0.9905	0.3775	0.132	348.15	1.224	1.08263	In
MD0981	Test	2.355	0	1.5	2	0	0	6.5075	0.0835	0.1835	303.15	1.2371	1.22818	In
MD0982	Test	1.35501	0	1	0.33	0	0	6.74722	0.05511	0.05796	293.15	1.2031	1.10252	In
MD0983	Test	1.35501	0	1	0.33	0	0	6.74722	0.05511	0.05796	298.15	1.1988	1.09973	In
MD0984	Test	1.35501	0	1	0.33	0	0	6.74722	0.05511	0.05796	303.15	1.1946	1.09694	In
MD0985	Test	1.35501	0	1	0.33	0	0	6.74722	0.05511	0.05796	308.15	1.19	1.09415	In
MD0986	Test	1.35501	0	1	0.33	0	0	6.74722	0.05511	0.05796	313.15	1.1859	1.09137	In
MD0987	Test	1.35501	0	1	0.33	0	0	6.74722	0.05511	0.05796	318.15	1.1816	1.08858	In
MD0988	Test	1.35501	0	1	0.33	0	0	6.74722	0.05511	0.05796	323.15	1.1771	1.08579	In
MD0989	Test	1.35501	0	1	0.33	0	0	6.74722	0.05511	0.05796	328.15	1.1728	1.083	In
MD0990	Test	1.35501	0	1	0.33	0	0	6.74722	0.05511	0.05796	333.15	1.1679	1.08022	In
MD0991	Training	1.29806	0	1	0.33	0	0	6.03099	0.05511	0.10553	293.15	1.072	1.09538	In
MD0992	Training	1.29806	0	1	0.33	0	0	6.03099	0.05511	0.10553	298.15	1.0681	1.09259	In
MD0993	Training	1.29806	0	1	0.33	0	0	6.03099	0.05511	0.10553	303.15	1.0641	1.0898	In
MD0994	Training	1.29806	0	1	0.33	0	0	6.03099	0.05511	0.10553	308.15	1.0599	1.08701	In
MD0995	Training	1.29806	0	1	0.33	0	0	6.03099	0.05511	0.10553	313.15	1.0558	1.08423	In
MD0996	Training	1.29806	0	1	0.33	0	0	6.03099	0.05511	0.10553	318.15	1.0518	1.08144	In
MD0997	Training	1.29806	0	1	0.33	0	0	6.03099	0.05511	0.10553	323.15	1.0476	1.07865	In
MD0998	Training	1.29806	0	1	0.33	0	0	6.03099	0.05511	0.10553	328.15	1.044	1.07586	In
MD0999	Training	1.29806	0	1	0.33	0	0	6.03099	0.05511	0.10553	333.15	1.0398	1.07308	In
MD1000	Training	1.0825	0	0.75	0	0	0.75	1.75725	0.199	0.078	293.15	1.0603	1.01849	In
MD1001	Training	1.0825	0	0.75	0	0	0.75	1.75725	0.199	0.078	298.15	1.057	1.0157	In
MD1002	Training	1.0825	0	0.75	0	0	0.75	1.75725	0.199	0.078	303.15	1.0537	1.01291	In
MD1003	Training	1.0825	0	0.75	0	0	0.75	1.75725	0.199	0.078	308.15	1.0505	1.01012	In
MD1004	Training	1.0825	0	0.75	0	0	0.75	1.75725	0.199	0.078	313.15	1.0472	1.00733	In
MD1005	Training	1.0825	0	0.75	0	0	0.75	1.75725	0.199	0.078	318.15	1.0439	1.00455	In
MD1006	Training	1.0825	0	0.75	0	0	0.75	1.75725	0.199	0.078	323.15	1.0406	1.00176	In
MD1007	Training	1.0825	0	0.75	0	0	0.75	1.75725	0.199	0.078	328.15	1.0374	0.998972	In
MD1008	Training	1.0825	0	0.75	0	0	0.75	1.75725	0.199	0.078	333.15	1.0341	0.996184	In
MD1009	Training	1.0825	0	0.75	0	0	0.75	1.75725	0.199	0.078	338.15	1.0309	0.993396	In
MD1010	Training	1.0825	0	0.75	0	0	0.75	1.75725	0.199	0.078	343.15	1.0276	0.990608	In
MD1011	Training	1.30342	0	1	0.33	0	0	5.23503	0.29128	0.04657	293.2	1.0995	1.09204	In
MD1012	Training	1.30342	0	1	0.33	0	0	5.23503	0.29128	0.04657	298.2	1.0967	1.08925	In
MD1013	Training	1.30342	0	1	0.33	0	0	5.23503	0.29128	0.04657	303.2	1.093	1.08646	In
MD1014	Training	1.30342	0	1	0.33	0	0	5.23503	0.29128	0.04657	308.2	1.0901	1.08367	In
MD1015	Training	1.30342	0	1	0.33	0	0	5.23503	0.29128	0.04657	313.2	1.0873	1.08089	In
MD1016	Training	1.30342	0	1	0.33	0	0	5.23503	0.29128	0.04657	318.2	1.0843	1.0781	In
MD1017	Training	1.3135	0	1	0.25	0	0	4.51575	0.346	0.05225	293.2	1.0948	1.08627	In
MD1018	Training	1.3135	0	1	0.25	0	0	4.51575	0.346	0.05225	298.2	1.0921	1.08349	In
MD1019	Training	1.3135	0	1	0.25	0	0	4.51575	0.346	0.05225	303.2	1.089	1.0807	In
MD1020	Training	1.3135	0	1	0.25	0	0	4.51575	0.346	0.05225	308.2	1.0858	1.07791	In
MD1021	Training	1.3135	0	1	0.25	0	0	4.51575	0.346	0.05225	313.2	1.0829	1.07512	In
MD1022	Training	1.3135	0	1	0.25	0	0	4.51575	0.346	0.05225	318.2	1.0795	1.07234	In
MD1023	Training	1.3198	0	1	0.2	0	0	4.0662	0.3802	0.0558	293.2	1.0918	1.08267	In
MD1024	Training	1.3198	0	1	0.2	0	0	4.0662	0.3802	0.0558	298.2	1.0893	1.07989	In
MD1025	Training	1.3198	0	1	0.2	0	0	4.0662	0.3802	0.0558	303.2	1.086	1.0771	In
MD1026	Training	1.3198	0	1	0.2	0	0	4.0662	0.3802	0.0558	308.2	1.0819	1.07431	In
MD1027	Training	1.3198	0	1	0.2	0	0	4.0662	0.3802	0.0558	313.2	1.0795	1.07152	In
MD1028	Training	1.3198	0	1	0.2	0	0	4.0662	0.3802	0.0558	318.2	1.0763	1.06874	In
MD1029	Training	1.32358	0	1	0.17	0	0	3.79647	0.40072	0.05793	293.2	1.0898	1.08051	In
MD1030	Training	1.32358	0	1	0.17	0	0	3.79647	0.40072	0.05793	298.2	1.087	1.07773	In
MD1031	Training	1.32358	0	1	0.17	0	0	3.79647	0.40072	0.05793	303.2	1.0838	1.07494	In
MD1032	Training	1.32358	0	1	0.17	0	0	3.79647	0.40072	0.05793	308.2	1.0803	1.07215	In
MD1033	Training	1.32358	0	1	0.17	0	0	3.79647	0.40072	0.05793	313.2	1.0761	1.06936	In
MD1034	Training	1.32358	0	1	0.17	0	0	3.79647	0.40072	0.05793	318.2	1.0736	1.06657	In
MD1035	Training	1.32736	0	1	0.14	0	0	3.52674	0.42124	0.06006	293.2	1.0885	1.07835	In
MD1036	Training	1.32736	0	1	0.14	0	0	3.52674	0.42124	0.06006	298.2	1.0852	1.07556	In
MD1037	Training	1.32736	0	1	0.14	0	0	3.52674	0.42124	0.06006	303.2	1.0818	1.07278	In
MD1038	Training	1.32736	0	1	0.14	0	0	3.52674	0.42124	0.06006	308.2	1.0782	1.06999	In
MD1039	Training	1.32736	0	1	0.14	0	0	3.52674	0.42124	0.06006	313.2	1.0745	1.0672	In
MD1040	Training	1.32736	0	1	0.14	0	0	3.52674	0.42124	0.06006	318.2	1.0717	1.06441	In
MD1041	Training	1.69235	0	0.67	0	0.67	1.98	2.31246	0.33705	0.11454	288.15	1.0468	1.09288	In
MD1042	Training	1.69235	0	0.67	0	0.67	1.98	2.31246	0.33705	0.11454	293.15	1.0436	1.09009	In
MD1043	Training	1.69235	0	0.67	0	0.67	1.98	2.31246	0.33705	0.11454	298.15	1.0404	1.08731	In
MD1044	Training	1.69235	0	0.67	0	0.67	1.98	2.31246	0.33705	0.11454	303.15	1.0371	1.08452	In
MD1045	Training	1.69235	0	0.67	0	0.67	1.98	2.31246	0.33705	0.11454	308.15	1.0339	1.08173	In
MD1046	Training	1.69235	0	0.67	0	0.67	1.98	2.31246	0.33705	0.11454	313.15	1.0306	1.07894	In
MD1047	Training	1.69235	0	0.67	0	0.67	1.98	2.31246	0.33705	0.11454	318.15	1.0273	1.07616	In
MD1048	Training	1.69235	0	0.67	0	0.67	1.98	2.31246	0.33705	0.11454	323.15	1.024	1.07337	In
MD1049	Training	1.69235	0	0.67	0	0.67	1.98	2.31246	0.33705	0.11454	328.15	1.0207	1.07058	In
MD1050	Training	1.69235	0	0.67	0	0.67	1.98	2.31246	0.33705	0.11454	333.15	1.0176	1.06779	In
MD1051	Training	1.69235	0	0.67	0	0.67	1.98	2.31246	0.33705	0.11454	338.15	1.0143	1.065	In
MD1052	Training	2.45168	0	1	0.33	0.67	0	2.09697	0.22164	0.00531	298.15	1.16	1.16154	In
MD1053	Training	2.45168	0	1	0.33	0.67	0	2.09697	0.22164	0.00531	323.15	1.15	1.1476	In
MD1054	Training	2.45168	0	1	0.33	0.67	0	2.09697	0.22164	0.00531	333.15	1.13	1.14203	In
MD1055	Training	2.45168	0	1	0.33	0.67	0	2.09697	0.22164	0.00531	348.15	1.12	1.13366	In
MD1056	Training	2.45168	0	1	0.33	0.67	0	2.09697	0.22164	0.00531	363.15	1.11	1.1253	In
MD1057	Test	1.66488	0	0.67	0	0.67	1.98	0.23613	0.47574	0.10656	288.15	0.9724	1.07461	In
MD1058	Test	1.66488	0	0.67	0	0.67	1.98	0.23613	0.47574	0.10656	293.15	0.9692	1.07182	In
MD1059	Test	1.66488	0	0.67	0	0.67	1.98	0.23613	0.47574	0.10656	298.15	0.9659	1.06903	In
MD1060	Test	1.66488	0	0.67	0	0.67	1.98	0.23613	0.47574	0.10656	303.15	0.9627	1.06625	In
MD1061	Test	1.66488	0	0.67	0	0.67	1.98	0.23613	0.47574	0.10656	308.15	0.9594	1.06346	In
MD1062	Test	1.66488	0	0.67	0	0.67	1.98	0.23613	0.47574	0.10656	313.15	0.9561	1.06067	In
MD1063	Test	1.66488	0	0.67	0	0.67	1.98	0.23613	0.47574	0.10656	318.15	0.9528	1.05788	In
MD1064	Test	1.66488	0	0.67	0	0.67	1.98	0.23613	0.47574	0.10656	323.15	0.9495	1.0551	In
MD1065	Test	1.66488	0	0.67	0	0.67	1.98	0.23613	0.47574	0.10656	328.15	0.9463	1.05231	In
MD1066	Test	1.66488	0	0.67	0	0.67	1.98	0.23613	0.47574	0.10656	333.15	0.943	1.04952	In
MD1067	Test	1.66488	0	0.67	0	0.67	1.98	0.23613	0.47574	0.10656	338.15	0.9397	1.04673	In
MD1068	Training	3.0775	0	1	0.5	0	0	6.331	0.12	0.078	303.15	1.2074	1.22604	In
MD1069	Test	2.4095	0	2.5	3	0	0	7.4585	0.0835	0.0245	296.15	1.26	1.27276	In
MD1070	Test	2.00473	0	1.99	2.32	0	0	8.75067	0.11189	0.01583	303.15	1.2735	1.228	In
MD1071	Test	3.3605	0	4.5	5	0	0	5.319	0	0.006	296.15	1.45	1.39745	In
MD1072	Test	1.6618	0	1.6	1.6	0	0.6	9.3562	0.9562	0.1638	293.15	1.1908	1.23294	In
MD1073	Test	1.6618	0	1.6	1.6	0	0.6	9.3562	0.9562	0.1638	298.15	1.1871	1.23016	In
MD1074	Test	1.6618	0	1.6	1.6	0	0.6	9.3562	0.9562	0.1638	303.15	1.1834	1.22737	In
MD1075	Test	1.6618	0	1.6	1.6	0	0.6	9.3562	0.9562	0.1638	308.15	1.1797	1.22458	In
MD1076	Test	1.6618	0	1.6	1.6	0	0.6	9.3562	0.9562	0.1638	313.15	1.1761	1.22179	In
MD1077	Test	1.6618	0	1.6	1.6	0	0.6	9.3562	0.9562	0.1638	318.15	1.1724	1.21901	In
MD1078	Test	1.6618	0	1.6	1.6	0	0.6	9.3562	0.9562	0.1638	323.15	1.1687	1.21622	In
MD1079	Test	1.6618	0	1.6	1.6	0	0.6	9.3562	0.9562	0.1638	328.15	1.165	1.21343	In
MD1080	Test	1.6618	0	1.6	1.6	0	0.6	9.3562	0.9562	0.1638	333.15	1.1613	1.21064	In
MD1081	Test	1.6618	0	1.6	1.6	0	0.6	9.3562	0.9562	0.1638	338.15	1.1576	1.20785	In
MD1082	Test	1.6618	0	1.6	1.6	0	0.6	9.3562	0.9562	0.1638	343.15	1.1539	1.20507	In
MD1083	Test	1.54971	0	1.82	1.82	0	0.27	4.69374	0.43029	0.20736	293.15	1.1592	1.17175	In
MD1084	Test	1.54971	0	1.82	1.82	0	0.27	4.69374	0.43029	0.20736	298.15	1.1555	1.16896	In
MD1085	Test	1.54971	0	1.82	1.82	0	0.27	4.69374	0.43029	0.20736	303.15	1.1517	1.16618	In
MD1086	Test	1.54971	0	1.82	1.82	0	0.27	4.69374	0.43029	0.20736	308.15	1.148	1.16339	In
MD1087	Test	1.54971	0	1.82	1.82	0	0.27	4.69374	0.43029	0.20736	313.15	1.1442	1.1606	In
MD1088	Test	1.54971	0	1.82	1.82	0	0.27	4.69374	0.43029	0.20736	318.15	1.1405	1.15781	In
MD1089	Test	1.54971	0	1.82	1.82	0	0.27	4.69374	0.43029	0.20736	323.15	1.1367	1.15503	In
MD1090	Test	1.54971	0	1.82	1.82	0	0.27	4.69374	0.43029	0.20736	328.15	1.133	1.15224	In
MD1091	Test	1.54971	0	1.82	1.82	0	0.27	4.69374	0.43029	0.20736	333.15	1.1292	1.14945	In
MD1092	Test	1.54971	0	1.82	1.82	0	0.27	4.69374	0.43029	0.20736	338.15	1.1255	1.14666	In
MD1093	Test	1.54971	0	1.82	1.82	0	0.27	4.69374	0.43029	0.20736	343.15	1.1217	1.14388	In
MD1094	Test	1.51914	0	1.88	1.88	0	0.18	3.42216	0.28686	0.21924	293.15	1.1462	1.15506	In
MD1095	Test	1.51914	0	1.88	1.88	0	0.18	3.42216	0.28686	0.21924	298.15	1.1425	1.15228	In
MD1096	Test	1.51914	0	1.88	1.88	0	0.18	3.42216	0.28686	0.21924	303.15	1.1388	1.14949	In
MD1097	Test	1.51914	0	1.88	1.88	0	0.18	3.42216	0.28686	0.21924	308.15	1.135	1.1467	In
MD1098	Test	1.51914	0	1.88	1.88	0	0.18	3.42216	0.28686	0.21924	313.15	1.1313	1.14391	In
MD1099	Test	1.51914	0	1.88	1.88	0	0.18	3.42216	0.28686	0.21924	318.15	1.1275	1.14112	In
MD1100	Test	1.51914	0	1.88	1.88	0	0.18	3.42216	0.28686	0.21924	323.15	1.1237	1.13834	In
MD1101	Test	1.51914	0	1.88	1.88	0	0.18	3.42216	0.28686	0.21924	328.15	1.1199	1.13555	In
MD1102	Test	1.51914	0	1.88	1.88	0	0.18	3.42216	0.28686	0.21924	333.15	1.1161	1.13276	In
MD1103	Test	1.51914	0	1.88	1.88	0	0.18	3.42216	0.28686	0.21924	338.15	1.1122	1.12997	In
MD1104	Test	1.51914	0	1.88	1.88	0	0.18	3.42216	0.28686	0.21924	343.15	1.1084	1.12719	In
MD1105	Training	1.37913	0	1.67	1.67	0	0	4.3044	0.05511	0.16248	303.15	1.1254	1.12687	In
MD1106	Training	1.37913	0	1.67	1.67	0	0	4.3044	0.05511	0.16248	313.15	1.1189	1.12129	In
MD1107	Training	1.37913	0	1.67	1.67	0	0	4.3044	0.05511	0.16248	323.15	1.1125	1.11572	In
MD1108	Training	1.37913	0	1.67	1.67	0	0	4.3044	0.05511	0.16248	333.15	1.1062	1.11014	In
MD1109	Training	1.37913	0	1.67	1.67	0	0	4.3044	0.05511	0.16248	343.15	1.0998	1.10457	In
MD1110	Training	1.37913	0	1.67	1.67	0	0	4.3044	0.05511	0.16248	353.15	1.0935	1.09899	In
MD1111	Training	1.4102	0	1.8	1.8	0	0	2.955	0.0334	0.1942	303.15	1.1202	1.12263	In
MD1112	Training	0.803	0	1	1	0	3	0.779	1.0345	0.1245	293.15	1.027	1.02995	In
MD1113	Training	0.803	0	1	1	0	3	0.779	1.0345	0.1245	303.15	1.021	1.02437	In
MD1114	Training	0.803	0	1	1	0	3	0.779	1.0345	0.1245	313.15	1.015	1.0188	In
MD1115	Training	0.803	0	1	1	0	3	0.779	1.0345	0.1245	323.15	1.009	1.01322	In
MD1116	Training	0.803	0	1	1	0	3	0.779	1.0345	0.1245	333.15	1.003	1.00765	In
MD1117	Training	0.803	0	1	1	0	3	0.779	1.0345	0.1245	343.15	0.997	1.00207	In
MD1118	Training	0.803	0	1	1	0	3	0.779	1.0345	0.1245	353.15	0.991	0.996498	In
MD1119	Training	0.5803	0	0.66	0.66	0	4.02	0.745	1.38623	0.08421	293.15	1.007	0.99876	In
MD1120	Training	0.5803	0	0.66	0.66	0	4.02	0.745	1.38623	0.08421	303.15	1.001	0.993184	In
MD1121	Training	0.5803	0	0.66	0.66	0	4.02	0.745	1.38623	0.08421	313.15	0.995	0.987609	In
MD1122	Training	0.5803	0	0.66	0.66	0	4.02	0.745	1.38623	0.08421	323.15	0.989	0.982033	In
MD1123	Training	0.5803	0	0.66	0.66	0	4.02	0.745	1.38623	0.08421	333.15	0.983	0.976458	In
MD1124	Training	0.5803	0	0.66	0.66	0	4.02	0.745	1.38623	0.08421	343.15	0.976	0.970883	In
MD1125	Training	0.5803	0	0.66	0.66	0	4.02	0.745	1.38623	0.08421	353.15	0.97	0.965307	In
MD1126	Training	0.4755	0	0.5	0.5	0	4.5	0.729	1.55175	0.06525	293.15	0.996	0.984082	In
MD1127	Training	0.4755	0	0.5	0.5	0	4.5	0.729	1.55175	0.06525	303.15	0.99	0.978506	In
MD1128	Training	0.4755	0	0.5	0.5	0	4.5	0.729	1.55175	0.06525	313.15	0.984	0.972931	In
MD1129	Training	0.4755	0	0.5	0.5	0	4.5	0.729	1.55175	0.06525	323.15	0.978	0.967356	In
MD1130	Training	0.4755	0	0.5	0.5	0	4.5	0.729	1.55175	0.06525	333.15	0.972	0.96178	In
MD1131	Training	0.4755	0	0.5	0.5	0	4.5	0.729	1.55175	0.06525	343.15	0.966	0.956205	In
MD1132	Training	0.4755	0	0.5	0.5	0	4.5	0.729	1.55175	0.06525	353.15	0.96	0.950629	In
MD1133	Training	0.41	0	0.4	0.4	0	4.8	0.719	1.6552	0.0534	293.15	0.99	0.974908	In
MD1134	Training	0.41	0	0.4	0.4	0	4.8	0.719	1.6552	0.0534	303.15	0.985	0.969333	In
MD1135	Training	0.41	0	0.4	0.4	0	4.8	0.719	1.6552	0.0534	313.15	0.98	0.963757	In
MD1136	Training	0.41	0	0.4	0.4	0	4.8	0.719	1.6552	0.0534	323.15	0.973	0.958182	In
MD1137	Training	0.41	0	0.4	0.4	0	4.8	0.719	1.6552	0.0534	333.15	0.968	0.952607	In
MD1138	Training	0.41	0	0.4	0.4	0	4.8	0.719	1.6552	0.0534	343.15	0.961	0.947031	In
MD1139	Training	0.41	0	0.4	0.4	0	4.8	0.719	1.6552	0.0534	353.15	0.955	0.941456	In
MD1140	Training	2.07727	0	3.01	0.33	0	0	6.04238	0.02127	0.35074	303.15	1.1879	1.20296	In
MD1141	Training	2.07727	0	3.01	0.33	0	0	6.04238	0.02127	0.35074	298.15	1.1979	1.20575	In
MD1142	Training	2.07727	0	3.01	0.33	0	0	6.04238	0.02127	0.35074	308.15	1.1926	1.20018	In
MD1143	Training	2.07727	0	3.01	0.33	0	0	6.04238	0.02127	0.35074	313.15	1.19	1.19739	In
MD1144	Training	2.07727	0	3.01	0.33	0	0	6.04238	0.02127	0.35074	318.15	1.1874	1.1946	In
MD1145	Training	2.07727	0	3.01	0.33	0	0	6.04238	0.02127	0.35074	323.15	1.1848	1.19181	In
MD1146	Training	2.07727	0	3.01	0.33	0	0	6.04238	0.02127	0.35074	328.15	1.1822	1.18903	In
MD1147	Training	2.07727	0	3.01	0.33	0	0	6.04238	0.02127	0.35074	333.15	1.1796	1.18624	In
MD1148	Training	2.07727	0	3.01	0.33	0	0	6.04238	0.02127	0.35074	338.15	1.177	1.18345	In
MD1149	Training	2.07727	0	3.01	0.33	0	0	6.04238	0.02127	0.35074	343.15	1.1744	1.18066	In
MD1150	Training	2.07727	0	3.01	0.33	0	0	6.04238	0.02127	0.35074	348.15	1.1718	1.17788	In
MD1151	Training	2.07727	0	3.01	0.33	0	0	6.04238	0.02127	0.35074	353.15	1.1692	1.17509	In
MD1152	Training	2.07727	0	3.01	0.33	0	0	6.04238	0.02127	0.35074	293.15	1.2001	1.20854	In
MD1153	Training	2.07727	0	3.01	0.33	0	0	6.04238	0.02127	0.35074	363.15	1.1554	1.16951	In
MD1154	Test	2.0215	0	3	2.5	0	0	7.84	0.7385	0.032	303.15	1.2445	1.2697	In

## Sheet: Table S3.2
Table S3.2.	List of descriptors of model MO59 and its results against the external validation dataset
Sample	MAXDNpmix	P_VSA_s_5pmix	nHDonpmix	CATS2D_03_DApmix	CATS2D_01_NLpmix	CATS2D_08_LLpmix	MLOGP2pmix	VE3sign_Xnmix	MATS4pnmix	T(K)	Obs. density	Pred. density	Outlier information
											(g/cm3)	(g/cm3)	(Leverage approach)
ED001	2.741	0	2.5	2	0	0	4.5035	0	0.015	293.15	1.287	1.2399	In
ED002	2.741	0	2.5	2	0	0	4.5035	0	0.015	298.15	1.283	1.23711	In
ED003	2.741	0	2.5	2	0	0	4.5035	0	0.015	303.15	1.279	1.23433	In
ED004	2.741	0	2.5	2	0	0	4.5035	0	0.015	308.15	1.276	1.23154	In
ED005	2.741	0	2.5	2	0	0	4.5035	0	0.015	313.15	1.273	1.22875	In
ED006	2.741	0	2.5	2	0	0	4.5035	0	0.015	318.15	1.269	1.22596	In
ED007	2.741	0	2.5	2	0	0	4.5035	0	0.015	323.15	1.266	1.22318	In
ED008	2.741	0	2.5	2	0	0	4.5035	0	0.015	328.15	1.262	1.22039	In
ED009	2.741	0	2.5	2	0	0	4.5035	0	0.015	333.15	1.259	1.2176	In
ED010	2.741	0	2.5	2	0	0	4.5035	0	0.015	338.15	1.255	1.21481	In
ED011	2.741	0	2.5	2	0	0	4.5035	0	0.015	343.15	1.252	1.21202	In
ED012	2.741	0	2.5	2	0	0	4.5035	0	0.015	348.15	1.249	1.20924	In
ED013	2.741	0	2.5	2	0	0	4.5035	0	0.015	353.15	1.246	1.20645	In
ED014	2.741	0	2.5	2	0	0	4.5035	0	0.015	358.15	1.242	1.20366	In
ED015	2.741	0	2.5	2	0	0	4.5035	0	0.015	363.15	1.239	1.20087	In
ED016	2.9065	0	3	2	0.5	0	4.907	0.3455	0.1325	298.15	1.415	1.30822	In
ED017	2.9065	0	3	2	0.5	0	4.907	0.3455	0.1325	303.15	1.411	1.30544	In
ED018	2.9065	0	3	2	0.5	0	4.907	0.3455	0.1325	308.15	1.408	1.30265	In
ED019	2.9065	0	3	2	0.5	0	4.907	0.3455	0.1325	313.15	1.404	1.29986	In
ED020	2.9065	0	3	2	0.5	0	4.907	0.3455	0.1325	318.15	1.4	1.29707	In
ED021	2.9065	0	3	2	0.5	0	4.907	0.3455	0.1325	323.15	1.397	1.29429	In
ED022	2.9065	0	3	2	0.5	0	4.907	0.3455	0.1325	328.15	1.393	1.2915	In
ED023	2.9065	0	3	2	0.5	0	4.907	0.3455	0.1325	333.15	1.39	1.28871	In
ED024	2.9065	0	3	2	0.5	0	4.907	0.3455	0.1325	338.15	1.386	1.28592	In
ED025	2.9065	0	3	2	0.5	0	4.907	0.3455	0.1325	343.15	1.382	1.28314	In
ED026	2.9065	0	3	2	0.5	0	4.907	0.3455	0.1325	348.15	1.378	1.28035	In
ED027	2.9065	0	3	2	0.5	0	4.907	0.3455	0.1325	353.15	1.375	1.27756	In
ED028	2.9065	0	3	2	0.5	0	4.907	0.3455	0.1325	358.15	1.369	1.27477	In
ED029	2.9065	0	3	2	0.5	0	4.907	0.3455	0.1325	363.15	1.365	1.27198	In
ED030	2.7605	0	1	1	0	0	6.457	0.058	0.045	293.15	1.211	1.21623	In
ED031	2.7605	0	1	1	0	0	6.457	0.058	0.045	298.15	1.208	1.21345	In
ED032	2.7605	0	1	1	0	0	6.457	0.058	0.045	303.15	1.205	1.21066	In
ED033	2.7605	0	1	1	0	0	6.457	0.058	0.045	308.15	1.202	1.20787	In
ED034	2.7605	0	1	1	0	0	6.457	0.058	0.045	313.15	1.198	1.20508	In
ED035	2.7605	0	1	1	0	0	6.457	0.058	0.045	318.15	1.195	1.2023	In
ED036	2.7605	0	1	1	0	0	6.457	0.058	0.045	323.15	1.192	1.19951	In
ED037	2.7605	0	1	1	0	0	6.457	0.058	0.045	328.15	1.189	1.19672	In
ED038	2.7605	0	1	1	0	0	6.457	0.058	0.045	333.15	1.186	1.19393	In
ED039	2.7605	0	1	1	0	0	6.457	0.058	0.045	338.15	1.183	1.19114	In
ED040	2.7605	0	1	1	0	0	6.457	0.058	0.045	343.15	1.18	1.18836	In
ED041	2.7605	0	1	1	0	0	6.457	0.058	0.045	348.15	1.176	1.18557	In
ED042	2.7605	0	1	1	0	0	6.457	0.058	0.045	353.15	1.173	1.18278	In
ED043	2.7605	0	1	1	0	0	6.457	0.058	0.045	358.15	1.17	1.17999	In
ED044	2.7605	0	1	1	0	0	6.457	0.058	0.045	363.15	1.167	1.17721	In
ED045	2.926	0	1.5	1	0.5	0	6.8605	0.2875	0.0725	318.15	1.301	1.26032	In
ED046	2.926	0	1.5	1	0.5	0	6.8605	0.2875	0.0725	323.15	1.298	1.25753	In
ED047	2.926	0	1.5	1	0.5	0	6.8605	0.2875	0.0725	328.15	1.294	1.25474	In
ED048	2.926	0	1.5	1	0.5	0	6.8605	0.2875	0.0725	333.15	1.291	1.25196	In
ED049	2.926	0	1.5	1	0.5	0	6.8605	0.2875	0.0725	338.15	1.288	1.24917	In
ED050	2.926	0	1.5	1	0.5	0	6.8605	0.2875	0.0725	343.15	1.285	1.24638	In
ED051	2.926	0	1.5	1	0.5	0	6.8605	0.2875	0.0725	348.15	1.282	1.24359	In
ED052	2.926	0	1.5	1	0.5	0	6.8605	0.2875	0.0725	353.15	1.278	1.24081	In
ED053	2.926	0	1.5	1	0.5	0	6.8605	0.2875	0.0725	358.15	1.275	1.23802	In
ED054	2.926	0	1.5	1	0.5	0	6.8605	0.2875	0.0725	363.15	1.271	1.23523	In
ED055	2.233	0	1.5	1.5	0	0.5	8.5335	0.747	0.0735	293.15	1.20532	1.24584	In
ED056	2.233	0	1.5	1.5	0	0.5	8.5335	0.747	0.0735	298.15	1.20323	1.24306	In
ED057	2.233	0	1.5	1.5	0	0.5	8.5335	0.747	0.0735	303.15	1.20013	1.24027	In
ED058	2.233	0	1.5	1.5	0	0.5	8.5335	0.747	0.0735	308.15	1.19749	1.23748	In
ED059	2.233	0	1.5	1.5	0	0.5	8.5335	0.747	0.0735	313.15	1.19468	1.23469	In
ED060	2.233	0	1.5	1.5	0	0.5	8.5335	0.747	0.0735	318.15	1.19164	1.23191	In
ED061	2.233	0	1.5	1.5	0	0.5	8.5335	0.747	0.0735	323.15	1.18856	1.22912	In
ED062	2.233	0	1.5	1.5	0	0.5	8.5335	0.747	0.0735	328.15	1.18549	1.22633	In
ED063	2.233	0	1.5	1.5	0	0.5	8.5335	0.747	0.0735	333.15	1.18241	1.22354	In
ED064	1.3135	0	1	0.25	0	0	4.51575	0.346	0.05225	293.15	1.096	1.0863	In
ED065	1.3135	0	1	0.25	0	0	4.51575	0.346	0.05225	303.15	1.089	1.08073	In
ED066	1.3135	0	1	0.25	0	0	4.51575	0.346	0.05225	313.15	1.083	1.07515	In
ED067	1.3135	0	1	0.25	0	0	4.51575	0.346	0.05225	323.15	1.077	1.06958	In
ED068	1.3135	0	1	0.25	0	0	4.51575	0.346	0.05225	333.15	1.071	1.064	In
ED069	1.3198	0	1	0.2	0	0	4.0662	0.3802	0.0558	293.15	1.093	1.0827	In
ED070	1.3198	0	1	0.2	0	0	4.0662	0.3802	0.0558	303.15	1.087	1.07713	In
ED071	1.3198	0	1	0.2	0	0	4.0662	0.3802	0.0558	313.15	1.08	1.07155	In
ED072	1.3198	0	1	0.2	0	0	4.0662	0.3802	0.0558	323.15	1.073	1.06598	In
ED073	1.3198	0	1	0.2	0	0	4.0662	0.3802	0.0558	333.15	1.067	1.0604	In
ED074	1.49102	0	1.67	1	0	0	4.4585	0.05511	0.18123	283.15	1.1252	1.13349	In
ED075	1.49102	0	1.67	1	0	0	4.4585	0.05511	0.18123	293.15	1.1192	1.12791	In
ED076	1.49102	0	1.67	1	0	0	4.4585	0.05511	0.18123	303.15	1.1133	1.12233	In
ED077	1.49102	0	1.67	1	0	0	4.4585	0.05511	0.18123	313.15	1.1077	1.11676	In
ED078	1.49102	0	1.67	1	0	0	4.4585	0.05511	0.18123	323.15	1.1021	1.11118	In
ED079	1.49102	0	1.67	1	0	0	4.4585	0.05511	0.18123	333.15	1.0965	1.10561	In
ED080	1.49102	0	1.67	1	0	0	4.4585	0.05511	0.18123	343.15	1.0921	1.10003	In
ED081	1.49102	0	1.67	1	0	0	4.4585	0.05511	0.18123	353.15	1.0865	1.09446	In
ED082	1.49102	0	1.67	1	0	0	4.4585	0.05511	0.18123	363.15	1.0806	1.08888	In
ED083	1.93456	0	2.34	1.67	0	0	4.97239	0.55459	0.09145	283.15	1.2022	1.21138	In
ED084	1.93456	0	2.34	1.67	0	0	4.97239	0.55459	0.09145	293.15	1.1968	1.20581	In
ED085	1.93456	0	2.34	1.67	0	0	4.97239	0.55459	0.09145	303.15	1.1912	1.20023	In
ED086	1.93456	0	2.34	1.67	0	0	4.97239	0.55459	0.09145	313.15	1.1856	1.19466	In
ED087	1.93456	0	2.34	1.67	0	0	4.97239	0.55459	0.09145	323.15	1.1803	1.18908	In
ED088	1.93456	0	2.34	1.67	0	0	4.97239	0.55459	0.09145	333.15	1.1744	1.1835	In
ED089	1.93456	0	2.34	1.67	0	0	4.97239	0.55459	0.09145	343.15	1.1693	1.17793	In
ED090	1.93456	0	2.34	1.67	0	0	4.97239	0.55459	0.09145	353.15	1.1637	1.17235	In
ED091	1.93456	0	2.34	1.67	0	0	4.97239	0.55459	0.09145	363.15	1.1581	1.16678	In
ED092	2.07727	0	3.01	0.33	0	0	6.04238	0.02127	0.35074	293.15	1.2014	1.20854	In
ED093	2.07727	0	3.01	0.33	0	0	6.04238	0.02127	0.35074	303.15	1.1961	1.20296	In
ED094	2.07727	0	3.01	0.33	0	0	6.04238	0.02127	0.35074	313.15	1.1903	1.19739	In
ED095	2.07727	0	3.01	0.33	0	0	6.04238	0.02127	0.35074	323.15	1.1852	1.19181	In
ED096	2.07727	0	3.01	0.33	0	0	6.04238	0.02127	0.35074	333.15	1.1799	1.18624	In
ED097	2.07727	0	3.01	0.33	0	0	6.04238	0.02127	0.35074	343.15	1.1747	1.18066	In
ED098	2.07727	0	3.01	0.33	0	0	6.04238	0.02127	0.35074	353.15	1.1693	1.17509	In
ED099	2.07727	0	3.01	0.33	0	0	6.04238	0.02127	0.35074	363.15	1.1638	1.16951	In
ED100	1.0544	0	2.4	0	0	1.2	0.3638	0.1402	0.01	293.15	1.02212	1.01751	In
ED101	1.0544	0	2.4	0	0	1.2	0.3638	0.1402	0.01	298.15	1.01849	1.01473	In
ED102	1.0544	0	2.4	0	0	1.2	0.3638	0.1402	0.01	303.15	1.01488	1.01194	In
ED103	1.0544	0	2.4	0	0	1.2	0.3638	0.1402	0.01	308.15	1.0113	1.00915	In
ED104	1.0544	0	2.4	0	0	1.2	0.3638	0.1402	0.01	313.15	1.00772	1.00636	In
ED105	1.0544	0	2.4	0	0	1.2	0.3638	0.1402	0.01	318.15	1.00416	1.00358	In
ED106	1.0544	0	2.4	0	0	1.2	0.3638	0.1402	0.01	323.15	1.00061	1.00079	In
ED107	1.0544	0	2.4	0	0	1.2	0.3638	0.1402	0.01	328.15	0.997059	0.998	In
ED108	1.0544	0	2.4	0	0	1.2	0.3638	0.1402	0.01	333.15	0.993515	0.995212	In
ED109	1.12238	0	2.58	0	0	0.84	0.34016	0.00446	0.0112	293.15	1.01563	1.02392	Outlier
ED110	1.12238	0	2.58	0	0	0.84	0.34016	0.00446	0.0112	298.15	1.01192	1.02113	Outlier
ED111	1.12238	0	2.58	0	0	0.84	0.34016	0.00446	0.0112	303.15	1.00821	1.01834	Outlier
ED112	1.12238	0	2.58	0	0	0.84	0.34016	0.00446	0.0112	308.15	1.00451	1.01555	Outlier
ED113	1.12238	0	2.58	0	0	0.84	0.34016	0.00446	0.0112	313.15	1.00081	1.01277	Outlier
ED114	1.12238	0	2.58	0	0	0.84	0.34016	0.00446	0.0112	318.15	0.997106	1.00998	Outlier
ED115	1.12238	0	2.58	0	0	0.84	0.34016	0.00446	0.0112	323.15	0.993406	1.00719	Outlier
ED116	1.12238	0	2.58	0	0	0.84	0.34016	0.00446	0.0112	328.15	0.989707	1.0044	Outlier
ED117	1.12238	0	2.58	0	0	0.84	0.34016	0.00446	0.0112	333.15	0.986004	1.00162	Outlier
ED118	1.15637	0	2.67	0	0	0.66	0.32834	0.07679	0.0118	293.15	1.01087	1.03298	Outlier
ED119	1.15637	0	2.67	0	0	0.66	0.32834	0.07679	0.0118	298.15	1.00706	1.03019	Outlier
ED120	1.15637	0	2.67	0	0	0.66	0.32834	0.07679	0.0118	303.15	1.00329	1.02741	Outlier
ED121	1.15637	0	2.67	0	0	0.66	0.32834	0.07679	0.0118	308.15	0.999532	1.02462	Outlier
ED122	1.15637	0	2.67	0	0	0.66	0.32834	0.07679	0.0118	313.15	0.995834	1.02183	Outlier
ED123	1.15637	0	2.67	0	0	0.66	0.32834	0.07679	0.0118	318.15	0.992136	1.01904	Outlier
ED124	1.15637	0	2.67	0	0	0.66	0.32834	0.07679	0.0118	323.15	0.988466	1.01626	Outlier
ED125	1.15637	0	2.67	0	0	0.66	0.32834	0.07679	0.0118	328.15	0.984733	1.01347	Outlier
ED126	1.15637	0	2.67	0	0	0.66	0.32834	0.07679	0.0118	333.15	0.980975	1.01068	Outlier
ED127	1.0544	0	2.4	0	0	1.2	0.3638	0.1402	0.01	293.15	0.961373	1.01751	In
ED128	1.0544	0	2.4	0	0	1.2	0.3638	0.1402	0.01	298.15	0.958034	1.01473	In
ED129	1.0544	0	2.4	0	0	1.2	0.3638	0.1402	0.01	303.15	0.954638	1.01194	In
ED130	1.0544	0	2.4	0	0	1.2	0.3638	0.1402	0.01	308.15	0.951278	1.00915	In
ED131	1.0544	0	2.4	0	0	1.2	0.3638	0.1402	0.01	313.15	0.947906	1.00636	In
ED132	1.0544	0	2.4	0	0	1.2	0.3638	0.1402	0.01	318.15	0.944555	1.00358	In
ED133	1.0544	0	2.4	0	0	1.2	0.3638	0.1402	0.01	323.15	0.941202	1.00079	In
ED134	1.0544	0	2.4	0	0	1.2	0.3638	0.1402	0.01	328.15	0.937838	0.998	In
ED135	1.0544	0	2.4	0	0	1.2	0.3638	0.1402	0.01	333.15	0.934475	0.995212	In
ED136	1.12238	0	2.58	0	0	0.84	0.34016	0.00446	0.0112	293.15	0.967025	1.02392	Outlier
ED137	1.12238	0	2.58	0	0	0.84	0.34016	0.00446	0.0112	298.15	0.963433	1.02113	Outlier
ED138	1.12238	0	2.58	0	0	0.84	0.34016	0.00446	0.0112	303.15	0.959903	1.01834	Outlier
ED139	1.12238	0	2.58	0	0	0.84	0.34016	0.00446	0.0112	308.15	0.956411	1.01555	Outlier
ED140	1.12238	0	2.58	0	0	0.84	0.34016	0.00446	0.0112	313.15	0.952916	1.01277	Outlier
ED141	1.12238	0	2.58	0	0	0.84	0.34016	0.00446	0.0112	318.15	0.94941	1.00998	Outlier
ED142	1.12238	0	2.58	0	0	0.84	0.34016	0.00446	0.0112	323.15	0.945903	1.00719	Outlier
ED143	1.12238	0	2.58	0	0	0.84	0.34016	0.00446	0.0112	328.15	0.942387	1.0044	Outlier
ED144	1.12238	0	2.58	0	0	0.84	0.34016	0.00446	0.0112	333.15	0.938879	1.00162	Outlier
ED145	1.15637	0	2.67	0	0	0.66	0.32834	0.07679	0.0118	293.15	0.970474	1.03298	Outlier
ED146	1.15637	0	2.67	0	0	0.66	0.32834	0.07679	0.0118	298.15	0.966855	1.03019	Outlier
ED147	1.15637	0	2.67	0	0	0.66	0.32834	0.07679	0.0118	303.15	0.963241	1.02741	Outlier
ED148	1.15637	0	2.67	0	0	0.66	0.32834	0.07679	0.0118	308.15	0.959629	1.02462	Outlier
ED149	1.15637	0	2.67	0	0	0.66	0.32834	0.07679	0.0118	313.15	0.956019	1.02183	Outlier
ED150	1.15637	0	2.67	0	0	0.66	0.32834	0.07679	0.0118	318.15	0.95241	1.01904	Outlier
ED151	1.15637	0	2.67	0	0	0.66	0.32834	0.07679	0.0118	323.15	0.948805	1.01626	Outlier
ED152	1.15637	0	2.67	0	0	0.66	0.32834	0.07679	0.0118	328.15	0.945197	1.01347	Outlier
ED153	1.15637	0	2.67	0	0	0.66	0.32834	0.07679	0.0118	333.15	0.941586	1.01068	Outlier
ED154	1.6975	0	1	1	0	3.5	3.2435	0.204	0.077	293.15	1.12175	1.07532	In
ED155	1.6975	0	1	1	0	3.5	3.2435	0.204	0.077	298.15	1.11913	1.07253	In
ED156	1.6975	0	1	1	0	3.5	3.2435	0.204	0.077	303.15	1.11608	1.06974	In
ED157	1.6975	0	1	1	0	3.5	3.2435	0.204	0.077	308.15	1.11296	1.06695	In
ED158	1.6975	0	1	1	0	3.5	3.2435	0.204	0.077	313.15	1.10984	1.06417	In
ED159	1.6975	0	1	1	0	3.5	3.2435	0.204	0.077	318.15	1.10672	1.06138	In
ED160	1.6975	0	1	1	0	3.5	3.2435	0.204	0.077	323.15	1.10359	1.05859	In
ED161	1.6975	0	1	1	0	3.5	3.2435	0.204	0.077	328.15	1.10044	1.0558	In
ED162	1.6975	0	1	1	0	3.5	3.2435	0.204	0.077	333.15	1.09729	1.05302	In
ED163	1.7345	0	1	1	0	0.5	3.898	0.3505	0.1315	293.15	1.24634	1.13003	In
ED164	1.7345	0	1	1	0	0.5	3.898	0.3505	0.1315	298.15	1.24486	1.12725	In
ED165	1.7345	0	1	1	0	0.5	3.898	0.3505	0.1315	303.15	1.2414	1.12446	In
ED166	1.7345	0	1	1	0	0.5	3.898	0.3505	0.1315	308.15	1.23865	1.12167	In
ED167	1.7345	0	1	1	0	0.5	3.898	0.3505	0.1315	313.15	1.23523	1.11888	In
ED168	1.7345	0	1	1	0	0.5	3.898	0.3505	0.1315	318.15	1.23175	1.1161	In
ED169	1.7345	0	1	1	0	0.5	3.898	0.3505	0.1315	323.15	1.22812	1.11331	In
ED170	1.7345	0	1	1	0	0.5	3.898	0.3505	0.1315	328.15	1.22443	1.11052	In
ED171	1.7345	0	1	1	0	0.5	3.898	0.3505	0.1315	333.15	1.22077	1.10773	In
ED172	1.0692	0	2.4	0	0	0	0.6256	0.0816	0.0934	293.15	0.9986	1.04013	In
ED173	1.0692	0	2.4	0	0	0	0.6256	0.0816	0.0934	298.15	0.995054	1.03735	In
ED174	1.0692	0	2.4	0	0	0	0.6256	0.0816	0.0934	303.15	0.991521	1.03456	In
ED175	1.0692	0	2.4	0	0	0	0.6256	0.0816	0.0934	308.15	0.988005	1.03177	In
ED176	1.0692	0	2.4	0	0	0	0.6256	0.0816	0.0934	313.15	0.984506	1.02898	In
ED177	1.0692	0	2.4	0	0	0	0.6256	0.0816	0.0934	318.15	0.981023	1.0262	In
ED178	1.0692	0	2.4	0	0	0	0.6256	0.0816	0.0934	323.15	0.977553	1.02341	In
ED179	1.0692	0	2.4	0	0	0	0.6256	0.0816	0.0934	328.15	0.974096	1.02062	In
ED180	1.0692	0	2.4	0	0	0	0.6256	0.0816	0.0934	333.15	0.970656	1.01783	In
ED181	1.13274	0	2.58	0	0	0	0.52342	0.15972	0.06958	293.15	0.996012	1.04796	In
ED182	1.13274	0	2.58	0	0	0	0.52342	0.15972	0.06958	298.15	0.992363	1.04517	In
ED183	1.13274	0	2.58	0	0	0	0.52342	0.15972	0.06958	303.15	0.988707	1.04239	In
ED184	1.13274	0	2.58	0	0	0	0.52342	0.15972	0.06958	308.15	0.985063	1.0396	In
ED185	1.13274	0	2.58	0	0	0	0.52342	0.15972	0.06958	313.15	0.981432	1.03681	In
ED186	1.13274	0	2.58	0	0	0	0.52342	0.15972	0.06958	318.15	0.977812	1.03402	In
ED187	1.13274	0	2.58	0	0	0	0.52342	0.15972	0.06958	323.15	0.974202	1.03123	In
ED188	1.13274	0	2.58	0	0	0	0.52342	0.15972	0.06958	328.15	0.9706	1.02845	In
ED189	1.13274	0	2.58	0	0	0	0.52342	0.15972	0.06958	333.15	0.96701	1.02566	In
ED190	1.16451	0	2.67	0	0	0	0.47233	0.19878	0.05767	293.15	0.994554	1.05187	Outlier
ED191	1.16451	0	2.67	0	0	0	0.47233	0.19878	0.05767	298.15	0.990818	1.04909	Outlier
ED192	1.16451	0	2.67	0	0	0	0.47233	0.19878	0.05767	303.15	0.987098	1.0463	Outlier
ED193	1.16451	0	2.67	0	0	0	0.47233	0.19878	0.05767	308.15	0.983384	1.04351	Outlier
ED194	1.16451	0	2.67	0	0	0	0.47233	0.19878	0.05767	313.15	0.979675	1.04072	Outlier
ED195	1.16451	0	2.67	0	0	0	0.47233	0.19878	0.05767	318.15	0.975953	1.03794	Outlier
ED196	1.16451	0	2.67	0	0	0	0.47233	0.19878	0.05767	323.15	0.972285	1.03515	Outlier
ED197	1.16451	0	2.67	0	0	0	0.47233	0.19878	0.05767	328.15	0.968596	1.03236	Outlier
ED198	1.16451	0	2.67	0	0	0	0.47233	0.19878	0.05767	333.15	0.964916	1.02957	Outlier
ED199	1.707	0	1	1	0	0.5	2.9275	0.5775	0.126	293.15	1.18146	1.12705	In
ED200	1.707	0	1	1	0	0.5	2.9275	0.5775	0.126	298.15	1.17734	1.12427	In
ED201	1.707	0	1	1	0	0.5	2.9275	0.5775	0.126	303.15	1.17412	1.12148	In
ED202	1.707	0	1	1	0	0.5	2.9275	0.5775	0.126	308.15	1.17148	1.11869	In
ED203	1.707	0	1	1	0	0.5	2.9275	0.5775	0.126	313.15	1.16843	1.1159	In
ED204	1.707	0	1	1	0	0.5	2.9275	0.5775	0.126	318.15	1.16524	1.11311	In
ED205	1.707	0	1	1	0	0.5	2.9275	0.5775	0.126	323.15	1.16203	1.11033	In
ED206	1.707	0	1	1	0	0.5	2.9275	0.5775	0.126	328.15	1.15882	1.10754	In
ED207	1.707	0	1	1	0	0.5	2.9275	0.5775	0.126	333.15	1.15561	1.10475	In
