# Supplementary material for: Density of Deep Eutectic Solvents: The Path Forward Cheminformatics-Driven Reliable Predictions for Mixtures
Source: Molecules. 2021 Sep 24;26(19):5779. doi: 10.3390/molecules26195779 (PMC8510218; doi:10.3390/molecules26195779)
Supplement: Supplementary file 1 [file molecules-26-05779-s001.zip › Table S4.xlsx]

## Sheet: Table S4.1
Table S4.1.	Input modelling data set of CO17 for consensus prediction model C9
Sample	AMWpmix	Psi_i_1dpmix	ATSC8mpmix	ATSC1epmix	SpMax7_Bh(e)pmix	nRNHRpmix	MLOGP2pmix	SM13_AEA(dm)nmix	CATS2D_02_DLnmix	T(K)	Obs. density
											(g/cm3)
MD0001	7.13	-0.138	1.993	0.032	1.118	0	3.906	1.365	0	303.15	1.1293
MD0002	7.13	-0.138	1.993	0.032	1.118	0	3.906	1.365	0	313.15	1.1249
MD0003	7.13	-0.138	1.993	0.032	1.118	0	3.906	1.365	0	323.15	1.1193
MD0004	7.13	-0.138	1.993	0.032	1.118	0	3.906	1.365	0	333.15	1.1133
MD0005	7.13	-0.138	1.993	0.032	1.118	0	3.906	1.365	0	343.15	1.1081
MD0006	7.13	-0.138	1.993	0.032	1.118	0	3.906	1.365	0	353.15	1.1037
MD0007	7.13	-0.138	1.993	0.032	1.118	0	3.906	1.365	0	363.15	1.1002
MD0008	5.63175	0.3245	0	0.05575	0.966	0	3.0285	1.6695	0.75	293.15	1.0666
MD0009	5.63175	0.3245	0	0.05575	0.966	0	3.0285	1.6695	0.75	303.15	1.0599
MD0010	5.63175	0.3245	0	0.05575	0.966	0	3.0285	1.6695	0.75	313.15	1.0533
MD0011	5.63175	0.3245	0	0.05575	0.966	0	3.0285	1.6695	0.75	323.15	1.0467
MD0012	5.6764	0.3378	0	0.0568	0.961	0	2.4798	1.9808	0.8	293.15	1.0663
MD0013	5.6764	0.3378	0	0.0568	0.961	0	2.4798	1.9808	0.8	303.15	1.0602
MD0014	5.6764	0.3378	0	0.0568	0.961	0	2.4798	1.9808	0.8	313.15	1.0541
MD0015	5.6764	0.3378	0	0.0568	0.961	0	2.4798	1.9808	0.8	323.15	1.048
MD0016	5.466	-0.1405	0	0.0445	0.966	0	2.82	0.3105	1.5	293.15	1.0524
MD0017	5.466	-0.1405	0	0.0445	0.966	0	2.82	0.3105	1.5	303.15	1.049
MD0018	5.466	-0.1405	0	0.0445	0.966	0	2.82	0.3105	1.5	313.15	1.0432
MD0019	5.466	-0.1405	0	0.0445	0.966	0	2.82	0.3105	1.5	323.15	1.0384
MD0020	5.4996	-0.1582	0	0.0448	0.961	0	2.2574	0.5312	1.6	293.15	1.0445
MD0021	5.4996	-0.1582	0	0.0448	0.961	0	2.2574	0.5312	1.6	303.15	1.0411
MD0022	5.4996	-0.1582	0	0.0448	0.961	0	2.2574	0.5312	1.6	313.15	1.0354
MD0023	5.4996	-0.1582	0	0.0448	0.961	0	2.2574	0.5312	1.6	323.15	1.0306
MD0024	5.466	-0.14125	0	0.0445	0.966	0	2.82	0.75	1.5	293.15	1.0468
MD0025	5.466	-0.14125	0	0.0445	0.966	0	2.82	0.75	1.5	303.15	1.039
MD0026	5.466	-0.14125	0	0.0445	0.966	0	2.82	0.75	1.5	313.15	1.0357
MD0027	5.466	-0.14125	0	0.0445	0.966	0	2.82	0.75	1.5	323.15	1.03
MD0028	5.4996	-0.159	0	0.0448	0.961	0	2.2574	1	1.6	293.15	1.035
MD0029	5.4996	-0.159	0	0.0448	0.961	0	2.2574	1	1.6	303.15	1.0309
MD0030	5.4996	-0.159	0	0.0448	0.961	0	2.2574	1	1.6	313.15	1.0265
MD0031	5.4996	-0.159	0	0.0448	0.961	0	2.2574	1	1.6	323.15	1.0197
MD0032	9.02857	-0.01701	0	0.07351	1.32411	0	3.55757	2.20368	0.67	338.15	1.29
MD0033	9.02857	-0.01701	0	0.07351	1.32411	0	3.55757	2.20368	0.67	348.15	1.27
MD0034	9.02857	-0.01701	0	0.07351	1.32411	0	3.55757	2.20368	0.67	363.15	1.25
MD0035	9.02857	-0.01701	0	0.07351	1.32411	0	3.55757	2.20368	0.67	373.15	1.24
MD0036	6.03534	-0.39425	0	0.03866	0.39244	0	4.13623	0.99	0.67	303.15	1.0852
MD0037	4.87364	-0.00112	19.5289	0.08014	2.89634	0.14	1.78948	2.22668	0.28	303.15	1.0042
MD0038	4.87364	-0.00112	19.5289	0.08014	2.89634	0.14	1.78948	2.22668	0.28	313.15	0.9983
MD0039	4.87364	-0.00112	19.5289	0.08014	2.89634	0.14	1.78948	2.22668	0.28	323.15	0.9921
MD0040	4.87364	-0.00112	19.5289	0.08014	2.89634	0.14	1.78948	2.22668	0.28	333.15	0.986
MD0041	4.87364	-0.00112	19.5289	0.08014	2.89634	0.14	1.78948	2.22668	0.28	343.15	0.9802
MD0042	4.87364	-0.00112	19.5289	0.08014	2.89634	0.14	1.78948	2.22668	0.28	353.15	0.9741
MD0043	4.89814	-0.00104	19.9083	0.08036	2.93464	0.13	1.71695	2.30638	0.26	303.15	0.9911
MD0044	4.89814	-0.00104	19.9083	0.08036	2.93464	0.13	1.71695	2.30638	0.26	313.15	0.983
MD0045	4.89814	-0.00104	19.9083	0.08036	2.93464	0.13	1.71695	2.30638	0.26	323.15	0.9773
MD0046	4.89814	-0.00104	19.9083	0.08036	2.93464	0.13	1.71695	2.30638	0.26	333.15	0.9701
MD0047	4.89814	-0.00104	19.9083	0.08036	2.93464	0.13	1.71695	2.30638	0.26	343.15	0.9633
MD0048	4.89814	-0.00104	19.9083	0.08036	2.93464	0.13	1.71695	2.30638	0.26	353.15	0.957
MD0049	4.80986	-0.00088	20.0134	0.07861	2.92091	0.11	1.55152	2.37782	0.22	303.15	0.994
MD0050	4.80986	-0.00088	20.0134	0.07861	2.92091	0.11	1.55152	2.37782	0.22	313.15	0.9882
MD0051	4.80986	-0.00088	20.0134	0.07861	2.92091	0.11	1.55152	2.37782	0.22	323.15	0.9823
MD0052	4.80986	-0.00088	20.0134	0.07861	2.92091	0.11	1.55152	2.37782	0.22	333.15	0.976
MD0053	4.80986	-0.00088	20.0134	0.07861	2.92091	0.11	1.55152	2.37782	0.22	343.15	0.9703
MD0054	4.80986	-0.00088	20.0134	0.07861	2.92091	0.11	1.55152	2.37782	0.22	353.15	0.964
MD0055	4.9504	0.0052	19.611	0.0859	2.8774	0	1.7371	2.7551	0.2	303.15	0.9621
MD0056	4.9504	0.0052	19.611	0.0859	2.8774	0	1.7371	2.7551	0.2	313.15	0.9562
MD0057	4.9504	0.0052	19.611	0.0859	2.8774	0	1.7371	2.7551	0.2	323.15	0.9501
MD0058	4.9504	0.0052	19.611	0.0859	2.8774	0	1.7371	2.7551	0.2	333.15	0.9443
MD0059	4.9504	0.0052	19.611	0.0859	2.8774	0	1.7371	2.7551	0.2	343.15	0.9383
MD0060	4.9504	0.0052	19.611	0.0859	2.8774	0	1.7371	2.7551	0.2	353.15	0.9331
MD0061	4.91296	0.00468	19.8289	0.08461	2.89076	0	1.63129	2.77279	0.18	303.15	0.9582
MD0062	4.91296	0.00468	19.8289	0.08461	2.89076	0	1.63129	2.77279	0.18	313.15	0.9532
MD0063	4.91296	0.00468	19.8289	0.08461	2.89076	0	1.63129	2.77279	0.18	323.15	0.9473
MD0064	4.91296	0.00468	19.8289	0.08461	2.89076	0	1.63129	2.77279	0.18	333.15	0.9413
MD0065	4.91296	0.00468	19.8289	0.08461	2.89076	0	1.63129	2.77279	0.18	343.15	0.9351
MD0066	4.91296	0.00468	19.8289	0.08461	2.89076	0	1.63129	2.77279	0.18	353.15	0.929
MD0067	4.87552	0.00416	20.0468	0.08332	2.90412	0	1.52548	2.79048	0.16	303.15	0.9573
MD0068	4.87552	0.00416	20.0468	0.08332	2.90412	0	1.52548	2.79048	0.16	313.15	0.951
MD0069	4.87552	0.00416	20.0468	0.08332	2.90412	0	1.52548	2.79048	0.16	323.15	0.9462
MD0070	4.87552	0.00416	20.0468	0.08332	2.90412	0	1.52548	2.79048	0.16	333.15	0.9391
MD0071	4.87552	0.00416	20.0468	0.08332	2.90412	0	1.52548	2.79048	0.16	343.15	0.934
MD0072	4.87552	0.00416	20.0468	0.08332	2.90412	0	1.52548	2.79048	0.16	353.15	0.928
MD0073	7.49025	-0.04448	0	0.0447	1.32344	0	1.94488	2.09112	0.67	353.15	1.18
MD0074	7.49025	-0.04448	0	0.0447	1.32344	0	1.94488	2.09112	0.67	363.15	1.17
MD0075	7.49025	-0.04448	0	0.0447	1.32344	0	1.94488	2.09112	0.67	373.15	1.15
MD0076	7.056	0.065	0.2295	0.207	1.536	0	6.313	3.0185	2	296.15	1.3
MD0077	7.056	0.065	0.2295	0.207	1.536	0	6.313	3.0185	2	303.15	1.3313
MD0078	6.566	-0.017	3.107	0.1525	2.1155	0	7.391	0.8025	0	293.15	1.266
MD0079	6.566	-0.017	3.107	0.1525	2.1155	0	7.391	0.8025	0	298.15	1.263
MD0080	6.566	-0.017	3.107	0.1525	2.1155	0	7.391	0.8025	0	303.15	1.26
MD0081	6.566	-0.017	3.107	0.1525	2.1155	0	7.391	0.8025	0	308.15	1.257
MD0082	6.566	-0.017	3.107	0.1525	2.1155	0	7.391	0.8025	0	313.15	1.254
MD0083	6.566	-0.017	3.107	0.1525	2.1155	0	7.391	0.8025	0	318.15	1.25
MD0084	6.566	-0.017	3.107	0.1525	2.1155	0	7.391	0.8025	0	323.15	1.247
MD0085	6.566	-0.017	3.107	0.1525	2.1155	0	7.391	0.8025	0	328.15	1.244
MD0086	6.566	-0.017	3.107	0.1525	2.1155	0	7.391	0.8025	0	333.15	1.24
MD0087	6.566	-0.017	3.107	0.1525	2.1155	0	7.391	0.8025	0	338.15	1.237
MD0088	6.566	-0.017	3.107	0.1525	2.1155	0	7.391	0.8025	0	343.15	1.233
MD0089	6.566	-0.017	3.107	0.1525	2.1155	0	7.391	0.8025	0	348.15	1.229
MD0090	6.566	-0.017	3.107	0.1525	2.1155	0	7.391	0.8025	0	353.15	1.226
MD0091	6.6615	-0.0055	3.309	0.171	2.2505	0	4.983	0.5185	0	293.15	1.242
MD0092	6.6615	-0.0055	3.309	0.171	2.2505	0	4.983	0.5185	0	298.15	1.239
MD0093	6.6615	-0.0055	3.309	0.171	2.2505	0	4.983	0.5185	0	303.15	1.236
MD0094	6.6615	-0.0055	3.309	0.171	2.2505	0	4.983	0.5185	0	308.15	1.233
MD0095	6.6615	-0.0055	3.309	0.171	2.2505	0	4.983	0.5185	0	313.15	1.23
MD0096	6.6615	-0.0055	3.309	0.171	2.2505	0	4.983	0.5185	0	318.15	1.227
MD0097	6.6615	-0.0055	3.309	0.171	2.2505	0	4.983	0.5185	0	323.15	1.224
MD0098	6.6615	-0.0055	3.309	0.171	2.2505	0	4.983	0.5185	0	328.15	1.22
MD0099	6.6615	-0.0055	3.309	0.171	2.2505	0	4.983	0.5185	0	333.15	1.217
MD0100	6.6615	-0.0055	3.309	0.171	2.2505	0	4.983	0.5185	0	338.15	1.214
MD0101	6.6615	-0.0055	3.309	0.171	2.2505	0	4.983	0.5185	0	343.15	1.21
MD0102	6.6615	-0.0055	3.309	0.171	2.2505	0	4.983	0.5185	0	348.15	1.207
MD0103	6.6615	-0.0055	3.309	0.171	2.2505	0	4.983	0.5185	0	353.15	1.203
MD0104	6.2345	0.058	1.114	0.167	1.518	0	9.1195	2.0495	0	298.15	1.337
MD0105	6.2345	0.058	1.114	0.167	1.518	0	9.1195	2.0495	0	308.15	1.3316
MD0106	6.2345	0.058	1.114	0.167	1.518	0	9.1195	2.0495	0	318.15	1.3262
MD0107	6.2345	0.058	1.114	0.167	1.518	0	9.1195	2.0495	0	328.15	1.3207
MD0108	6.2345	0.058	1.114	0.167	1.518	0	9.1195	2.0495	0	338.15	1.3152
MD0109	6.2345	0.058	1.114	0.167	1.518	0	9.1195	2.0495	0	348.15	1.3093
MD0110	6.2345	0.058	1.114	0.167	1.518	0	9.1195	2.0495	0	358.15	1.3031
MD0111	5.98	0.0714	0.8912	0.1416	1.4226	0	9.5474	2.2396	0	298.15	1.3036
MD0112	5.98	0.0714	0.8912	0.1416	1.4226	0	9.5474	2.2396	0	308.15	1.2982
MD0113	5.98	0.0714	0.8912	0.1416	1.4226	0	9.5474	2.2396	0	318.15	1.2927
MD0114	5.98	0.0714	0.8912	0.1416	1.4226	0	9.5474	2.2396	0	328.15	1.2873
MD0115	5.98	0.0714	0.8912	0.1416	1.4226	0	9.5474	2.2396	0	338.15	1.2818
MD0116	5.98	0.0714	0.8912	0.1416	1.4226	0	9.5474	2.2396	0	348.15	1.2759
MD0117	5.98	0.0714	0.8912	0.1416	1.4226	0	9.5474	2.2396	0	358.15	1.2697
MD0118	5.80185	0.08078	0.73524	0.12382	1.35582	0	9.84693	2.37267	0	298.15	1.2779
MD0119	5.80185	0.08078	0.73524	0.12382	1.35582	0	9.84693	2.37267	0	308.15	1.2725
MD0120	5.80185	0.08078	0.73524	0.12382	1.35582	0	9.84693	2.37267	0	318.15	1.2669
MD0121	5.80185	0.08078	0.73524	0.12382	1.35582	0	9.84693	2.37267	0	328.15	1.2612
MD0122	5.80185	0.08078	0.73524	0.12382	1.35582	0	9.84693	2.37267	0	338.15	1.2555
MD0123	5.80185	0.08078	0.73524	0.12382	1.35582	0	9.84693	2.37267	0	348.15	1.2497
MD0124	5.80185	0.08078	0.73524	0.12382	1.35582	0	9.84693	2.37267	0	358.15	1.2419
MD0125	5.70005	0.08614	0.64612	0.11366	1.31766	0	10.0181	2.44871	0	298.15	1.259
MD0126	5.70005	0.08614	0.64612	0.11366	1.31766	0	10.0181	2.44871	0	308.15	1.2537
MD0127	5.70005	0.08614	0.64612	0.11366	1.31766	0	10.0181	2.44871	0	318.15	1.2485
MD0128	5.70005	0.08614	0.64612	0.11366	1.31766	0	10.0181	2.44871	0	328.15	1.2433
MD0129	5.70005	0.08614	0.64612	0.11366	1.31766	0	10.0181	2.44871	0	338.15	1.2379
MD0130	5.70005	0.08614	0.64612	0.11366	1.31766	0	10.0181	2.44871	0	348.15	1.2324
MD0131	5.70005	0.08614	0.64612	0.11366	1.31766	0	10.0181	2.44871	0	358.15	1.2269
MD0132	6.566	-0.0165	2.477	0.1525	2.1175	0	7.391	0.8025	0	293.15	1.266
MD0133	6.566	-0.0165	2.477	0.1525	2.1175	0	7.391	0.8025	0	298.15	1.263
MD0134	6.566	-0.0165	2.477	0.1525	2.1175	0	7.391	0.8025	0	303.15	1.26
MD0135	6.566	-0.0165	2.477	0.1525	2.1175	0	7.391	0.8025	0	308.15	1.257
MD0136	6.566	-0.0165	2.477	0.1525	2.1175	0	7.391	0.8025	0	313.15	1.253
MD0137	6.566	-0.0165	2.477	0.1525	2.1175	0	7.391	0.8025	0	318.15	1.25
MD0138	6.566	-0.0165	2.477	0.1525	2.1175	0	7.391	0.8025	0	323.15	1.247
MD0139	6.566	-0.0165	2.477	0.1525	2.1175	0	7.391	0.8025	0	328.15	1.244
MD0140	6.566	-0.0165	2.477	0.1525	2.1175	0	7.391	0.8025	0	333.15	1.241
MD0141	6.566	-0.0165	2.477	0.1525	2.1175	0	7.391	0.8025	0	338.15	1.238
MD0142	6.566	-0.0165	2.477	0.1525	2.1175	0	7.391	0.8025	0	343.15	1.235
MD0143	6.566	-0.0165	2.477	0.1525	2.1175	0	7.391	0.8025	0	348.15	1.232
MD0144	6.566	-0.0165	2.477	0.1525	2.1175	0	7.391	0.8025	0	353.15	1.229
MD0145	6.6615	-0.005	2.679	0.171	2.2525	0	4.983	0.5185	0	293.15	1.255
MD0146	6.6615	-0.005	2.679	0.171	2.2525	0	4.983	0.5185	0	298.15	1.252
MD0147	6.6615	-0.005	2.679	0.171	2.2525	0	4.983	0.5185	0	303.15	1.25
MD0148	6.6615	-0.005	2.679	0.171	2.2525	0	4.983	0.5185	0	308.15	1.247
MD0149	6.6615	-0.005	2.679	0.171	2.2525	0	4.983	0.5185	0	313.15	1.244
MD0150	6.6615	-0.005	2.679	0.171	2.2525	0	4.983	0.5185	0	318.15	1.241
MD0151	6.6615	-0.005	2.679	0.171	2.2525	0	4.983	0.5185	0	323.15	1.238
MD0152	6.6615	-0.005	2.679	0.171	2.2525	0	4.983	0.5185	0	328.15	1.235
MD0153	6.6615	-0.005	2.679	0.171	2.2525	0	4.983	0.5185	0	333.15	1.232
MD0154	6.6615	-0.005	2.679	0.171	2.2525	0	4.983	0.5185	0	338.15	1.229
MD0155	6.6615	-0.005	2.679	0.171	2.2525	0	4.983	0.5185	0	343.15	1.226
MD0156	6.6615	-0.005	2.679	0.171	2.2525	0	4.983	0.5185	0	348.15	1.223
MD0157	6.6615	-0.005	2.679	0.171	2.2525	0	4.983	0.5185	0	353.15	1.22
MD0158	6.2345	0.0585	0.484	0.167	1.52	0	9.1195	2.0495	0	296.15	1.27
MD0159	5.80185	0.08111	0.31944	0.12382	1.35714	0	9.84693	2.37267	0	303.15	1.2397
MD0160	5.80185	0.08111	0.31944	0.12382	1.35714	0	9.84693	2.37267	0	313.15	1.2346
MD0161	5.80185	0.08111	0.31944	0.12382	1.35714	0	9.84693	2.37267	0	323.15	1.2294
MD0162	5.80185	0.08111	0.31944	0.12382	1.35714	0	9.84693	2.37267	0	333.15	1.2243
MD0163	5.80185	0.08111	0.31944	0.12382	1.35714	0	9.84693	2.37267	0	343.15	1.2192
MD0164	5.80185	0.08111	0.31944	0.12382	1.35714	0	9.84693	2.37267	0	353.15	1.214
MD0165	8.3285	-0.0015	0.7135	0.334	2.015	0	4.1735	0.969	2	296.15	1.45
MD0166	6.4398	0.1184	3.6958	0.0842	1.4908	0	9.325	1.337	0	293.15	1.2011
MD0167	6.4398	0.1184	3.6958	0.0842	1.4908	0	9.325	1.337	0	298.15	1.1975
MD0168	6.4398	0.1184	3.6958	0.0842	1.4908	0	9.325	1.337	0	303.15	1.1938
MD0169	6.4398	0.1184	3.6958	0.0842	1.4908	0	9.325	1.337	0	308.15	1.1901
MD0170	6.4398	0.1184	3.6958	0.0842	1.4908	0	9.325	1.337	0	313.15	1.1864
MD0171	6.4398	0.1184	3.6958	0.0842	1.4908	0	9.325	1.337	0	318.15	1.1827
MD0172	6.4398	0.1184	3.6958	0.0842	1.4908	0	9.325	1.337	0	323.15	1.179
MD0173	6.4398	0.1184	3.6958	0.0842	1.4908	0	9.325	1.337	0	328.15	1.1754
MD0174	6.4398	0.1184	3.6958	0.0842	1.4908	0	9.325	1.337	0	333.15	1.1717
MD0175	6.4398	0.1184	3.6958	0.0842	1.4908	0	9.325	1.337	0	338.15	1.1679
MD0176	6.4398	0.1184	3.6958	0.0842	1.4908	0	9.325	1.337	0	343.15	1.1642
MD0177	6.33211	0.13468	1.76761	0.09014	1.30336	0	4.65825	0.92395	0	293.15	1.1599
MD0178	6.33211	0.13468	1.76761	0.09014	1.30336	0	4.65825	0.92395	0	298.15	1.1563
MD0179	6.33211	0.13468	1.76761	0.09014	1.30336	0	4.65825	0.92395	0	303.15	1.1526
MD0180	6.33211	0.13468	1.76761	0.09014	1.30336	0	4.65825	0.92395	0	308.15	1.149
MD0181	6.33211	0.13468	1.76761	0.09014	1.30336	0	4.65825	0.92395	0	313.15	1.1453
MD0182	6.33211	0.13468	1.76761	0.09014	1.30336	0	4.65825	0.92395	0	318.15	1.1417
MD0183	6.33211	0.13468	1.76761	0.09014	1.30336	0	4.65825	0.92395	0	323.15	1.138
MD0184	6.33211	0.13468	1.76761	0.09014	1.30336	0	4.65825	0.92395	0	328.15	1.1344
MD0185	6.33211	0.13468	1.76761	0.09014	1.30336	0	4.65825	0.92395	0	333.15	1.1307
MD0186	6.33211	0.13468	1.76761	0.09014	1.30336	0	4.65825	0.92395	0	338.15	1.127
MD0187	6.33211	0.13468	1.76761	0.09014	1.30336	0	4.65825	0.92395	0	343.15	1.1233
MD0188	6.30274	0.13912	1.24174	0.09176	1.25224	0	3.3855	0.8113	0	293.15	1.1463
MD0189	6.30274	0.13912	1.24174	0.09176	1.25224	0	3.3855	0.8113	0	298.15	1.1427
MD0190	6.30274	0.13912	1.24174	0.09176	1.25224	0	3.3855	0.8113	0	303.15	1.1391
MD0191	6.30274	0.13912	1.24174	0.09176	1.25224	0	3.3855	0.8113	0	308.15	1.1355
MD0192	6.30274	0.13912	1.24174	0.09176	1.25224	0	3.3855	0.8113	0	313.15	1.1319
MD0193	6.30274	0.13912	1.24174	0.09176	1.25224	0	3.3855	0.8113	0	318.15	1.1282
MD0194	6.30274	0.13912	1.24174	0.09176	1.25224	0	3.3855	0.8113	0	323.15	1.1246
MD0195	6.30274	0.13912	1.24174	0.09176	1.25224	0	3.3855	0.8113	0	328.15	1.121
MD0196	6.30274	0.13912	1.24174	0.09176	1.25224	0	3.3855	0.8113	0	333.15	1.1173
MD0197	6.30274	0.13912	1.24174	0.09176	1.25224	0	3.3855	0.8113	0	338.15	1.1136
MD0198	6.30274	0.13912	1.24174	0.09176	1.25224	0	3.3855	0.8113	0	343.15	1.1099
MD0199	6.566	-0.0165	2.477	0.1525	2.1175	0	7.391	0.8025	0	293.15	1.275
MD0200	6.566	-0.0165	2.477	0.1525	2.1175	0	7.391	0.8025	0	298.15	1.272
MD0201	6.566	-0.0165	2.477	0.1525	2.1175	0	7.391	0.8025	0	303.15	1.269
MD0202	6.566	-0.0165	2.477	0.1525	2.1175	0	7.391	0.8025	0	308.15	1.266
MD0203	6.566	-0.0165	2.477	0.1525	2.1175	0	7.391	0.8025	0	313.15	1.262
MD0204	6.566	-0.0165	2.477	0.1525	2.1175	0	7.391	0.8025	0	318.15	1.259
MD0205	6.566	-0.0165	2.477	0.1525	2.1175	0	7.391	0.8025	0	323.15	1.256
MD0206	6.566	-0.0165	2.477	0.1525	2.1175	0	7.391	0.8025	0	328.15	1.253
MD0207	6.566	-0.0165	2.477	0.1525	2.1175	0	7.391	0.8025	0	333.15	1.25
MD0208	6.566	-0.0165	2.477	0.1525	2.1175	0	7.391	0.8025	0	338.15	1.247
MD0209	6.566	-0.0165	2.477	0.1525	2.1175	0	7.391	0.8025	0	343.15	1.244
MD0210	6.566	-0.0165	2.477	0.1525	2.1175	0	7.391	0.8025	0	348.15	1.241
MD0211	6.566	-0.0165	2.477	0.1525	2.1175	0	7.391	0.8025	0	353.15	1.238
MD0212	6.6615	-0.005	2.679	0.171	2.2525	0	4.983	0.5185	0	293.15	1.262
MD0213	6.6615	-0.005	2.679	0.171	2.2525	0	4.983	0.5185	0	298.15	1.26
MD0214	6.6615	-0.005	2.679	0.171	2.2525	0	4.983	0.5185	0	303.15	1.257
MD0215	6.6615	-0.005	2.679	0.171	2.2525	0	4.983	0.5185	0	308.15	1.255
MD0216	6.6615	-0.005	2.679	0.171	2.2525	0	4.983	0.5185	0	313.15	1.252
MD0217	6.6615	-0.005	2.679	0.171	2.2525	0	4.983	0.5185	0	318.15	1.249
MD0218	6.6615	-0.005	2.679	0.171	2.2525	0	4.983	0.5185	0	323.15	1.246
MD0219	6.6615	-0.005	2.679	0.171	2.2525	0	4.983	0.5185	0	328.15	1.243
MD0220	6.6615	-0.005	2.679	0.171	2.2525	0	4.983	0.5185	0	333.15	1.24
MD0221	6.6615	-0.005	2.679	0.171	2.2525	0	4.983	0.5185	0	338.15	1.237
MD0222	6.6615	-0.005	2.679	0.171	2.2525	0	4.983	0.5185	0	343.15	1.234
MD0223	6.6615	-0.005	2.679	0.171	2.2525	0	4.983	0.5185	0	348.15	1.231
MD0224	6.6615	-0.005	2.679	0.171	2.2525	0	4.983	0.5185	0	353.15	1.228
MD0225	6.2345	0.0585	0.484	0.167	1.52	0	9.1195	2.0495	0	293.15	1.281
MD0226	6.2345	0.0585	0.484	0.167	1.52	0	9.1195	2.0495	0	298.15	1.278
MD0227	6.2345	0.0585	0.484	0.167	1.52	0	9.1195	2.0495	0	303.15	1.275
MD0228	6.2345	0.0585	0.484	0.167	1.52	0	9.1195	2.0495	0	308.15	1.272
MD0229	6.2345	0.0585	0.484	0.167	1.52	0	9.1195	2.0495	0	313.15	1.27
MD0230	6.2345	0.0585	0.484	0.167	1.52	0	9.1195	2.0495	0	318.15	1.267
MD0231	6.2345	0.0585	0.484	0.167	1.52	0	9.1195	2.0495	0	323.15	1.264
MD0232	6.2345	0.0585	0.484	0.167	1.52	0	9.1195	2.0495	0	328.15	1.262
MD0233	6.2345	0.0585	0.484	0.167	1.52	0	9.1195	2.0495	0	333.15	1.259
MD0234	6.2345	0.0585	0.484	0.167	1.52	0	9.1195	2.0495	0	338.15	1.256
MD0235	6.2345	0.0585	0.484	0.167	1.52	0	9.1195	2.0495	0	343.15	1.254
MD0236	6.2345	0.0585	0.484	0.167	1.52	0	9.1195	2.0495	0	348.15	1.251
MD0237	6.2345	0.0585	0.484	0.167	1.52	0	9.1195	2.0495	0	353.15	1.248
MD0238	6.566	-0.0265	1.993	0.1255	2.0625	0	6.427	0.3845	0	293.15	1.258
MD0239	6.566	-0.0265	1.993	0.1255	2.0625	0	6.427	0.3845	0	298.15	1.255
MD0240	6.566	-0.0265	1.993	0.1255	2.0625	0	6.427	0.3845	0	303.15	1.252
MD0241	6.566	-0.0265	1.993	0.1255	2.0625	0	6.427	0.3845	0	308.15	1.249
MD0242	6.566	-0.0265	1.993	0.1255	2.0625	0	6.427	0.3845	0	313.15	1.245
MD0243	6.566	-0.0265	1.993	0.1255	2.0625	0	6.427	0.3845	0	318.15	1.242
MD0244	6.566	-0.0265	1.993	0.1255	2.0625	0	6.427	0.3845	0	323.15	1.239
MD0245	6.566	-0.0265	1.993	0.1255	2.0625	0	6.427	0.3845	0	328.15	1.235
MD0246	6.566	-0.0265	1.993	0.1255	2.0625	0	6.427	0.3845	0	333.15	1.232
MD0247	6.566	-0.0265	1.993	0.1255	2.0625	0	6.427	0.3845	0	338.15	1.229
MD0248	6.566	-0.0265	1.993	0.1255	2.0625	0	6.427	0.3845	0	343.15	1.226
MD0249	6.566	-0.0265	1.993	0.1255	2.0625	0	6.427	0.3845	0	348.15	1.223
MD0250	6.566	-0.0265	1.993	0.1255	2.0625	0	6.427	0.3845	0	353.15	1.219
MD0251	6.6615	-0.015	2.195	0.144	2.1975	0	4.019	0.9365	0	293.15	1.246
MD0252	6.6615	-0.015	2.195	0.144	2.1975	0	4.019	0.9365	0	298.15	1.243
MD0253	6.6615	-0.015	2.195	0.144	2.1975	0	4.019	0.9365	0	303.15	1.24
MD0254	6.6615	-0.015	2.195	0.144	2.1975	0	4.019	0.9365	0	308.15	1.237
MD0255	6.6615	-0.015	2.195	0.144	2.1975	0	4.019	0.9365	0	313.15	1.234
MD0256	6.6615	-0.015	2.195	0.144	2.1975	0	4.019	0.9365	0	318.15	1.231
MD0257	6.6615	-0.015	2.195	0.144	2.1975	0	4.019	0.9365	0	323.15	1.228
MD0258	6.6615	-0.015	2.195	0.144	2.1975	0	4.019	0.9365	0	328.15	1.224
MD0259	6.6615	-0.015	2.195	0.144	2.1975	0	4.019	0.9365	0	333.15	1.221
MD0260	6.6615	-0.015	2.195	0.144	2.1975	0	4.019	0.9365	0	338.15	1.218
MD0261	6.6615	-0.015	2.195	0.144	2.1975	0	4.019	0.9365	0	343.15	1.215
MD0262	6.6615	-0.015	2.195	0.144	2.1975	0	4.019	0.9365	0	348.15	1.212
MD0263	6.6615	-0.015	2.195	0.144	2.1975	0	4.019	0.9365	0	353.15	1.209
MD0264	6.2345	0.0485	0	0.14	1.465	0	8.1555	1.6315	0	293.15	1.269
MD0265	6.2345	0.0485	0	0.14	1.465	0	8.1555	1.6315	0	298.15	1.267
MD0266	6.2345	0.0485	0	0.14	1.465	0	8.1555	1.6315	0	303.15	1.264
MD0267	6.2345	0.0485	0	0.14	1.465	0	8.1555	1.6315	0	308.15	1.261
MD0268	6.2345	0.0485	0	0.14	1.465	0	8.1555	1.6315	0	313.15	1.258
MD0269	6.2345	0.0485	0	0.14	1.465	0	8.1555	1.6315	0	318.15	1.255
MD0270	6.2345	0.0485	0	0.14	1.465	0	8.1555	1.6315	0	323.15	1.252
MD0271	6.2345	0.0485	0	0.14	1.465	0	8.1555	1.6315	0	328.15	1.249
MD0272	6.2345	0.0485	0	0.14	1.465	0	8.1555	1.6315	0	333.15	1.246
MD0273	6.2345	0.0485	0	0.14	1.465	0	8.1555	1.6315	0	338.15	1.243
MD0274	6.2345	0.0485	0	0.14	1.465	0	8.1555	1.6315	0	343.15	1.24
MD0275	6.2345	0.0485	0	0.14	1.465	0	8.1555	1.6315	0	348.15	1.237
MD0276	6.2345	0.0485	0	0.14	1.465	0	8.1555	1.6315	0	353.15	1.235
MD0277	5.985	0.0585	1.122	0.1675	1.5235	0	8.747	2.0495	0	303.15	1.2794
MD0278	5.83518	0.08375	10.3442	0.20731	1.62378	0	12.5576	4.5114	0	296.15	1.23
MD0279	6.285	0.0625	15.673	0.2935	1.924	0	13.2265	5.29	0	296.15	1.35
MD0280	5.4912	0.1	6.2692	0.1414	1.3942	0	12.046	3.916	0	296.15	1.22
MD0281	6.566	-0.0265	1.993	0.1255	2.0625	0	6.427	0.3845	0	293.15	1.257
MD0282	6.566	-0.0265	1.993	0.1255	2.0625	0	6.427	0.3845	0	298.15	1.254
MD0283	6.566	-0.0265	1.993	0.1255	2.0625	0	6.427	0.3845	0	303.15	1.251
MD0284	6.566	-0.0265	1.993	0.1255	2.0625	0	6.427	0.3845	0	308.15	1.248
MD0285	6.566	-0.0265	1.993	0.1255	2.0625	0	6.427	0.3845	0	313.15	1.245
MD0286	6.566	-0.0265	1.993	0.1255	2.0625	0	6.427	0.3845	0	318.15	1.241
MD0287	6.566	-0.0265	1.993	0.1255	2.0625	0	6.427	0.3845	0	323.15	1.238
MD0288	6.566	-0.0265	1.993	0.1255	2.0625	0	6.427	0.3845	0	328.15	1.235
MD0289	6.566	-0.0265	1.993	0.1255	2.0625	0	6.427	0.3845	0	333.15	1.232
MD0290	6.566	-0.0265	1.993	0.1255	2.0625	0	6.427	0.3845	0	338.15	1.229
MD0291	6.566	-0.0265	1.993	0.1255	2.0625	0	6.427	0.3845	0	343.15	1.226
MD0292	6.566	-0.0265	1.993	0.1255	2.0625	0	6.427	0.3845	0	348.15	1.223
MD0293	6.566	-0.0265	1.993	0.1255	2.0625	0	6.427	0.3845	0	353.15	1.22
MD0294	6.6615	-0.015	2.195	0.144	2.1975	0	4.019	0.9365	0	293.15	1.227
MD0295	6.6615	-0.015	2.195	0.144	2.1975	0	4.019	0.9365	0	298.15	1.224
MD0296	6.6615	-0.015	2.195	0.144	2.1975	0	4.019	0.9365	0	303.15	1.221
MD0297	6.6615	-0.015	2.195	0.144	2.1975	0	4.019	0.9365	0	308.15	1.218
MD0298	6.6615	-0.015	2.195	0.144	2.1975	0	4.019	0.9365	0	313.15	1.215
MD0299	6.6615	-0.015	2.195	0.144	2.1975	0	4.019	0.9365	0	318.15	1.212
MD0300	6.6615	-0.015	2.195	0.144	2.1975	0	4.019	0.9365	0	323.15	1.209
MD0301	6.6615	-0.015	2.195	0.144	2.1975	0	4.019	0.9365	0	328.15	1.207
MD0302	6.6615	-0.015	2.195	0.144	2.1975	0	4.019	0.9365	0	333.15	1.204
MD0303	6.6615	-0.015	2.195	0.144	2.1975	0	4.019	0.9365	0	338.15	1.201
MD0304	6.6615	-0.015	2.195	0.144	2.1975	0	4.019	0.9365	0	343.15	1.198
MD0305	6.6615	-0.015	2.195	0.144	2.1975	0	4.019	0.9365	0	348.15	1.195
MD0306	6.6615	-0.015	2.195	0.144	2.1975	0	4.019	0.9365	0	353.15	1.192
MD0307	6.2345	0.0485	0	0.14	1.465	0	8.1555	1.6315	0	293.15	1.26
MD0308	6.2345	0.0485	0	0.14	1.465	0	8.1555	1.6315	0	298.15	1.257
MD0309	6.2345	0.0485	0	0.14	1.465	0	8.1555	1.6315	0	303.15	1.254
MD0310	6.2345	0.0485	0	0.14	1.465	0	8.1555	1.6315	0	308.15	1.251
MD0311	6.2345	0.0485	0	0.14	1.465	0	8.1555	1.6315	0	313.15	1.248
MD0312	6.2345	0.0485	0	0.14	1.465	0	8.1555	1.6315	0	318.15	1.246
MD0313	6.2345	0.0485	0	0.14	1.465	0	8.1555	1.6315	0	323.15	1.243
MD0314	6.2345	0.0485	0	0.14	1.465	0	8.1555	1.6315	0	328.15	1.24
MD0315	6.2345	0.0485	0	0.14	1.465	0	8.1555	1.6315	0	333.15	1.238
MD0316	6.2345	0.0485	0	0.14	1.465	0	8.1555	1.6315	0	338.15	1.235
MD0317	6.2345	0.0485	0	0.14	1.465	0	8.1555	1.6315	0	343.15	1.232
MD0318	6.2345	0.0485	0	0.14	1.465	0	8.1555	1.6315	0	348.15	1.229
MD0319	6.2345	0.0485	0	0.14	1.465	0	8.1555	1.6315	0	353.15	1.227
MD0320	5.59825	0.08675	0	0.09	1.253	0	9.70725	2.31575	0	296.15	1.22
MD0321	5.9585	-0.4815	3.8	0.07775	0.88825	0	0.888	0.55	0	293.15	1.0636
MD0322	5.9585	-0.4815	3.8	0.07775	0.88825	0	0.888	0.55	0	298.15	1.0606
MD0323	5.9585	-0.4815	3.8	0.07775	0.88825	0	0.888	0.55	0	303.15	1.0575
MD0324	5.9585	-0.4815	3.8	0.07775	0.88825	0	0.888	0.55	0	308.15	1.0544
MD0325	5.9585	-0.4815	3.8	0.07775	0.88825	0	0.888	0.55	0	313.15	1.0514
MD0326	5.9585	-0.4815	3.8	0.07775	0.88825	0	0.888	0.55	0	318.15	1.0483
MD0327	5.9585	-0.4815	3.8	0.07775	0.88825	0	0.888	0.55	0	323.15	1.0452
MD0328	5.9585	-0.4815	3.8	0.07775	0.88825	0	0.888	0.55	0	328.15	1.0421
MD0329	5.9585	-0.4815	3.8	0.07775	0.88825	0	0.888	0.55	0	333.15	1.039
MD0330	5.9585	-0.4815	3.8	0.07775	0.88825	0	0.888	0.55	0	338.15	1.036
MD0331	5.9585	-0.4815	3.8	0.07775	0.88825	0	0.888	0.55	0	343.15	1.0329
MD0332	5.75944	-0.36588	0	0.06752	0.52388	0	4.763	1.08	0	298.15	1.118
MD0333	5.75944	-0.36588	0	0.06752	0.52388	0	4.763	1.08	0	303.15	1.1156
MD0334	5.75944	-0.36588	0	0.06752	0.52388	0	4.763	1.08	0	308.15	1.1122
MD0335	5.75944	-0.36588	0	0.06752	0.52388	0	4.763	1.08	0	313.15	1.1097
MD0336	5.75944	-0.36588	0	0.06752	0.52388	0	4.763	1.08	0	318.15	1.1064
MD0337	5.75944	-0.36588	0	0.06752	0.52388	0	4.763	1.08	0	323.15	1.1037
MD0338	5.75944	-0.36588	0	0.06752	0.52388	0	4.763	1.08	0	328.15	1.1006
MD0339	5.75944	-0.36588	0	0.06752	0.52388	0	4.763	1.08	0	333.15	1.0968
MD0340	5.75944	-0.36588	0	0.06752	0.52388	0	4.763	1.08	0	338.15	1.0948
MD0341	5.75944	-0.36588	0	0.06752	0.52388	0	4.763	1.08	0	343.15	1.091
MD0342	5.75944	-0.36588	0	0.06752	0.52388	0	4.763	1.08	0	348.15	1.089
MD0343	5.75944	-0.36588	0	0.06752	0.52388	0	4.763	1.08	0	353.15	1.087
MD0344	5.75944	-0.36588	0	0.06752	0.52388	0	4.763	1.08	0	358.15	1.0832
MD0345	5.75944	-0.36588	0	0.06752	0.52388	0	4.763	1.08	0	363.15	1.082
MD0346	5.75944	-0.36588	0	0.06752	0.52388	0	4.763	1.08	0	368.15	1.0774
MD0347	5.79682	-0.38889	0	0.06881	0.49964	0	4.4585	0.99	0	303.15	1.1139
MD0348	5.79682	-0.38889	0	0.06881	0.49964	0	4.4585	0.99	0	308.15	1.1109
MD0349	5.79682	-0.38889	0	0.06881	0.49964	0	4.4585	0.99	0	313.15	1.1081
MD0350	5.79682	-0.38889	0	0.06881	0.49964	0	4.4585	0.99	0	318.15	1.1053
MD0351	5.79682	-0.38889	0	0.06881	0.49964	0	4.4585	0.99	0	323.15	1.1025
MD0352	5.79682	-0.38889	0	0.06881	0.49964	0	4.4585	0.99	0	328.15	1.0997
MD0353	5.79682	-0.38889	0	0.06881	0.49964	0	4.4585	0.99	0	333.15	1.0969
MD0354	5.79682	-0.38889	0	0.06881	0.49964	0	4.4585	0.99	0	338.15	1.0941
MD0355	5.79682	-0.38889	0	0.06881	0.49964	0	4.4585	0.99	0	343.15	1.0913
MD0356	5.79682	-0.38889	0	0.06881	0.49964	0	4.4585	0.99	0	348.15	1.0886
MD0357	5.79682	-0.38889	0	0.06881	0.49964	0	4.4585	0.99	0	353.15	1.0858
MD0358	5.79682	-0.38889	0	0.06881	0.49964	0	4.4585	0.99	0	358.15	1.083
MD0359	5.79682	-0.38889	0	0.06881	0.49964	0	4.4585	0.99	0	363.15	1.0803
MD0360	5.79682	-0.38889	0	0.06881	0.49964	0	4.4585	0.99	0	298.15	1.117
MD0361	5.79682	-0.38889	0	0.06881	0.49964	0	4.4585	0.99	0	283.15	1.1229
MD0362	5.79682	-0.38889	0	0.06881	0.49964	0	4.4585	0.99	0	293.15	1.1171
MD0363	5.79682	-0.38889	0	0.06881	0.49964	0	4.4585	0.99	0	368.15	1.0767
MD0364	5.85912	-0.42724	0	0.07096	0.45924	0	3.951	0.84	0	298.15	1.117
MD0365	5.85912	-0.42724	0	0.07096	0.45924	0	3.951	0.84	0	303.15	1.1141
MD0366	5.85912	-0.42724	0	0.07096	0.45924	0	3.951	0.84	0	308.15	1.1111
MD0367	5.85912	-0.42724	0	0.07096	0.45924	0	3.951	0.84	0	313.15	1.1082
MD0368	5.85912	-0.42724	0	0.07096	0.45924	0	3.951	0.84	0	318.15	1.1052
MD0369	5.85912	-0.42724	0	0.07096	0.45924	0	3.951	0.84	0	323.15	1.1023
MD0370	5.85912	-0.42724	0	0.07096	0.45924	0	3.951	0.84	0	328.15	1.0993
MD0371	5.85912	-0.42724	0	0.07096	0.45924	0	3.951	0.84	0	333.15	1.0962
MD0372	5.85912	-0.42724	0	0.07096	0.45924	0	3.951	0.84	0	338.15	1.0934
MD0373	5.85912	-0.42724	0	0.07096	0.45924	0	3.951	0.84	0	343.15	1.0904
MD0374	5.85912	-0.42724	0	0.07096	0.45924	0	3.951	0.84	0	348.15	1.0875
MD0375	5.85912	-0.42724	0	0.07096	0.45924	0	3.951	0.84	0	353.15	1.0847
MD0376	5.85912	-0.42724	0	0.07096	0.45924	0	3.951	0.84	0	358.15	1.0816
MD0377	5.85912	-0.42724	0	0.07096	0.45924	0	3.951	0.84	0	363.15	1.0788
MD0378	5.85912	-0.42724	0	0.07096	0.45924	0	3.951	0.84	0	368.15	1.0757
MD0379	6.4805	-0.4815	2.99275	0.07175	0.88825	0	10.445	1.01575	0	303.15	1.2424
MD0380	6.4805	-0.4815	2.99275	0.07175	0.88825	0	10.445	1.01575	0	308.15	1.2432
MD0381	6.4805	-0.4815	2.99275	0.07175	0.88825	0	10.445	1.01575	0	313.15	1.2398
MD0382	6.4805	-0.4815	2.99275	0.07175	0.88825	0	10.445	1.01575	0	318.15	1.2363
MD0383	6.4805	-0.4815	2.99275	0.07175	0.88825	0	10.445	1.01575	0	323.15	1.2324
MD0384	6.4805	-0.4815	2.99275	0.07175	0.88825	0	10.445	1.01575	0	328.15	1.2293
MD0385	6.4805	-0.4815	2.99275	0.07175	0.88825	0	10.445	1.01575	0	333.15	1.226
MD0386	6.4805	-0.4815	2.99275	0.07175	0.88825	0	10.445	1.01575	0	338.15	1.2223
MD0387	6.4805	-0.4815	2.99275	0.07175	0.88825	0	10.445	1.01575	0	343.15	1.2188
MD0388	6.4805	-0.4815	2.99275	0.07175	0.88825	0	10.445	1.01575	0	348.15	1.2153
MD0389	6.4805	-0.4815	2.99275	0.07175	0.88825	0	10.445	1.01575	0	353.15	1.2119
MD0390	6.4805	-0.4815	2.99275	0.07175	0.88825	0	10.445	1.01575	0	358.15	1.2083
MD0391	6.4805	-0.4815	2.99275	0.07175	0.88825	0	10.445	1.01575	0	363.15	1.2045
MD0392	6.4805	-0.4815	2.99275	0.07175	0.88825	0	10.445	1.01575	0	368.15	1.2013
MD0393	6.426	-0.5136	2.3942	0.074	0.7572	0	8.5778	0.8126	0	303.15	1.229
MD0394	6.426	-0.5136	2.3942	0.074	0.7572	0	8.5778	0.8126	0	313.15	1.222
MD0395	6.426	-0.5136	2.3942	0.074	0.7572	0	8.5778	0.8126	0	323.15	1.2151
MD0396	6.426	-0.5136	2.3942	0.074	0.7572	0	8.5778	0.8126	0	333.15	1.2079
MD0397	6.426	-0.5136	2.3942	0.074	0.7572	0	8.5778	0.8126	0	343.15	1.2009
MD0398	6.426	-0.5136	2.3942	0.074	0.7572	0	8.5778	0.8126	0	353.15	1.1936
MD0399	6.426	-0.5136	2.3942	0.074	0.7572	0	8.5778	0.8126	0	363.15	1.1864
MD0400	6.426	-0.5136	2.3942	0.074	0.7572	0	8.5778	0.8126	0	368.15	1.1828
MD0401	6.3824	-0.53928	1.91536	0.0758	0.65236	0	7.08404	0.65008	0	303.15	1.2163
MD0402	6.3824	-0.53928	1.91536	0.0758	0.65236	0	7.08404	0.65008	0	308.15	1.2124
MD0403	6.3824	-0.53928	1.91536	0.0758	0.65236	0	7.08404	0.65008	0	313.15	1.2086
MD0404	6.3824	-0.53928	1.91536	0.0758	0.65236	0	7.08404	0.65008	0	318.15	1.2052
MD0405	6.3824	-0.53928	1.91536	0.0758	0.65236	0	7.08404	0.65008	0	323.15	1.202
MD0406	6.3824	-0.53928	1.91536	0.0758	0.65236	0	7.08404	0.65008	0	328.15	1.198
MD0407	6.3824	-0.53928	1.91536	0.0758	0.65236	0	7.08404	0.65008	0	333.15	1.1947
MD0408	6.3824	-0.53928	1.91536	0.0758	0.65236	0	7.08404	0.65008	0	338.15	1.1907
MD0409	6.3824	-0.53928	1.91536	0.0758	0.65236	0	7.08404	0.65008	0	343.15	1.187
MD0410	6.3824	-0.53928	1.91536	0.0758	0.65236	0	7.08404	0.65008	0	348.15	1.1834
MD0411	6.3824	-0.53928	1.91536	0.0758	0.65236	0	7.08404	0.65008	0	353.15	1.1792
MD0412	6.3824	-0.53928	1.91536	0.0758	0.65236	0	7.08404	0.65008	0	358.15	1.1761
MD0413	6.3824	-0.53928	1.91536	0.0758	0.65236	0	7.08404	0.65008	0	363.15	1.1723
MD0414	6.3824	-0.53928	1.91536	0.0758	0.65236	0	7.08404	0.65008	0	368.15	1.1688
MD0415	6.4805	-0.4815	2.99275	0.07175	0.88825	0	10.445	1.01575	0	298.15	1.2501
MD0416	6.426	-0.5136	2.3942	0.074	0.7572	0	8.5778	0.8126	0	298.15	1.2326
MD0417	6.426	-0.5136	2.3942	0.074	0.7572	0	8.5778	0.8126	0	308.15	1.2256
MD0418	6.426	-0.5136	2.3942	0.074	0.7572	0	8.5778	0.8126	0	318.15	1.2185
MD0419	6.426	-0.5136	2.3942	0.074	0.7572	0	8.5778	0.8126	0	328.15	1.2114
MD0420	6.426	-0.5136	2.3942	0.074	0.7572	0	8.5778	0.8126	0	338.15	1.2043
MD0421	6.426	-0.5136	2.3942	0.074	0.7572	0	8.5778	0.8126	0	348.15	1.1972
MD0422	6.426	-0.5136	2.3942	0.074	0.7572	0	8.5778	0.8126	0	358.15	1.19
MD0423	6.3824	-0.53928	1.91536	0.0758	0.65236	0	7.08404	0.65008	0	298.15	1.2195
MD0424	5.78494	-0.45357	0	0.07145	0.77552	0	3.66914	0	0.66	298.15	1.0999
MD0425	5.78494	-0.45357	0	0.07145	0.77552	0	3.66914	0	0.66	303.15	1.0968
MD0426	5.78494	-0.45357	0	0.07145	0.77552	0	3.66914	0	0.66	308.15	1.0938
MD0427	5.78494	-0.45357	0	0.07145	0.77552	0	3.66914	0	0.66	313.15	1.0909
MD0428	5.78494	-0.45357	0	0.07145	0.77552	0	3.66914	0	0.66	318.15	1.0879
MD0429	5.78494	-0.45357	0	0.07145	0.77552	0	3.66914	0	0.66	323.15	1.0848
MD0430	5.78494	-0.45357	0	0.07145	0.77552	0	3.66914	0	0.66	328.15	1.0818
MD0431	5.78494	-0.45357	0	0.07145	0.77552	0	3.66914	0	0.66	333.15	1.0788
MD0432	5.78494	-0.45357	0	0.07145	0.77552	0	3.66914	0	0.66	338.15	1.0759
MD0433	5.78494	-0.45357	0	0.07145	0.77552	0	3.66914	0	0.66	343.15	1.0728
MD0434	5.78494	-0.45357	0	0.07145	0.77552	0	3.66914	0	0.66	348.15	1.0686
MD0435	5.78494	-0.45357	0	0.07145	0.77552	0	3.66914	0	0.66	353.15	1.0655
MD0436	5.78494	-0.45357	0	0.07145	0.77552	0	3.66914	0	0.66	358.15	1.0624
MD0437	5.78494	-0.45357	0	0.07145	0.77552	0	3.66914	0	0.66	363.15	1.059
MD0438	5.78494	-0.45357	0	0.07145	0.77552	0	3.66914	0	0.66	368.15	1.0562
MD0439	5.8875	-0.49925	0	0.07425	0.644	0	3.0485	0	0.5	298.15	1.1018
MD0440	5.8875	-0.49925	0	0.07425	0.644	0	3.0485	0	0.5	303.15	1.0986
MD0441	5.8875	-0.49925	0	0.07425	0.644	0	3.0485	0	0.5	308.15	1.0955
MD0442	5.8875	-0.49925	0	0.07425	0.644	0	3.0485	0	0.5	313.15	1.0926
MD0443	5.8875	-0.49925	0	0.07425	0.644	0	3.0485	0	0.5	318.15	1.0893
MD0444	5.8875	-0.49925	0	0.07425	0.644	0	3.0485	0	0.5	323.15	1.0862
MD0445	5.8875	-0.49925	0	0.07425	0.644	0	3.0485	0	0.5	328.15	1.083
MD0446	5.8875	-0.49925	0	0.07425	0.644	0	3.0485	0	0.5	333.15	1.0797
MD0447	5.8875	-0.49925	0	0.07425	0.644	0	3.0485	0	0.5	338.15	1.0767
MD0448	5.8875	-0.49925	0	0.07425	0.644	0	3.0485	0	0.5	343.15	1.074
MD0449	5.8875	-0.49925	0	0.07425	0.644	0	3.0485	0	0.5	348.15	1.0705
MD0450	5.8875	-0.49925	0	0.07425	0.644	0	3.0485	0	0.5	353.15	1.0675
MD0451	5.8875	-0.49925	0	0.07425	0.644	0	3.0485	0	0.5	358.15	1.0642
MD0452	5.8875	-0.49925	0	0.07425	0.644	0	3.0485	0	0.5	363.15	1.06
MD0453	5.8875	-0.49925	0	0.07425	0.644	0	3.0485	0	0.5	368.15	1.0546
MD0454	5.9516	-0.5278	0	0.076	0.5618	0	2.6606	0	0.4	298.15	1.1037
MD0455	5.9516	-0.5278	0	0.076	0.5618	0	2.6606	0	0.4	303.15	1.1004
MD0456	5.9516	-0.5278	0	0.076	0.5618	0	2.6606	0	0.4	308.15	1.0973
MD0457	5.9516	-0.5278	0	0.076	0.5618	0	2.6606	0	0.4	313.15	1.0942
MD0458	5.9516	-0.5278	0	0.076	0.5618	0	2.6606	0	0.4	318.15	1.091
MD0459	5.9516	-0.5278	0	0.076	0.5618	0	2.6606	0	0.4	323.15	1.0877
MD0460	5.9516	-0.5278	0	0.076	0.5618	0	2.6606	0	0.4	328.15	1.0846
MD0461	5.9516	-0.5278	0	0.076	0.5618	0	2.6606	0	0.4	333.15	1.0815
MD0462	5.9516	-0.5278	0	0.076	0.5618	0	2.6606	0	0.4	338.15	1.0782
MD0463	5.9516	-0.5278	0	0.076	0.5618	0	2.6606	0	0.4	343.15	1.075
MD0464	5.9516	-0.5278	0	0.076	0.5618	0	2.6606	0	0.4	348.15	1.0718
MD0465	5.9516	-0.5278	0	0.076	0.5618	0	2.6606	0	0.4	353.15	1.0683
MD0466	5.9516	-0.5278	0	0.076	0.5618	0	2.6606	0	0.4	358.15	1.0654
MD0467	5.9516	-0.5278	0	0.076	0.5618	0	2.6606	0	0.4	363.15	1.0622
MD0468	5.9516	-0.5278	0	0.076	0.5618	0	2.6606	0	0.4	368.15	1.059
MD0469	5.66944	-0.43014	7.1907	0.0797	1.14974	0	0.9671	0.96756	0	293.15	1.105
MD0470	5.66944	-0.43014	7.1907	0.0797	1.14974	0	0.9671	0.96756	0	303.15	1.099
MD0471	5.66944	-0.43014	7.1907	0.0797	1.14974	0	0.9671	0.96756	0	313.15	1.092
MD0472	5.66944	-0.43014	7.1907	0.0797	1.14974	0	0.9671	0.96756	0	323.15	1.086
MD0473	5.66944	-0.43014	7.1907	0.0797	1.14974	0	0.9671	0.96756	0	333.15	1.079
MD0474	5.66944	-0.43014	7.1907	0.0797	1.14974	0	0.9671	0.96756	0	343.15	1.073
MD0475	5.66944	-0.43014	7.1907	0.0797	1.14974	0	0.9671	0.96756	0	353.15	1.067
MD0476	5.8	-0.4815	5.4475	0.0805	0.9275	0	1.0015	0.733	0	293.15	1.13
MD0477	5.8	-0.4815	5.4475	0.0805	0.9275	0	1.0015	0.733	0	303.15	1.123
MD0478	5.8	-0.4815	5.4475	0.0805	0.9275	0	1.0015	0.733	0	313.15	1.117
MD0479	5.8	-0.4815	5.4475	0.0805	0.9275	0	1.0015	0.733	0	323.15	1.11
MD0480	5.8	-0.4815	5.4475	0.0805	0.9275	0	1.0015	0.733	0	333.15	1.104
MD0481	5.8	-0.4815	5.4475	0.0805	0.9275	0	1.0015	0.733	0	343.15	1.097
MD0482	5.8	-0.4815	5.4475	0.0805	0.9275	0	1.0015	0.733	0	353.15	1.091
MD0483	5.8816	-0.5136	4.358	0.081	0.7886	0	1.023	0.5864	0	293.15	1.145
MD0484	5.8816	-0.5136	4.358	0.081	0.7886	0	1.023	0.5864	0	303.15	1.138
MD0485	5.8816	-0.5136	4.358	0.081	0.7886	0	1.023	0.5864	0	313.15	1.132
MD0486	5.8816	-0.5136	4.358	0.081	0.7886	0	1.023	0.5864	0	323.15	1.125
MD0487	5.8816	-0.5136	4.358	0.081	0.7886	0	1.023	0.5864	0	333.15	1.119
MD0488	5.8816	-0.5136	4.358	0.081	0.7886	0	1.023	0.5864	0	343.15	1.112
MD0489	5.8816	-0.5136	4.358	0.081	0.7886	0	1.023	0.5864	0	353.15	1.106
MD0490	5.67967	-0.43014	16.8184	0.08795	1.26326	0	3.0296	1.15698	0	293.15	1.0078
MD0491	5.67967	-0.43014	16.8184	0.08795	1.26326	0	3.0296	1.15698	0	298.15	1.0045
MD0492	5.67967	-0.43014	16.8184	0.08795	1.26326	0	3.0296	1.15698	0	303.15	1.0013
MD0493	5.67967	-0.43014	16.8184	0.08795	1.26326	0	3.0296	1.15698	0	308.15	0.9983
MD0494	5.67967	-0.43014	16.8184	0.08795	1.26326	0	3.0296	1.15698	0	313.15	0.9951
MD0495	5.67967	-0.43014	16.8184	0.08795	1.26326	0	3.0296	1.15698	0	318.15	0.9919
MD0496	5.67967	-0.43014	16.8184	0.08795	1.26326	0	3.0296	1.15698	0	323.15	0.9886
MD0497	5.67967	-0.43014	16.8184	0.08795	1.26326	0	3.0296	1.15698	0	328.15	0.9854
MD0498	5.67967	-0.43014	16.8184	0.08795	1.26326	0	3.0296	1.15698	0	333.15	0.9822
MD0499	5.67967	-0.43014	16.8184	0.08795	1.26326	0	3.0296	1.15698	0	338.15	0.9789
MD0500	5.67967	-0.43014	16.8184	0.08795	1.26326	0	3.0296	1.15698	0	343.15	0.9757
MD0501	4.92459	-0.00308	19.4276	0.08488	2.89407	0	1.55911	2.53919	0.22	303.15	0.9641
MD0502	4.92459	-0.00308	19.4276	0.08488	2.89407	0	1.55911	2.53919	0.22	313.15	0.9579
MD0503	4.92459	-0.00308	19.4276	0.08488	2.89407	0	1.55911	2.53919	0.22	323.15	0.9522
MD0504	4.92459	-0.00308	19.4276	0.08488	2.89407	0	1.55911	2.53919	0.22	333.15	0.946
MD0505	4.92459	-0.00308	19.4276	0.08488	2.89407	0	1.55911	2.53919	0.22	343.15	0.9402
MD0506	4.92459	-0.00308	19.4276	0.08488	2.89407	0	1.55911	2.53919	0.22	353.15	0.934
MD0507	4.8929	-0.0028	19.6424	0.0838	2.9047	0	1.4791	2.5749	0.2	303.15	0.963
MD0508	4.8929	-0.0028	19.6424	0.0838	2.9047	0	1.4791	2.5749	0.2	313.15	0.9572
MD0509	4.8929	-0.0028	19.6424	0.0838	2.9047	0	1.4791	2.5749	0.2	323.15	0.951
MD0510	4.8929	-0.0028	19.6424	0.0838	2.9047	0	1.4791	2.5749	0.2	333.15	0.9452
MD0511	4.8929	-0.0028	19.6424	0.0838	2.9047	0	1.4791	2.5749	0.2	343.15	0.9389
MD0512	4.8929	-0.0028	19.6424	0.0838	2.9047	0	1.4791	2.5749	0.2	353.15	0.932
MD0513	4.86121	-0.00252	19.8572	0.08272	2.91533	0	1.39909	2.61061	0.18	303.15	0.9612
MD0514	4.86121	-0.00252	19.8572	0.08272	2.91533	0	1.39909	2.61061	0.18	313.15	0.9549
MD0515	4.86121	-0.00252	19.8572	0.08272	2.91533	0	1.39909	2.61061	0.18	323.15	0.949
MD0516	4.86121	-0.00252	19.8572	0.08272	2.91533	0	1.39909	2.61061	0.18	333.15	0.9429
MD0517	4.86121	-0.00252	19.8572	0.08272	2.91533	0	1.39909	2.61061	0.18	343.15	0.9372
MD0518	4.86121	-0.00252	19.8572	0.08272	2.91533	0	1.39909	2.61061	0.18	353.15	0.931
MD0519	6.367	0.0875	0.1585	0.0985	1.4595	0	5.631	1.2235	1	293.15	1.191
MD0520	6.367	0.0875	0.1585	0.0985	1.4595	0	5.631	1.2235	1	298.15	1.188
MD0521	6.367	0.0875	0.1585	0.0985	1.4595	0	5.631	1.2235	1	303.15	1.185
MD0522	6.367	0.0875	0.1585	0.0985	1.4595	0	5.631	1.2235	1	308.15	1.182
MD0523	6.367	0.0875	0.1585	0.0985	1.4595	0	5.631	1.2235	1	313.15	1.179
MD0524	6.367	0.0875	0.1585	0.0985	1.4595	0	5.631	1.2235	1	318.15	1.176
MD0525	6.367	0.0875	0.1585	0.0985	1.4595	0	5.631	1.2235	1	323.15	1.173
MD0526	6.367	0.0875	0.1585	0.0985	1.4595	0	5.631	1.2235	1	328.15	1.17
MD0527	6.367	0.0875	0.1585	0.0985	1.4595	0	5.631	1.2235	1	333.15	1.167
MD0528	6.367	0.0875	0.1585	0.0985	1.4595	0	5.631	1.2235	1	338.15	1.164
MD0529	6.367	0.0875	0.1585	0.0985	1.4595	0	5.631	1.2235	1	343.15	1.161
MD0530	6.367	0.0875	0.1585	0.0985	1.4595	0	5.631	1.2235	1	348.15	1.158
MD0531	6.367	0.0875	0.1585	0.0985	1.4595	0	5.631	1.2235	1	353.15	1.155
MD0532	6.23675	-0.18975	3.8	0.11675	1.41925	0	1.46325	2.53975	0	293.15	1.133
MD0533	6.23675	-0.18975	3.8	0.11675	1.41925	0	1.46325	2.53975	0	298.15	1.13
MD0534	6.23675	-0.18975	3.8	0.11675	1.41925	0	1.46325	2.53975	0	303.15	1.1269
MD0535	6.23675	-0.18975	3.8	0.11675	1.41925	0	1.46325	2.53975	0	308.15	1.1238
MD0536	6.23675	-0.18975	3.8	0.11675	1.41925	0	1.46325	2.53975	0	313.15	1.1206
MD0537	6.23675	-0.18975	3.8	0.11675	1.41925	0	1.46325	2.53975	0	318.15	1.1175
MD0538	6.23675	-0.18975	3.8	0.11675	1.41925	0	1.46325	2.53975	0	323.15	1.1145
MD0539	6.23675	-0.18975	3.8	0.11675	1.41925	0	1.46325	2.53975	0	328.15	1.1114
MD0540	6.23675	-0.18975	3.8	0.11675	1.41925	0	1.46325	2.53975	0	333.15	1.1083
MD0541	6.23675	-0.18975	3.8	0.11675	1.41925	0	1.46325	2.53975	0	338.15	1.1052
MD0542	6.23675	-0.18975	3.8	0.11675	1.41925	0	1.46325	2.53975	0	343.15	1.1022
MD0543	5.7705	-0.064	0	0.0875	0.991	0	6.5675	0.1735	0	298.15	1.1558
MD0544	5.7705	-0.064	0	0.0875	0.991	0	6.5675	0.1735	0	303.15	1.1535
MD0545	5.7705	-0.064	0	0.0875	0.991	0	6.5675	0.1735	0	308.15	1.1506
MD0546	5.7705	-0.064	0	0.0875	0.991	0	6.5675	0.1735	0	313.15	1.1483
MD0547	5.7705	-0.064	0	0.0875	0.991	0	6.5675	0.1735	0	318.15	1.1454
MD0548	5.7705	-0.064	0	0.0875	0.991	0	6.5675	0.1735	0	323.15	1.143
MD0549	5.7705	-0.064	0	0.0875	0.991	0	6.5675	0.1735	0	328.15	1.1402
MD0550	5.7705	-0.064	0	0.0875	0.991	0	6.5675	0.1735	0	333.15	1.1379
MD0551	5.7705	-0.064	0	0.0875	0.991	0	6.5675	0.1735	0	338.15	1.1349
MD0552	5.7705	-0.064	0	0.0875	0.991	0	6.5675	0.1735	0	343.15	1.1326
MD0553	5.7705	-0.064	0	0.0875	0.991	0	6.5675	0.1735	0	348.15	1.1296
MD0554	5.7705	-0.064	0	0.0875	0.991	0	6.5675	0.1735	0	353.15	1.1266
MD0555	5.7705	-0.064	0	0.0875	0.991	0	6.5675	0.1735	0	358.15	1.1243
MD0556	5.7705	-0.064	0	0.0875	0.991	0	6.5675	0.1735	0	363.15	1.122
MD0557	5.7705	-0.064	0	0.0875	0.991	0	6.5675	0.1735	0	368.15	1.1191
MD0558	6.04539	-0.12826	0	0.10365	0.974	0	4.97239	0.78751	0	303.15	1.1854
MD0559	6.04539	-0.12826	0	0.10365	0.974	0	4.97239	0.78751	0	283.15	1.2001
MD0560	6.04539	-0.12826	0	0.10365	0.974	0	4.97239	0.78751	0	293.15	1.1943
MD0561	6.04539	-0.12826	0	0.10365	0.974	0	4.97239	0.78751	0	313.15	1.1827
MD0562	6.04539	-0.12826	0	0.10365	0.974	0	4.97239	0.78751	0	323.15	1.177
MD0563	6.04539	-0.12826	0	0.10365	0.974	0	4.97239	0.78751	0	333.15	1.1713
MD0564	6.04539	-0.12826	0	0.10365	0.974	0	4.97239	0.78751	0	343.15	1.1648
MD0565	6.04539	-0.12826	0	0.10365	0.974	0	4.97239	0.78751	0	353.15	1.1575
MD0566	6.04539	-0.12826	0	0.10365	0.974	0	4.97239	0.78751	0	363.15	1.1495
MD0567	6.04539	-0.12826	0	0.10365	0.974	0	4.97239	0.78751	0	298.15	1.1912
MD0568	6.04539	-0.12826	0	0.10365	0.974	0	4.97239	0.78751	0	308.15	1.1857
MD0569	6.04539	-0.12826	0	0.10365	0.974	0	4.97239	0.78751	0	318.15	1.1802
MD0570	6.04539	-0.12826	0	0.10365	0.974	0	4.97239	0.78751	0	328.15	1.1747
MD0571	6.04539	-0.12826	0	0.10365	0.974	0	4.97239	0.78751	0	338.15	1.1708
MD0572	6.04539	-0.12826	0	0.10365	0.974	0	4.97239	0.78751	0	348.15	1.1655
MD0573	6.04539	-0.12826	0	0.10365	0.974	0	4.97239	0.78751	0	358.15	1.1602
MD0574	6.04539	-0.12826	0	0.10365	0.974	0	4.97239	0.78751	0	368.15	1.1549
MD0575	6.17475	-0.1585	0	0.11125	0.966	0	4.22175	1.23975	0	298.15	1.203
MD0576	6.17475	-0.1585	0	0.11125	0.966	0	4.22175	1.23975	0	303.15	1.2002
MD0577	6.17475	-0.1585	0	0.11125	0.966	0	4.22175	1.23975	0	308.15	1.1976
MD0578	6.17475	-0.1585	0	0.11125	0.966	0	4.22175	1.23975	0	313.15	1.1951
MD0579	6.17475	-0.1585	0	0.11125	0.966	0	4.22175	1.23975	0	318.15	1.1922
MD0580	6.17475	-0.1585	0	0.11125	0.966	0	4.22175	1.23975	0	323.15	1.1891
MD0581	6.17475	-0.1585	0	0.11125	0.966	0	4.22175	1.23975	0	328.15	1.1868
MD0582	6.17475	-0.1585	0	0.11125	0.966	0	4.22175	1.23975	0	333.15	1.1844
MD0583	6.17475	-0.1585	0	0.11125	0.966	0	4.22175	1.23975	0	338.15	1.1814
MD0584	6.17475	-0.1585	0	0.11125	0.966	0	4.22175	1.23975	0	343.15	1.1781
MD0585	6.17475	-0.1585	0	0.11125	0.966	0	4.22175	1.23975	0	348.15	1.176
MD0586	6.17475	-0.1585	0	0.11125	0.966	0	4.22175	1.23975	0	353.15	1.1732
MD0587	6.17475	-0.1585	0	0.11125	0.966	0	4.22175	1.23975	0	358.15	1.1706
MD0588	6.17475	-0.1585	0	0.11125	0.966	0	4.22175	1.23975	0	363.15	1.1678
MD0589	6.17475	-0.1585	0	0.11125	0.966	0	4.22175	1.23975	0	368.15	1.1652
MD0590	6.83784	-0.16192	4.30956	0.10008	1.62968	0	15.0437	3.1606	0	308.15	1.283
MD0591	6.83784	-0.16192	4.30956	0.10008	1.62968	0	15.0437	3.1606	0	318.15	1.2759
MD0592	6.83784	-0.16192	4.30956	0.10008	1.62968	0	15.0437	3.1606	0	328.15	1.2688
MD0593	6.83784	-0.16192	4.30956	0.10008	1.62968	0	15.0437	3.1606	0	338.15	1.2619
MD0594	6.83784	-0.16192	4.30956	0.10008	1.62968	0	15.0437	3.1606	0	348.15	1.255
MD0595	6.83784	-0.16192	4.30956	0.10008	1.62968	0	15.0437	3.1606	0	358.15	1.248
MD0596	6.81627	-0.16951	3.95043	0.10299	1.57229	0	13.9464	3.1183	0	303.15	1.303
MD0597	6.81627	-0.16951	3.95043	0.10299	1.57229	0	13.9464	3.1183	0	308.15	1.299
MD0598	6.83784	-0.16192	4.30956	0.10008	1.62968	0	15.0437	3.1606	0	298.15	1.2899
MD0599	6.81627	-0.16951	3.95043	0.10299	1.57229	0	13.9464	3.1183	0	298.15	1.3064
MD0600	6.81627	-0.16951	3.95043	0.10299	1.57229	0	13.9464	3.1183	0	313.15	1.2952
MD0601	6.81627	-0.16951	3.95043	0.10299	1.57229	0	13.9464	3.1183	0	318.15	1.292
MD0602	6.81627	-0.16951	3.95043	0.10299	1.57229	0	13.9464	3.1183	0	323.15	1.2886
MD0603	6.81627	-0.16951	3.95043	0.10299	1.57229	0	13.9464	3.1183	0	328.15	1.2851
MD0604	6.81627	-0.16951	3.95043	0.10299	1.57229	0	13.9464	3.1183	0	333.15	1.2817
MD0605	6.81627	-0.16951	3.95043	0.10299	1.57229	0	13.9464	3.1183	0	338.15	1.2782
MD0606	6.81627	-0.16951	3.95043	0.10299	1.57229	0	13.9464	3.1183	0	343.15	1.2749
MD0607	6.81627	-0.16951	3.95043	0.10299	1.57229	0	13.9464	3.1183	0	348.15	1.2715
MD0608	6.81627	-0.16951	3.95043	0.10299	1.57229	0	13.9464	3.1183	0	353.15	1.2682
MD0609	6.81627	-0.16951	3.95043	0.10299	1.57229	0	13.9464	3.1183	0	358.15	1.2648
MD0610	6.81627	-0.16951	3.95043	0.10299	1.57229	0	13.9464	3.1183	0	363.15	1.2615
MD0611	6.81627	-0.16951	3.95043	0.10299	1.57229	0	13.9464	3.1183	0	368.15	1.2581
MD0612	6.75875	-0.18975	2.99275	0.11075	1.41925	0	11.0203	3.0055	0	298.15	1.2976
MD0613	6.75875	-0.18975	2.99275	0.11075	1.41925	0	11.0203	3.0055	0	303.15	1.2945
MD0614	6.75875	-0.18975	2.99275	0.11075	1.41925	0	11.0203	3.0055	0	308.15	1.2906
MD0615	6.75875	-0.18975	2.99275	0.11075	1.41925	0	11.0203	3.0055	0	313.15	1.287
MD0616	6.75875	-0.18975	2.99275	0.11075	1.41925	0	11.0203	3.0055	0	318.15	1.2836
MD0617	6.75875	-0.18975	2.99275	0.11075	1.41925	0	11.0203	3.0055	0	323.15	1.2809
MD0618	6.75875	-0.18975	2.99275	0.11075	1.41925	0	11.0203	3.0055	0	328.15	1.2766
MD0619	6.75875	-0.18975	2.99275	0.11075	1.41925	0	11.0203	3.0055	0	333.15	1.2736
MD0620	6.75875	-0.18975	2.99275	0.11075	1.41925	0	11.0203	3.0055	0	338.15	1.2696
MD0621	6.75875	-0.18975	2.99275	0.11075	1.41925	0	11.0203	3.0055	0	343.15	1.266
MD0622	6.75875	-0.18975	2.99275	0.11075	1.41925	0	11.0203	3.0055	0	348.15	1.2626
MD0623	6.75875	-0.18975	2.99275	0.11075	1.41925	0	11.0203	3.0055	0	353.15	1.2593
MD0624	6.75875	-0.18975	2.99275	0.11075	1.41925	0	11.0203	3.0055	0	358.15	1.2556
MD0625	6.75875	-0.18975	2.99275	0.11075	1.41925	0	11.0203	3.0055	0	363.15	1.2524
MD0626	6.75875	-0.18975	2.99275	0.11075	1.41925	0	11.0203	3.0055	0	368.15	1.2486
MD0627	6.7228	-0.2024	2.3942	0.1156	1.3236	0	9.1914	2.935	0	298.15	1.2889
MD0628	6.7228	-0.2024	2.3942	0.1156	1.3236	0	9.1914	2.935	0	303.15	1.2855
MD0629	6.7228	-0.2024	2.3942	0.1156	1.3236	0	9.1914	2.935	0	308.15	1.2817
MD0630	6.7228	-0.2024	2.3942	0.1156	1.3236	0	9.1914	2.935	0	313.15	1.278
MD0631	6.7228	-0.2024	2.3942	0.1156	1.3236	0	9.1914	2.935	0	318.15	1.2745
MD0632	6.7228	-0.2024	2.3942	0.1156	1.3236	0	9.1914	2.935	0	323.15	1.271
MD0633	6.7228	-0.2024	2.3942	0.1156	1.3236	0	9.1914	2.935	0	328.15	1.2673
MD0634	6.7228	-0.2024	2.3942	0.1156	1.3236	0	9.1914	2.935	0	333.15	1.2634
MD0635	6.7228	-0.2024	2.3942	0.1156	1.3236	0	9.1914	2.935	0	338.15	1.2601
MD0636	6.7228	-0.2024	2.3942	0.1156	1.3236	0	9.1914	2.935	0	343.15	1.2568
MD0637	6.7228	-0.2024	2.3942	0.1156	1.3236	0	9.1914	2.935	0	348.15	1.2529
MD0638	6.7228	-0.2024	2.3942	0.1156	1.3236	0	9.1914	2.935	0	353.15	1.2495
MD0639	6.7228	-0.2024	2.3942	0.1156	1.3236	0	9.1914	2.935	0	358.15	1.2457
MD0640	6.7228	-0.2024	2.3942	0.1156	1.3236	0	9.1914	2.935	0	363.15	1.2423
MD0641	6.7228	-0.2024	2.3942	0.1156	1.3236	0	9.1914	2.935	0	368.15	1.2386
MD0642	6.03351	-0.19294	0	0.10629	1.24988	0	4.18303	1.77751	0.66	298.15	1.1766
MD0643	6.03351	-0.19294	0	0.10629	1.24988	0	4.18303	1.77751	0.66	303.15	1.1735
MD0644	6.03351	-0.19294	0	0.10629	1.24988	0	4.18303	1.77751	0.66	308.15	1.1703
MD0645	6.03351	-0.19294	0	0.10629	1.24988	0	4.18303	1.77751	0.66	313.15	1.1672
MD0646	6.03351	-0.19294	0	0.10629	1.24988	0	4.18303	1.77751	0.66	318.15	1.1642
MD0647	6.03351	-0.19294	0	0.10629	1.24988	0	4.18303	1.77751	0.66	323.15	1.1612
MD0648	6.03351	-0.19294	0	0.10629	1.24988	0	4.18303	1.77751	0.66	328.15	1.1582
MD0649	6.03351	-0.19294	0	0.10629	1.24988	0	4.18303	1.77751	0.66	333.15	1.1552
MD0650	6.03351	-0.19294	0	0.10629	1.24988	0	4.18303	1.77751	0.66	338.15	1.1522
MD0651	6.03351	-0.19294	0	0.10629	1.24988	0	4.18303	1.77751	0.66	343.15	1.1492
MD0652	6.03351	-0.19294	0	0.10629	1.24988	0	4.18303	1.77751	0.66	348.15	1.1431
MD0653	6.03351	-0.19294	0	0.10629	1.24988	0	4.18303	1.77751	0.66	353.15	1.1403
MD0654	6.03351	-0.19294	0	0.10629	1.24988	0	4.18303	1.77751	0.66	358.15	1.1374
MD0655	6.03351	-0.19294	0	0.10629	1.24988	0	4.18303	1.77751	0.66	363.15	1.1344
MD0656	6.03351	-0.19294	0	0.10629	1.24988	0	4.18303	1.77751	0.66	368.15	1.1311
MD0657	6.16575	-0.2075	0	0.11325	1.175	0	3.62375	1.98975	0.5	298.15	1.2051
MD0658	6.16575	-0.2075	0	0.11325	1.175	0	3.62375	1.98975	0.5	303.15	1.202
MD0659	6.16575	-0.2075	0	0.11325	1.175	0	3.62375	1.98975	0.5	308.15	1.199
MD0660	6.16575	-0.2075	0	0.11325	1.175	0	3.62375	1.98975	0.5	313.15	1.1961
MD0661	6.16575	-0.2075	0	0.11325	1.175	0	3.62375	1.98975	0.5	318.15	1.1929
MD0662	6.16575	-0.2075	0	0.11325	1.175	0	3.62375	1.98975	0.5	323.15	1.1884
MD0663	6.16575	-0.2075	0	0.11325	1.175	0	3.62375	1.98975	0.5	328.15	1.1868
MD0664	6.16575	-0.2075	0	0.11325	1.175	0	3.62375	1.98975	0.5	333.15	1.184
MD0665	6.16575	-0.2075	0	0.11325	1.175	0	3.62375	1.98975	0.5	338.15	1.1807
MD0666	6.16575	-0.2075	0	0.11325	1.175	0	3.62375	1.98975	0.5	343.15	1.1777
MD0667	6.16575	-0.2075	0	0.11325	1.175	0	3.62375	1.98975	0.5	348.15	1.1746
MD0668	6.16575	-0.2075	0	0.11325	1.175	0	3.62375	1.98975	0.5	353.15	1.1719
MD0669	6.16575	-0.2075	0	0.11325	1.175	0	3.62375	1.98975	0.5	358.15	1.1685
MD0670	6.16575	-0.2075	0	0.11325	1.175	0	3.62375	1.98975	0.5	363.15	1.1661
MD0671	6.16575	-0.2075	0	0.11325	1.175	0	3.62375	1.98975	0.5	368.15	1.1624
MD0672	6.2484	-0.2166	0	0.1176	1.1282	0	3.2742	2.1224	0.4	298.15	1.2201
MD0673	6.2484	-0.2166	0	0.1176	1.1282	0	3.2742	2.1224	0.4	303.15	1.2173
MD0674	6.2484	-0.2166	0	0.1176	1.1282	0	3.2742	2.1224	0.4	308.15	1.2141
MD0675	6.2484	-0.2166	0	0.1176	1.1282	0	3.2742	2.1224	0.4	313.15	1.2114
MD0676	6.2484	-0.2166	0	0.1176	1.1282	0	3.2742	2.1224	0.4	318.15	1.2081
MD0677	6.2484	-0.2166	0	0.1176	1.1282	0	3.2742	2.1224	0.4	323.15	1.2048
MD0678	6.2484	-0.2166	0	0.1176	1.1282	0	3.2742	2.1224	0.4	328.15	1.2021
MD0679	6.2484	-0.2166	0	0.1176	1.1282	0	3.2742	2.1224	0.4	333.15	1.1989
MD0680	6.2484	-0.2166	0	0.1176	1.1282	0	3.2742	2.1224	0.4	338.15	1.1961
MD0681	6.2484	-0.2166	0	0.1176	1.1282	0	3.2742	2.1224	0.4	343.15	1.1936
MD0682	6.2484	-0.2166	0	0.1176	1.1282	0	3.2742	2.1224	0.4	348.15	1.1901
MD0683	6.2484	-0.2166	0	0.1176	1.1282	0	3.2742	2.1224	0.4	353.15	1.1873
MD0684	6.2484	-0.2166	0	0.1176	1.1282	0	3.2742	2.1224	0.4	358.15	1.1841
MD0685	6.2484	-0.2166	0	0.1176	1.1282	0	3.2742	2.1224	0.4	363.15	1.1807
MD0686	6.2484	-0.2166	0	0.1176	1.1282	0	3.2742	2.1224	0.4	368.15	1.1781
MD0687	6.07825	-0.18975	5.4475	0.1195	1.4585	0	1.57675	2.72275	0	293.15	1.014
MD0688	6.07825	-0.18975	5.4475	0.1195	1.4585	0	1.57675	2.72275	0	303.15	1.008
MD0689	6.07825	-0.18975	5.4475	0.1195	1.4585	0	1.57675	2.72275	0	313.15	1.001
MD0690	6.07825	-0.18975	5.4475	0.1195	1.4585	0	1.57675	2.72275	0	323.15	0.995
MD0691	6.07825	-0.18975	5.4475	0.1195	1.4585	0	1.57675	2.72275	0	333.15	0.988
MD0692	6.07825	-0.18975	5.4475	0.1195	1.4585	0	1.57675	2.72275	0	343.15	0.982
MD0693	6.07825	-0.18975	5.4475	0.1195	1.4585	0	1.57675	2.72275	0	353.15	0.976
MD0694	6.1784	-0.2024	4.358	0.1226	1.355	0	1.6366	2.7088	0	293.15	1.029
MD0695	6.1784	-0.2024	4.358	0.1226	1.355	0	1.6366	2.7088	0	303.15	1.023
MD0696	6.1784	-0.2024	4.358	0.1226	1.355	0	1.6366	2.7088	0	313.15	1.017
MD0697	6.1784	-0.2024	4.358	0.1226	1.355	0	1.6366	2.7088	0	323.15	1.01
MD0698	6.1784	-0.2024	4.358	0.1226	1.355	0	1.6366	2.7088	0	333.15	1.004
MD0699	6.1784	-0.2024	4.358	0.1226	1.355	0	1.6366	2.7088	0	343.15	0.997
MD0700	6.1784	-0.2024	4.358	0.1226	1.355	0	1.6366	2.7088	0	353.15	0.991
MD0701	6.23849	-0.20999	3.7043	0.12446	1.2929	0	1.67251	2.70043	0	293.15	1.04
MD0702	6.23849	-0.20999	3.7043	0.12446	1.2929	0	1.67251	2.70043	0	303.15	1.034
MD0703	6.23849	-0.20999	3.7043	0.12446	1.2929	0	1.67251	2.70043	0	313.15	1.027
MD0704	6.23849	-0.20999	3.7043	0.12446	1.2929	0	1.67251	2.70043	0	323.15	1.02
MD0705	6.23849	-0.20999	3.7043	0.12446	1.2929	0	1.67251	2.70043	0	333.15	1.014
MD0706	6.23849	-0.20999	3.7043	0.12446	1.2929	0	1.67251	2.70043	0	343.15	1.007
MD0707	6.23849	-0.20999	3.7043	0.12446	1.2929	0	1.67251	2.70043	0	353.15	1
MD0708	5.92824	-0.16951	16.8184	0.12279	1.73762	0	3.54349	2.93449	0	293.15	1.0458
MD0709	5.92824	-0.16951	16.8184	0.12279	1.73762	0	3.54349	2.93449	0	298.15	1.0426
MD0710	5.92824	-0.16951	16.8184	0.12279	1.73762	0	3.54349	2.93449	0	303.15	1.0393
MD0711	5.92824	-0.16951	16.8184	0.12279	1.73762	0	3.54349	2.93449	0	308.15	1.036
MD0712	5.92824	-0.16951	16.8184	0.12279	1.73762	0	3.54349	2.93449	0	313.15	1.0327
MD0713	5.92824	-0.16951	16.8184	0.12279	1.73762	0	3.54349	2.93449	0	318.15	1.0295
MD0714	5.92824	-0.16951	16.8184	0.12279	1.73762	0	3.54349	2.93449	0	323.15	1.0263
MD0715	5.92824	-0.16951	16.8184	0.12279	1.73762	0	3.54349	2.93449	0	328.15	1.0231
MD0716	5.92824	-0.16951	16.8184	0.12279	1.73762	0	3.54349	2.93449	0	333.15	1.02
MD0717	5.92824	-0.16951	16.8184	0.12279	1.73762	0	3.54349	2.93449	0	338.15	1.0168
MD0718	5.92824	-0.16951	16.8184	0.12279	1.73762	0	3.54349	2.93449	0	343.15	1.0137
MD0719	6.7065	0.2925	0	0.1	0.5965	0	6.376	0.113	0	293.15	1.198
MD0720	6.7065	0.2925	0	0.1	0.5965	0	6.376	0.113	0	298.15	1.195
MD0721	6.7065	0.2925	0	0.1	0.5965	0	6.376	0.113	0	303.15	1.192
MD0722	6.7065	0.2925	0	0.1	0.5965	0	6.376	0.113	0	308.15	1.189
MD0723	6.7065	0.2925	0	0.1	0.5965	0	6.376	0.113	0	313.15	1.186
MD0724	6.7065	0.2925	0	0.1	0.5965	0	6.376	0.113	0	318.15	1.183
MD0725	6.7065	0.2925	0	0.1	0.5965	0	6.376	0.113	0	323.15	1.181
MD0726	6.7065	0.2925	0	0.1	0.5965	0	6.376	0.113	0	328.15	1.178
MD0727	6.7065	0.2925	0	0.1	0.5965	0	6.376	0.113	0	333.15	1.175
MD0728	6.7065	0.2925	0	0.1	0.5965	0	6.376	0.113	0	338.15	1.172
MD0729	6.7065	0.2925	0	0.1	0.5965	0	6.376	0.113	0	343.15	1.17
MD0730	6.7065	0.2925	0	0.1	0.5965	0	6.376	0.113	0	348.15	1.167
MD0731	6.7065	0.2925	0	0.1	0.5965	0	6.376	0.113	0	353.15	1.164
MD0732	6.8835	-0.02575	0.9965	0.032	1.65325	0	3.11525	0.73925	0.75	293.15	1.1496
MD0733	6.8835	-0.02575	0.9965	0.032	1.65325	0	3.11525	0.73925	0.75	303.15	1.1461
MD0734	6.8835	-0.02575	0.9965	0.032	1.65325	0	3.11525	0.73925	0.75	313.15	1.1398
MD0735	6.8835	-0.02575	0.9965	0.032	1.65325	0	3.11525	0.73925	0.75	323.15	1.1338
MD0736	6.9674	-0.0258	0.7972	0.0334	1.6144	0	2.8028	0.7548	0.8	293.15	1.1493
MD0737	6.9674	-0.0258	0.7972	0.0334	1.6144	0	2.8028	0.7548	0.8	303.15	1.1448
MD0738	6.9674	-0.0258	0.7972	0.0334	1.6144	0	2.8028	0.7548	0.8	313.15	1.1381
MD0739	6.9674	-0.0258	0.7972	0.0334	1.6144	0	2.8028	0.7548	0.8	323.15	1.1317
MD0740	7.01774	-0.02583	0.67762	0.03424	1.59109	0	2.61533	0.76413	0.83	293.15	1.1527
MD0741	7.01774	-0.02583	0.67762	0.03424	1.59109	0	2.61533	0.76413	0.83	303.15	1.1481
MD0742	7.01774	-0.02583	0.67762	0.03424	1.59109	0	2.61533	0.76413	0.83	313.15	1.1425
MD0743	7.01774	-0.02583	0.67762	0.03424	1.59109	0	2.61533	0.76413	0.83	323.15	1.1351
MD0744	6.71775	0.01175	0	0.03925	1.3545	0	3.9795	1.36275	0.75	293.15	1.1533
MD0745	6.71775	0.01175	0	0.03925	1.3545	0	3.9795	1.36275	0.75	303.15	1.1475
MD0746	6.71775	0.01175	0	0.03925	1.3545	0	3.9795	1.36275	0.75	313.15	1.1412
MD0747	6.71775	0.01175	0	0.03925	1.3545	0	3.9795	1.36275	0.75	323.15	1.1341
MD0748	6.8348	0.0042	0	0.0392	1.3754	0	3.4942	1.2536	0.8	293.15	1.1556
MD0749	6.8348	0.0042	0	0.0392	1.3754	0	3.4942	1.2536	0.8	303.15	1.1477
MD0750	6.8348	0.0042	0	0.0392	1.3754	0	3.4942	1.2536	0.8	313.15	1.1406
MD0751	6.8348	0.0042	0	0.0392	1.3754	0	3.4942	1.2536	0.8	323.15	1.1324
MD0752	6.90503	-0.00033	0	0.03917	1.38794	0	3.20302	1.18811	0.83	293.15	1.1497
MD0753	6.90503	-0.00033	0	0.03917	1.38794	0	3.20302	1.18811	0.83	303.15	1.1434
MD0754	6.90503	-0.00033	0	0.03917	1.38794	0	3.20302	1.18811	0.83	313.15	1.1362
MD0755	6.90503	-0.00033	0	0.03917	1.38794	0	3.20302	1.18811	0.83	323.15	1.128
MD0756	6.6205	0.063	0	0.036	1.3295	0.25	1.32475	1.29575	0.25	303.15	1.0931
MD0757	6.6205	0.063	0	0.036	1.3295	0.25	1.32475	1.29575	0.25	313.15	1.0837
MD0758	6.6205	0.063	0	0.036	1.3295	0.25	1.32475	1.29575	0.25	323.15	1.0758
MD0759	6.757	0.0452	0	0.0366	1.3554	0.2	1.3704	1.2	0.4	303.15	1.0983
MD0760	6.757	0.0452	0	0.0366	1.3554	0.2	1.3704	1.2	0.4	313.15	1.0898
MD0761	6.757	0.0452	0	0.0366	1.3554	0.2	1.3704	1.2	0.4	323.15	1.0841
MD0762	6.8389	0.03452	0	0.03696	1.37094	0.17	1.39779	1.14255	0.49	303.15	1.1035
MD0763	6.8389	0.03452	0	0.03696	1.37094	0.17	1.39779	1.14255	0.49	313.15	1.0937
MD0764	6.8389	0.03452	0	0.03696	1.37094	0.17	1.39779	1.14255	0.49	323.15	1.0835
MD0765	6.6205	0.063	0	0.036	1.3295	0.25	1.32475	1.29575	0.25	293.15	1.0954
MD0766	6.757	0.0452	0	0.0366	1.3554	0.2	1.3704	1.2	0.4	293.15	1.1024
MD0767	6.8389	0.03452	0	0.03696	1.37094	0.17	1.39779	1.14255	0.49	293.15	1.1061
MD0768	6.7896	-0.1528	1.5944	0.0152	1.0042	0	3.2012	1.7392	0	303.15	1.1256
MD0769	6.7896	-0.1528	1.5944	0.0152	1.0042	0	3.2012	1.7392	0	313.15	1.12
MD0770	6.7896	-0.1528	1.5944	0.0152	1.0042	0	3.2012	1.7392	0	323.15	1.1154
MD0771	6.7896	-0.1528	1.5944	0.0152	1.0042	0	3.2012	1.7392	0	333.15	1.1092
MD0772	6.7896	-0.1528	1.5944	0.0152	1.0042	0	3.2012	1.7392	0	343.15	1.1052
MD0773	6.7896	-0.1528	1.5944	0.0152	1.0042	0	3.2012	1.7392	0	353.15	1.1
MD0774	6.7896	-0.1528	1.5944	0.0152	1.0042	0	3.2012	1.7392	0	363.15	1.0955
MD0775	6.92547	-0.16771	1.31538	0.01569	0.86049	0	2.66444	2.00114	0	303.15	1.1206
MD0776	6.92547	-0.16771	1.31538	0.01569	0.86049	0	2.66444	2.00114	0	313.15	1.1141
MD0777	6.92547	-0.16771	1.31538	0.01569	0.86049	0	2.66444	2.00114	0	323.15	1.1092
MD0778	6.92547	-0.16771	1.31538	0.01569	0.86049	0	2.66444	2.00114	0	333.15	1.1026
MD0779	6.92547	-0.16771	1.31538	0.01569	0.86049	0	2.66444	2.00114	0	343.15	1.0987
MD0780	6.92547	-0.16771	1.31538	0.01569	0.86049	0	2.66444	2.00114	0	353.15	1.0935
MD0781	6.92547	-0.16771	1.31538	0.01569	0.86049	0	2.66444	2.00114	0	363.15	1.0895
MD0782	7.08075	-0.18475	0.9965	0.01625	0.69625	0	2.051	2.3005	0	303.15	1.1557
MD0783	7.08075	-0.18475	0.9965	0.01625	0.69625	0	2.051	2.3005	0	313.15	1.1517
MD0784	7.08075	-0.18475	0.9965	0.01625	0.69625	0	2.051	2.3005	0	323.15	1.1456
MD0785	7.08075	-0.18475	0.9965	0.01625	0.69625	0	2.051	2.3005	0	333.15	1.1421
MD0786	7.08075	-0.18475	0.9965	0.01625	0.69625	0	2.051	2.3005	0	343.15	1.1384
MD0787	7.08075	-0.18475	0.9965	0.01625	0.69625	0	2.051	2.3005	0	353.15	1.1326
MD0788	7.08075	-0.18475	0.9965	0.01625	0.69625	0	2.051	2.3005	0	363.15	1.1285
MD0789	6.9335	-0.19875	3.8	0.11525	1.41925	0	0.42675	2.05	0.75	293.15	1.1206
MD0790	6.9335	-0.19875	3.8	0.11525	1.41925	0	0.42675	2.05	0.75	298.15	1.1171
MD0791	6.9335	-0.19875	3.8	0.11525	1.41925	0	0.42675	2.05	0.75	303.15	1.1135
MD0792	6.9335	-0.19875	3.8	0.11525	1.41925	0	0.42675	2.05	0.75	308.15	1.1099
MD0793	6.9335	-0.19875	3.8	0.11525	1.41925	0	0.42675	2.05	0.75	313.15	1.1064
MD0794	6.9335	-0.19875	3.8	0.11525	1.41925	0	0.42675	2.05	0.75	318.15	1.1027
MD0795	6.9335	-0.19875	3.8	0.11525	1.41925	0	0.42675	2.05	0.75	323.15	1.0992
MD0796	6.9335	-0.19875	3.8	0.11525	1.41925	0	0.42675	2.05	0.75	328.15	1.0957
MD0797	6.9335	-0.19875	3.8	0.11525	1.41925	0	0.42675	2.05	0.75	333.15	1.0921
MD0798	6.9335	-0.19875	3.8	0.11525	1.41925	0	0.42675	2.05	0.75	338.15	1.0885
MD0799	6.9335	-0.19875	3.8	0.11525	1.41925	0	0.42675	2.05	0.75	343.15	1.085
MD0800	7.06547	-0.20428	0	0.09505	0.97433	0	4.42958	0.68	0.67	298.15	1.2014
MD0801	7.06547	-0.20428	0	0.09505	0.97433	0	4.42958	0.68	0.67	303.15	1.1979
MD0802	7.06547	-0.20428	0	0.09505	0.97433	0	4.42958	0.68	0.67	308.15	1.1944
MD0803	7.06547	-0.20428	0	0.09505	0.97433	0	4.42958	0.68	0.67	313.15	1.1909
MD0804	7.06547	-0.20428	0	0.09505	0.97433	0	4.42958	0.68	0.67	318.15	1.1874
MD0805	7.06547	-0.20428	0	0.09505	0.97433	0	4.42958	0.68	0.67	323.15	1.1839
MD0806	7.06547	-0.20428	0	0.09505	0.97433	0	4.42958	0.68	0.67	328.15	1.1804
MD0807	7.06547	-0.20428	0	0.09505	0.97433	0	4.42958	0.68	0.67	333.15	1.1769
MD0808	7.06547	-0.20428	0	0.09505	0.97433	0	4.42958	0.68	0.67	338.15	1.1734
MD0809	7.06547	-0.20428	0	0.09505	0.97433	0	4.42958	0.68	0.67	343.15	1.1699
MD0810	7.28003	-0.23372	0	0.11345	0.95817	0	2.52142	1.32	0.83	293.15	1.2089
MD0811	7.28003	-0.23372	0	0.11345	0.95817	0	2.52142	1.32	0.83	298.15	1.2051
MD0812	7.28003	-0.23372	0	0.11345	0.95817	0	2.52142	1.32	0.83	303.15	1.2012
MD0813	7.28003	-0.23372	0	0.11345	0.95817	0	2.52142	1.32	0.83	308.15	1.1972
MD0814	7.28003	-0.23372	0	0.11345	0.95817	0	2.52142	1.32	0.83	313.15	1.1933
MD0815	7.28003	-0.23372	0	0.11345	0.95817	0	2.52142	1.32	0.83	318.15	1.1894
MD0816	7.28003	-0.23372	0	0.11345	0.95817	0	2.52142	1.32	0.83	323.15	1.1854
MD0817	7.28003	-0.23372	0	0.11345	0.95817	0	2.52142	1.32	0.83	328.15	1.1815
MD0818	7.28003	-0.23372	0	0.11345	0.95817	0	2.52142	1.32	0.83	333.15	1.1775
MD0819	7.28003	-0.23372	0	0.11345	0.95817	0	2.52142	1.32	0.83	338.15	1.1735
MD0820	7.28003	-0.23372	0	0.11345	0.95817	0	2.52142	1.32	0.83	343.15	1.1696
MD0821	7.141	-0.1105	0	0.0965	1.261	0.5	0.274	1.686	0.5	298.15	1.2626
MD0822	7.141	-0.1105	0	0.0965	1.261	0.5	0.274	1.686	0.5	303.15	1.2581
MD0823	7.141	-0.1105	0	0.0965	1.261	0.5	0.274	1.686	0.5	308.15	1.2546
MD0824	7.141	-0.1105	0	0.0965	1.261	0.5	0.274	1.686	0.5	313.15	1.2511
MD0825	7.141	-0.1105	0	0.0965	1.261	0.5	0.274	1.686	0.5	318.15	1.2476
MD0826	7.141	-0.1105	0	0.0965	1.261	0.5	0.274	1.686	0.5	323.15	1.244
MD0827	7.141	-0.1105	0	0.0965	1.261	0.5	0.274	1.686	0.5	328.15	1.2405
MD0828	7.141	-0.1105	0	0.0965	1.261	0.5	0.274	1.686	0.5	333.15	1.237
MD0829	7.141	-0.1105	0	0.0965	1.261	0.5	0.274	1.686	0.5	338.15	1.2336
MD0830	7.141	-0.1105	0	0.0965	1.261	0.5	0.274	1.686	0.5	343.15	1.2301
MD0831	7.141	-0.1105	0	0.0965	1.261	0.5	0.274	1.686	0.5	293.15	1.2651
MD0832	6.4415	-0.0555	1.993	0.0455	1.5885	0	3.9025	0.747	0.5	293.15	1.1444
MD0833	6.4415	-0.0555	1.993	0.0455	1.5885	0	3.9025	0.747	0.5	298.15	1.1406
MD0834	6.4415	-0.0555	1.993	0.0455	1.5885	0	3.9025	0.747	0.5	303.15	1.1369
MD0835	6.4415	-0.0555	1.993	0.0455	1.5885	0	3.9025	0.747	0.5	308.15	1.133
MD0836	6.4415	-0.0555	1.993	0.0455	1.5885	0	3.9025	0.747	0.5	313.15	1.1294
MD0837	6.4415	-0.0555	1.993	0.0455	1.5885	0	3.9025	0.747	0.5	318.15	1.1256
MD0838	6.4415	-0.0555	1.993	0.0455	1.5885	0	3.9025	0.747	0.5	323.15	1.1218
MD0839	6.4415	-0.0555	1.993	0.0455	1.5885	0	3.9025	0.747	0.5	328.15	1.1179
MD0840	6.4415	-0.0555	1.993	0.0455	1.5885	0	3.9025	0.747	0.5	333.15	1.1144
MD0841	6.4415	-0.0555	1.993	0.0455	1.5885	0	3.9025	0.747	0.5	338.15	1.1107
MD0842	6.4415	-0.0555	1.993	0.0455	1.5885	0	3.9025	0.747	0.5	343.15	1.1069
MD0843	6.84975	-0.07075	0.9965	0.06275	1.26475	0	1.95275	1.3735	0.75	303.15	1.1369
MD0844	6.84975	-0.07075	0.9965	0.06275	1.26475	0	1.95275	1.3735	0.75	313.15	1.1294
MD0845	6.84975	-0.07075	0.9965	0.06275	1.26475	0	1.95275	1.3735	0.75	323.15	1.1218
MD0846	6.84975	-0.07075	0.9965	0.06275	1.26475	0	1.95275	1.3735	0.75	333.15	1.1144
MD0847	6.89797	-0.08435	0	0.05954	0.97433	0	4.10061	0.68	0.67	293.15	1.1619
MD0848	6.89797	-0.08435	0	0.05954	0.97433	0	4.10061	0.68	0.67	298.15	1.1583
MD0849	6.89797	-0.08435	0	0.05954	0.97433	0	4.10061	0.68	0.67	303.15	1.1547
MD0850	6.89797	-0.08435	0	0.05954	0.97433	0	4.10061	0.68	0.67	308.15	1.1512
MD0851	6.89797	-0.08435	0	0.05954	0.97433	0	4.10061	0.68	0.67	313.15	1.1476
MD0852	6.89797	-0.08435	0	0.05954	0.97433	0	4.10061	0.68	0.67	318.15	1.1441
MD0853	6.89797	-0.08435	0	0.05954	0.97433	0	4.10061	0.68	0.67	323.15	1.1406
MD0854	6.89797	-0.08435	0	0.05954	0.97433	0	4.10061	0.68	0.67	328.15	1.1371
MD0855	6.89797	-0.08435	0	0.05954	0.97433	0	4.10061	0.68	0.67	333.15	1.1336
MD0856	6.89797	-0.08435	0	0.05954	0.97433	0	4.10061	0.68	0.67	338.15	1.1301
MD0857	6.89797	-0.08435	0	0.05954	0.97433	0	4.10061	0.68	0.67	343.15	1.1266
MD0858	6.11	0.0195	0	0.06	0.991	0	5.631	0.5	0.5	293.15	1.142
MD0859	6.11	0.0195	0	0.06	0.991	0	5.631	0.5	0.5	298.15	1.1384
MD0860	6.11	0.0195	0	0.06	0.991	0	5.631	0.5	0.5	303.15	1.1348
MD0861	6.11	0.0195	0	0.06	0.991	0	5.631	0.5	0.5	308.15	1.1312
MD0862	6.11	0.0195	0	0.06	0.991	0	5.631	0.5	0.5	313.15	1.1275
MD0863	6.11	0.0195	0	0.06	0.991	0	5.631	0.5	0.5	318.15	1.124
MD0864	6.11	0.0195	0	0.06	0.991	0	5.631	0.5	0.5	323.15	1.1204
MD0865	6.11	0.0195	0	0.06	0.991	0	5.631	0.5	0.5	328.15	1.1167
MD0866	6.11	0.0195	0	0.06	0.991	0	5.631	0.5	0.5	333.15	1.1137
MD0867	6.11	0.0195	0	0.06	0.991	0	5.631	0.5	0.5	338.15	1.1101
MD0868	6.11	0.0195	0	0.06	0.991	0	5.631	0.5	0.5	343.15	1.1065
MD0869	6.50032	-0.01637	0	0.0668	0.974	0	3.71748	0.35	0.67	303.15	1.132
MD0870	6.50032	-0.01637	0	0.0668	0.974	0	3.71748	0.35	0.67	293.15	1.141
MD0871	6.50032	-0.01637	0	0.0668	0.974	0	3.71748	0.35	0.67	298.15	1.138
MD0872	6.50032	-0.01637	0	0.0668	0.974	0	3.71748	0.35	0.67	308.15	1.131
MD0873	6.50032	-0.01637	0	0.0668	0.974	0	3.71748	0.35	0.67	313.15	1.128
MD0874	6.50032	-0.01637	0	0.0668	0.974	0	3.71748	0.35	0.67	318.15	1.125
MD0875	6.50032	-0.01637	0	0.0668	0.974	0	3.71748	0.35	0.67	323.15	1.121
MD0876	6.50032	-0.01637	0	0.0668	0.974	0	3.71748	0.35	0.67	328.15	1.118
MD0877	6.50032	-0.01637	0	0.0668	0.974	0	3.71748	0.35	0.67	333.15	1.115
MD0878	6.50032	-0.01637	0	0.0668	0.974	0	3.71748	0.35	0.67	338.15	1.112
MD0879	6.50032	-0.01637	0	0.0668	0.974	0	3.71748	0.35	0.67	343.15	1.108
MD0880	6.50032	-0.01637	0	0.0668	0.974	0	3.71748	0.35	0.67	348.15	1.105
MD0881	6.684	-0.03325	0	0.07	0.966	0	2.817	0.75	0.75	303.15	1.1346
MD0882	6.684	-0.03325	0	0.07	0.966	0	2.817	0.75	0.75	313.15	1.1276
MD0883	6.684	-0.03325	0	0.07	0.966	0	2.817	0.75	0.75	323.15	1.1209
MD0884	6.684	-0.03325	0	0.07	0.966	0	2.817	0.75	0.75	333.15	1.1138
MD0885	6.7988	-0.0438	0	0.072	0.961	0	2.2542	1	0.8	303.15	1.1341
MD0886	6.7988	-0.0438	0	0.072	0.961	0	2.2542	1	0.8	313.15	1.1273
MD0887	6.7988	-0.0438	0	0.072	0.961	0	2.2542	1	0.8	323.15	1.1204
MD0888	6.7988	-0.0438	0	0.072	0.961	0	2.2542	1	0.8	333.15	1.1131
MD0889	6.86768	-0.05013	0	0.0732	0.958	0	1.91652	1.15	0.83	303.15	1.1337
MD0890	6.86768	-0.05013	0	0.0732	0.958	0	1.91652	1.15	0.83	313.15	1.127
MD0891	6.86768	-0.05013	0	0.0732	0.958	0	1.91652	1.15	0.83	323.15	1.1202
MD0892	6.86768	-0.05013	0	0.0732	0.958	0	1.91652	1.15	0.83	333.15	1.113
MD0893	7.09828	-0.0431	0	0.0734	1.1522	0.33	0.01983	1.79276	0.01	298.15	1.1973
MD0894	7.09828	-0.0431	0	0.0734	1.1522	0.33	0.01983	1.79276	0.01	303.15	1.1935
MD0895	7.09828	-0.0431	0	0.0734	1.1522	0.33	0.01983	1.79276	0.01	308.15	1.1898
MD0896	7.09828	-0.0431	0	0.0734	1.1522	0.33	0.01983	1.79276	0.01	313.15	1.186
MD0897	7.09828	-0.0431	0	0.0734	1.1522	0.33	0.01983	1.79276	0.01	318.15	1.1824
MD0898	7.09828	-0.0431	0	0.0734	1.1522	0.33	0.01983	1.79276	0.01	323.15	1.1787
MD0899	7.09828	-0.0431	0	0.0734	1.1522	0.33	0.01983	1.79276	0.01	328.15	1.175
MD0900	7.09828	-0.0431	0	0.0734	1.1522	0.33	0.01983	1.79276	0.01	333.15	1.1713
MD0901	7.09828	-0.0431	0	0.0734	1.1522	0.33	0.01983	1.79276	0.01	338.15	1.1677
MD0902	7.09828	-0.0431	0	0.0734	1.1522	0.33	0.01983	1.79276	0.01	343.15	1.164
MD0903	7.09828	-0.0431	0	0.0734	1.1522	0.33	0.01983	1.79276	0.01	293.15	1.201
MD0904	5.8755	-0.0245	0	0.064	1.587	0	0.9955	1.414	0.5	293.15	1.1774
MD0905	5.8755	-0.0245	0	0.064	1.587	0	0.9955	1.414	0.5	298.15	1.1736
MD0906	5.8755	-0.0245	0	0.064	1.587	0	0.9955	1.414	0.5	303.15	1.1685
MD0907	5.8755	-0.0245	0	0.064	1.587	0	0.9955	1.414	0.5	308.15	1.166
MD0908	5.8755	-0.0245	0	0.064	1.587	0	0.9955	1.414	0.5	313.15	1.1622
MD0909	5.8755	-0.0245	0	0.064	1.587	0	0.9955	1.414	0.5	318.15	1.1584
MD0910	5.8755	-0.0245	0	0.064	1.587	0	0.9955	1.414	0.5	323.15	1.1546
MD0911	5.8755	-0.0245	0	0.064	1.587	0	0.9955	1.414	0.5	328.15	1.1512
MD0912	5.8755	-0.0245	0	0.064	1.587	0	0.9955	1.414	0.5	333.15	1.1474
MD0913	5.8755	-0.0245	0	0.064	1.587	0	0.9955	1.414	0.5	338.15	1.1435
MD0914	5.8755	-0.0245	0	0.064	1.587	0	0.9955	1.414	0.5	343.15	1.1397
MD0915	5.8755	-0.0245	0	0.064	1.587	0	0.9955	1.414	0.5	293.15	1.0974
MD0916	5.8755	-0.0245	0	0.064	1.587	0	0.9955	1.414	0.5	298.15	1.0939
MD0917	5.8755	-0.0245	0	0.064	1.587	0	0.9955	1.414	0.5	303.15	1.0903
MD0918	5.8755	-0.0245	0	0.064	1.587	0	0.9955	1.414	0.5	308.15	1.0866
MD0919	5.8755	-0.0245	0	0.064	1.587	0	0.9955	1.414	0.5	313.15	1.0833
MD0920	5.8755	-0.0245	0	0.064	1.587	0	0.9955	1.414	0.5	318.15	1.0797
MD0921	5.8755	-0.0245	0	0.064	1.587	0	0.9955	1.414	0.5	323.15	1.0761
MD0922	5.8755	-0.0245	0	0.064	1.587	0	0.9955	1.414	0.5	328.15	1.0735
MD0923	5.8755	-0.0245	0	0.064	1.587	0	0.9955	1.414	0.5	333.15	1.0692
MD0924	5.8755	-0.0245	0	0.064	1.587	0	0.9955	1.414	0.5	338.15	1.0657
MD0925	5.8755	-0.0245	0	0.064	1.587	0	0.9955	1.414	0.5	343.15	1.0623
MD0926	7.2115	0.146	0	0.1255	0.6855	0	5.9545	0.5	1	293.15	1.234
MD0927	7.2115	0.146	0	0.1255	0.6855	0	5.9545	0.5	1	298.15	1.231
MD0928	7.2115	0.146	0	0.1255	0.6855	0	5.9545	0.5	1	303.15	1.228
MD0929	7.2115	0.146	0	0.1255	0.6855	0	5.9545	0.5	1	308.15	1.224
MD0930	7.2115	0.146	0	0.1255	0.6855	0	5.9545	0.5	1	313.15	1.221
MD0931	7.2115	0.146	0	0.1255	0.6855	0	5.9545	0.5	1	318.15	1.218
MD0932	7.2115	0.146	0	0.1255	0.6855	0	5.9545	0.5	1	323.15	1.215
MD0933	7.2115	0.146	0	0.1255	0.6855	0	5.9545	0.5	1	328.15	1.212
MD0934	7.2115	0.146	0	0.1255	0.6855	0	5.9545	0.5	1	333.15	1.209
MD0935	7.2115	0.146	0	0.1255	0.6855	0	5.9545	0.5	1	338.15	1.207
MD0936	7.2115	0.146	0	0.1255	0.6855	0	5.9545	0.5	1	343.15	1.204
MD0937	7.2115	0.146	0	0.1255	0.6855	0	5.9545	0.5	1	348.15	1.201
MD0938	7.97633	0.15314	0	0.15457	0.56463	0	4.15097	0.35	1.34	283.15	1.1915
MD0939	7.97633	0.15314	0	0.15457	0.56463	0	4.15097	0.35	1.34	293.15	1.1851
MD0940	7.97633	0.15314	0	0.15457	0.56463	0	4.15097	0.35	1.34	303.15	1.1786
MD0941	7.97633	0.15314	0	0.15457	0.56463	0	4.15097	0.35	1.34	313.15	1.1723
MD0942	7.97633	0.15314	0	0.15457	0.56463	0	4.15097	0.35	1.34	323.15	1.166
MD0943	7.97633	0.15314	0	0.15457	0.56463	0	4.15097	0.35	1.34	333.15	1.1603
MD0944	7.97633	0.15314	0	0.15457	0.56463	0	4.15097	0.35	1.34	343.15	1.154
MD0945	7.97633	0.15314	0	0.15457	0.56463	0	4.15097	0.35	1.34	353.15	1.1466
MD0946	7.97633	0.15314	0	0.15457	0.56463	0	4.15097	0.35	1.34	363.15	1.1388
MD0947	7.40047	-0.03242	0.2278	0.07686	1.50032	0	0.58746	2.09112	0.67	298.15	1.22
MD0948	7.40047	-0.03242	0.2278	0.07686	1.50032	0	0.58746	2.09112	0.67	323.15	1.21
MD0949	7.40047	-0.03242	0.2278	0.07686	1.50032	0	0.58746	2.09112	0.67	333.15	1.2
MD0950	7.40047	-0.03242	0.2278	0.07686	1.50032	0	0.58746	2.09112	0.67	348.15	1.19
MD0951	7.40047	-0.03242	0.2278	0.07686	1.50032	0	0.58746	2.09112	0.67	363.15	1.18
MD0952	6.90075	-0.031	0	0.0535	0.966	0	2.88975	1.029	0	303.15	1.1318
MD0953	6.90075	-0.031	0	0.0535	0.966	0	2.88975	1.029	0	313.15	1.1252
MD0954	6.90075	-0.031	0	0.0535	0.966	0	2.88975	1.029	0	323.15	1.1186
MD0955	6.90075	-0.031	0	0.0535	0.966	0	2.88975	1.029	0	333.15	1.112
MD0956	7.03	-0.0414	0	0.0544	0.961	0	2.3318	0.8976	0	303.15	1.1315
MD0957	7.03	-0.0414	0	0.0544	0.961	0	2.3318	0.8976	0	313.15	1.1243
MD0958	7.03	-0.0414	0	0.0544	0.961	0	2.3318	0.8976	0	323.15	1.1171
MD0959	7.03	-0.0414	0	0.0544	0.961	0	2.3318	0.8976	0	333.15	1.1099
MD0960	7.10755	-0.04764	0	0.05494	0.958	0	1.99703	0.81876	0	303.15	1.1309
MD0961	7.10755	-0.04764	0	0.05494	0.958	0	1.99703	0.81876	0	313.15	1.1238
MD0962	7.10755	-0.04764	0	0.05494	0.958	0	1.99703	0.81876	0	323.15	1.1166
MD0963	7.10755	-0.04764	0	0.05494	0.958	0	1.99703	0.81876	0	333.15	1.1095
MD0964	6.16599	0.07073	0	0.02861	1.24401	0	6.03099	0.99	1.34	298.2	1.0776
MD0965	6.30975	0.06425	0	0.02725	1.26825	0	5.40675	0.75	1.5	298.2	1.0707
MD0966	6.3996	0.0602	0	0.0264	1.2834	0	5.0166	0.6	1.6	298.2	1.0664
MD0967	6.45351	0.05777	0	0.02589	1.29249	0	4.78251	0.51	1.66	298.2	1.0631
MD0968	6.50742	0.05534	0	0.02538	1.30158	0	4.54842	0.42	1.72	298.2	1.0606
MD0969	8.2325	-0.15	7.6	0.132	1.427	0	0.9905	2.1	0	293.15	1.263
MD0970	8.2325	-0.15	7.6	0.132	1.427	0	0.9905	2.1	0	298.15	1.259
MD0971	8.2325	-0.15	7.6	0.132	1.427	0	0.9905	2.1	0	303.15	1.255
MD0972	8.2325	-0.15	7.6	0.132	1.427	0	0.9905	2.1	0	308.15	1.252
MD0973	8.2325	-0.15	7.6	0.132	1.427	0	0.9905	2.1	0	313.15	1.248
MD0974	8.2325	-0.15	7.6	0.132	1.427	0	0.9905	2.1	0	318.15	1.245
MD0975	8.2325	-0.15	7.6	0.132	1.427	0	0.9905	2.1	0	323.15	1.241
MD0976	8.2325	-0.15	7.6	0.132	1.427	0	0.9905	2.1	0	328.15	1.238
MD0977	8.2325	-0.15	7.6	0.132	1.427	0	0.9905	2.1	0	333.15	1.234
MD0978	8.2325	-0.15	7.6	0.132	1.427	0	0.9905	2.1	0	338.15	1.231
MD0979	8.2325	-0.15	7.6	0.132	1.427	0	0.9905	2.1	0	343.15	1.228
MD0980	8.2325	-0.15	7.6	0.132	1.427	0	0.9905	2.1	0	348.15	1.224
MD0981	8.1085	-0.0875	0	0.121	0.5205	0	6.5075	0.5	0	303.15	1.2371
MD0982	8.26309	0.07207	0	0.04536	0.98338	0	6.74722	0.99	1.34	293.15	1.2031
MD0983	8.26309	0.07207	0	0.04536	0.98338	0	6.74722	0.99	1.34	298.15	1.1988
MD0984	8.26309	0.07207	0	0.04536	0.98338	0	6.74722	0.99	1.34	303.15	1.1946
MD0985	8.26309	0.07207	0	0.04536	0.98338	0	6.74722	0.99	1.34	308.15	1.19
MD0986	8.26309	0.07207	0	0.04536	0.98338	0	6.74722	0.99	1.34	313.15	1.1859
MD0987	8.26309	0.07207	0	0.04536	0.98338	0	6.74722	0.99	1.34	318.15	1.1816
MD0988	8.26309	0.07207	0	0.04536	0.98338	0	6.74722	0.99	1.34	323.15	1.1771
MD0989	8.26309	0.07207	0	0.04536	0.98338	0	6.74722	0.99	1.34	328.15	1.1728
MD0990	8.26309	0.07207	0	0.04536	0.98338	0	6.74722	0.99	1.34	333.15	1.1679
MD0991	6.16599	0.07073	0	0.02861	0.98539	0	6.03099	0.99	1.34	293.15	1.072
MD0992	6.16599	0.07073	0	0.02861	0.98539	0	6.03099	0.99	1.34	298.15	1.0681
MD0993	6.16599	0.07073	0	0.02861	0.98539	0	6.03099	0.99	1.34	303.15	1.0641
MD0994	6.16599	0.07073	0	0.02861	0.98539	0	6.03099	0.99	1.34	308.15	1.0599
MD0995	6.16599	0.07073	0	0.02861	0.98539	0	6.03099	0.99	1.34	313.15	1.0558
MD0996	6.16599	0.07073	0	0.02861	0.98539	0	6.03099	0.99	1.34	318.15	1.0518
MD0997	6.16599	0.07073	0	0.02861	0.98539	0	6.03099	0.99	1.34	323.15	1.0476
MD0998	6.16599	0.07073	0	0.02861	0.98539	0	6.03099	0.99	1.34	328.15	1.044
MD0999	6.16599	0.07073	0	0.02861	0.98539	0	6.03099	0.99	1.34	333.15	1.0398
MD1000	6.7325	-0.06	3.8	0.0305	1.42975	0	1.75725	1.1785	1.5	293.15	1.0603
MD1001	6.7325	-0.06	3.8	0.0305	1.42975	0	1.75725	1.1785	1.5	298.15	1.057
MD1002	6.7325	-0.06	3.8	0.0305	1.42975	0	1.75725	1.1785	1.5	303.15	1.0537
MD1003	6.7325	-0.06	3.8	0.0305	1.42975	0	1.75725	1.1785	1.5	308.15	1.0505
MD1004	6.7325	-0.06	3.8	0.0305	1.42975	0	1.75725	1.1785	1.5	313.15	1.0472
MD1005	6.7325	-0.06	3.8	0.0305	1.42975	0	1.75725	1.1785	1.5	318.15	1.0439
MD1006	6.7325	-0.06	3.8	0.0305	1.42975	0	1.75725	1.1785	1.5	323.15	1.0406
MD1007	6.7325	-0.06	3.8	0.0305	1.42975	0	1.75725	1.1785	1.5	328.15	1.0374
MD1008	6.7325	-0.06	3.8	0.0305	1.42975	0	1.75725	1.1785	1.5	333.15	1.0341
MD1009	6.7325	-0.06	3.8	0.0305	1.42975	0	1.75725	1.1785	1.5	338.15	1.0309
MD1010	6.7325	-0.06	3.8	0.0305	1.42975	0	1.75725	1.1785	1.5	343.15	1.0276
MD1011	6.48826	-0.01235	0	0.0266	0.98338	0	5.23503	0.42854	1.34	293.2	1.0995
MD1012	6.48826	-0.01235	0	0.0266	0.98338	0	5.23503	0.42854	1.34	298.2	1.0967
MD1013	6.48826	-0.01235	0	0.0266	0.98338	0	5.23503	0.42854	1.34	303.2	1.093
MD1014	6.48826	-0.01235	0	0.0266	0.98338	0	5.23503	0.42854	1.34	308.2	1.0901
MD1015	6.48826	-0.01235	0	0.0266	0.98338	0	5.23503	0.42854	1.34	313.2	1.0873
MD1016	6.48826	-0.01235	0	0.0266	0.98338	0	5.23503	0.42854	1.34	318.2	1.0843
MD1017	6.6705	-0.02875	0	0.025	0.9765	0	4.51575	0.1215	1.5	293.2	1.0948
MD1018	6.6705	-0.02875	0	0.025	0.9765	0	4.51575	0.1215	1.5	298.2	1.0921
MD1019	6.6705	-0.02875	0	0.025	0.9765	0	4.51575	0.1215	1.5	303.2	1.089
MD1020	6.6705	-0.02875	0	0.025	0.9765	0	4.51575	0.1215	1.5	308.2	1.0858
MD1021	6.6705	-0.02875	0	0.025	0.9765	0	4.51575	0.1215	1.5	313.2	1.0829
MD1022	6.6705	-0.02875	0	0.025	0.9765	0	4.51575	0.1215	1.5	318.2	1.0795
MD1023	6.7844	-0.039	0	0.024	0.9722	0	4.0662	0.0704	1.6	293.2	1.0918
MD1024	6.7844	-0.039	0	0.024	0.9722	0	4.0662	0.0704	1.6	298.2	1.0893
MD1025	6.7844	-0.039	0	0.024	0.9722	0	4.0662	0.0704	1.6	303.2	1.086
MD1026	6.7844	-0.039	0	0.024	0.9722	0	4.0662	0.0704	1.6	308.2	1.0819
MD1027	6.7844	-0.039	0	0.024	0.9722	0	4.0662	0.0704	1.6	313.2	1.0795
MD1028	6.7844	-0.039	0	0.024	0.9722	0	4.0662	0.0704	1.6	318.2	1.0763
MD1029	6.85274	-0.04515	0	0.0234	0.96962	0	3.79647	0.18554	1.66	293.2	1.0898
MD1030	6.85274	-0.04515	0	0.0234	0.96962	0	3.79647	0.18554	1.66	298.2	1.087
MD1031	6.85274	-0.04515	0	0.0234	0.96962	0	3.79647	0.18554	1.66	303.2	1.0838
MD1032	6.85274	-0.04515	0	0.0234	0.96962	0	3.79647	0.18554	1.66	308.2	1.0803
MD1033	6.85274	-0.04515	0	0.0234	0.96962	0	3.79647	0.18554	1.66	313.2	1.0761
MD1034	6.85274	-0.04515	0	0.0234	0.96962	0	3.79647	0.18554	1.66	318.2	1.0736
MD1035	6.92108	-0.0513	0	0.0228	0.96704	0	3.52674	0.30068	1.72	293.2	1.0885
MD1036	6.92108	-0.0513	0	0.0228	0.96704	0	3.52674	0.30068	1.72	298.2	1.0852
MD1037	6.92108	-0.0513	0	0.0228	0.96704	0	3.52674	0.30068	1.72	303.2	1.0818
MD1038	6.92108	-0.0513	0	0.0228	0.96704	0	3.52674	0.30068	1.72	308.2	1.0782
MD1039	6.92108	-0.0513	0	0.0228	0.96704	0	3.52674	0.30068	1.72	313.2	1.0745
MD1040	6.92108	-0.0513	0	0.0228	0.96704	0	3.52674	0.30068	1.72	318.2	1.0717
MD1041	6.57796	0.00938	7.39036	0.04687	2.06697	0	2.31246	0.46356	0.67	288.15	1.0468
MD1042	6.57796	0.00938	7.39036	0.04687	2.06697	0	2.31246	0.46356	0.67	293.15	1.0436
MD1043	6.57796	0.00938	7.39036	0.04687	2.06697	0	2.31246	0.46356	0.67	298.15	1.0404
MD1044	6.57796	0.00938	7.39036	0.04687	2.06697	0	2.31246	0.46356	0.67	303.15	1.0371
MD1045	6.57796	0.00938	7.39036	0.04687	2.06697	0	2.31246	0.46356	0.67	308.15	1.0339
MD1046	6.57796	0.00938	7.39036	0.04687	2.06697	0	2.31246	0.46356	0.67	313.15	1.0306
MD1047	6.57796	0.00938	7.39036	0.04687	2.06697	0	2.31246	0.46356	0.67	318.15	1.0273
MD1048	6.57796	0.00938	7.39036	0.04687	2.06697	0	2.31246	0.46356	0.67	323.15	1.024
MD1049	6.57796	0.00938	7.39036	0.04687	2.06697	0	2.31246	0.46356	0.67	328.15	1.0207
MD1050	6.57796	0.00938	7.39036	0.04687	2.06697	0	2.31246	0.46356	0.67	333.15	1.0176
MD1051	6.57796	0.00938	7.39036	0.04687	2.06697	0	2.31246	0.46356	0.67	338.15	1.0143
MD1052	7.10299	-0.01768	0.19966	0.03532	1.41456	0	2.09697	2.09112	0.67	298.15	1.16
MD1053	7.10299	-0.01768	0.19966	0.03532	1.41456	0	2.09697	2.09112	0.67	323.15	1.15
MD1054	7.10299	-0.01768	0.19966	0.03532	1.41456	0	2.09697	2.09112	0.67	333.15	1.13
MD1055	7.10299	-0.01768	0.19966	0.03532	1.41456	0	2.09697	2.09112	0.67	348.15	1.12
MD1056	7.10299	-0.01768	0.19966	0.03532	1.41456	0	2.09697	2.09112	0.67	363.15	1.11
MD1057	6.02253	0.27671	7.1907	0.06161	1.6241	0	0.23613	3.12898	0.67	288.15	0.9724
MD1058	6.02253	0.27671	7.1907	0.06161	1.6241	0	0.23613	3.12898	0.67	293.15	0.9692
MD1059	6.02253	0.27671	7.1907	0.06161	1.6241	0	0.23613	3.12898	0.67	298.15	0.9659
MD1060	6.02253	0.27671	7.1907	0.06161	1.6241	0	0.23613	3.12898	0.67	303.15	0.9627
MD1061	6.02253	0.27671	7.1907	0.06161	1.6241	0	0.23613	3.12898	0.67	308.15	0.9594
MD1062	6.02253	0.27671	7.1907	0.06161	1.6241	0	0.23613	3.12898	0.67	313.15	0.9561
MD1063	6.02253	0.27671	7.1907	0.06161	1.6241	0	0.23613	3.12898	0.67	318.15	0.9528
MD1064	6.02253	0.27671	7.1907	0.06161	1.6241	0	0.23613	3.12898	0.67	323.15	0.9495
MD1065	6.02253	0.27671	7.1907	0.06161	1.6241	0	0.23613	3.12898	0.67	328.15	0.9463
MD1066	6.02253	0.27671	7.1907	0.06161	1.6241	0	0.23613	3.12898	0.67	333.15	0.943
MD1067	6.02253	0.27671	7.1907	0.06161	1.6241	0	0.23613	3.12898	0.67	338.15	0.9397
MD1068	7.013	0.0585	0.6745	0.067	1.3215	0	6.331	2.6375	0	303.15	1.2074
MD1069	7.1715	0.0475	0	0.192	1.4335	0	7.4585	1.8215	0	296.15	1.26
MD1070	6.42027	0.07385	0	0.14032	1.30005	0	8.75067	2.22219	0	303.15	1.2735
MD1071	8.444	-0.019	0.484	0.319	1.9125	0	5.319	0.228	0	296.15	1.45
MD1072	6.451	-0.0216	7.5262	0.0938	2.0716	0	9.3562	0.1194	0	293.15	1.1908
MD1073	6.451	-0.0216	7.5262	0.0938	2.0716	0	9.3562	0.1194	0	298.15	1.1871
MD1074	6.451	-0.0216	7.5262	0.0938	2.0716	0	9.3562	0.1194	0	303.15	1.1834
MD1075	6.451	-0.0216	7.5262	0.0938	2.0716	0	9.3562	0.1194	0	308.15	1.1797
MD1076	6.451	-0.0216	7.5262	0.0938	2.0716	0	9.3562	0.1194	0	313.15	1.1761
MD1077	6.451	-0.0216	7.5262	0.0938	2.0716	0	9.3562	0.1194	0	318.15	1.1724
MD1078	6.451	-0.0216	7.5262	0.0938	2.0716	0	9.3562	0.1194	0	323.15	1.1687
MD1079	6.451	-0.0216	7.5262	0.0938	2.0716	0	9.3562	0.1194	0	328.15	1.165
MD1080	6.451	-0.0216	7.5262	0.0938	2.0716	0	9.3562	0.1194	0	333.15	1.1613
MD1081	6.451	-0.0216	7.5262	0.0938	2.0716	0	9.3562	0.1194	0	338.15	1.1576
MD1082	6.451	-0.0216	7.5262	0.0938	2.0716	0	9.3562	0.1194	0	343.15	1.1539
MD1083	6.34485	-0.02457	6.12469	0.10106	1.96402	0	4.69374	0.46107	0	293.15	1.1592
MD1084	6.34485	-0.02457	6.12469	0.10106	1.96402	0	4.69374	0.46107	0	298.15	1.1555
MD1085	6.34485	-0.02457	6.12469	0.10106	1.96402	0	4.69374	0.46107	0	303.15	1.1517
MD1086	6.34485	-0.02457	6.12469	0.10106	1.96402	0	4.69374	0.46107	0	308.15	1.148
MD1087	6.34485	-0.02457	6.12469	0.10106	1.96402	0	4.69374	0.46107	0	313.15	1.1442
MD1088	6.34485	-0.02457	6.12469	0.10106	1.96402	0	4.69374	0.46107	0	318.15	1.1405
MD1089	6.34485	-0.02457	6.12469	0.10106	1.96402	0	4.69374	0.46107	0	323.15	1.1367
MD1090	6.34485	-0.02457	6.12469	0.10106	1.96402	0	4.69374	0.46107	0	328.15	1.133
MD1091	6.34485	-0.02457	6.12469	0.10106	1.96402	0	4.69374	0.46107	0	333.15	1.1292
MD1092	6.34485	-0.02457	6.12469	0.10106	1.96402	0	4.69374	0.46107	0	338.15	1.1255
MD1093	6.34485	-0.02457	6.12469	0.10106	1.96402	0	4.69374	0.46107	0	343.15	1.1217
MD1094	6.3159	-0.02538	5.74246	0.10304	1.93468	0	3.42216	0.61938	0	293.15	1.1462
MD1095	6.3159	-0.02538	5.74246	0.10304	1.93468	0	3.42216	0.61938	0	298.15	1.1425
MD1096	6.3159	-0.02538	5.74246	0.10304	1.93468	0	3.42216	0.61938	0	303.15	1.1388
MD1097	6.3159	-0.02538	5.74246	0.10304	1.93468	0	3.42216	0.61938	0	308.15	1.135
MD1098	6.3159	-0.02538	5.74246	0.10304	1.93468	0	3.42216	0.61938	0	313.15	1.1313
MD1099	6.3159	-0.02538	5.74246	0.10304	1.93468	0	3.42216	0.61938	0	318.15	1.1275
MD1100	6.3159	-0.02538	5.74246	0.10304	1.93468	0	3.42216	0.61938	0	323.15	1.1237
MD1101	6.3159	-0.02538	5.74246	0.10304	1.93468	0	3.42216	0.61938	0	328.15	1.1199
MD1102	6.3159	-0.02538	5.74246	0.10304	1.93468	0	3.42216	0.61938	0	333.15	1.1161
MD1103	6.3159	-0.02538	5.74246	0.10304	1.93468	0	3.42216	0.61938	0	338.15	1.1122
MD1104	6.3159	-0.02538	5.74246	0.10304	1.93468	0	3.42216	0.61938	0	343.15	1.1084
MD1105	5.83032	0.02316	3.33526	0.08489	1.60045	0	4.3044	1.61712	0	303.15	1.1254
MD1106	5.83032	0.02316	3.33526	0.08489	1.60045	0	4.3044	1.61712	0	313.15	1.1189
MD1107	5.83032	0.02316	3.33526	0.08489	1.60045	0	4.3044	1.61712	0	323.15	1.1125
MD1108	5.83032	0.02316	3.33526	0.08489	1.60045	0	4.3044	1.61712	0	333.15	1.1062
MD1109	5.83032	0.02316	3.33526	0.08489	1.60045	0	4.3044	1.61712	0	343.15	1.0998
MD1110	5.83032	0.02316	3.33526	0.08489	1.60045	0	4.3044	1.61712	0	353.15	1.0935
MD1111	5.9988	0.0034	3.9824	0.0936	1.709	0	2.955	1.3488	0	303.15	1.1202
MD1112	5.417	-0.0135	13.384	0.09	2.4435	0	0.779	0.998	0	293.15	1.027
MD1113	5.417	-0.0135	13.384	0.09	2.4435	0	0.779	0.998	0	303.15	1.021
MD1114	5.417	-0.0135	13.384	0.09	2.4435	0	0.779	0.998	0	313.15	1.015
MD1115	5.417	-0.0135	13.384	0.09	2.4435	0	0.779	0.998	0	323.15	1.009
MD1116	5.417	-0.0135	13.384	0.09	2.4435	0	0.779	0.998	0	333.15	1.003
MD1117	5.417	-0.0135	13.384	0.09	2.4435	0	0.779	0.998	0	343.15	0.997
MD1118	5.417	-0.0135	13.384	0.09	2.4435	0	0.779	0.998	0	353.15	0.991
MD1119	5.13106	-0.00891	16.242	0.08422	2.63645	0	0.745	1.65556	0	293.15	1.007
MD1120	5.13106	-0.00891	16.242	0.08422	2.63645	0	0.745	1.65556	0	303.15	1.001
MD1121	5.13106	-0.00891	16.242	0.08422	2.63645	0	0.745	1.65556	0	313.15	0.995
MD1122	5.13106	-0.00891	16.242	0.08422	2.63645	0	0.745	1.65556	0	323.15	0.989
MD1123	5.13106	-0.00891	16.242	0.08422	2.63645	0	0.745	1.65556	0	333.15	0.983
MD1124	5.13106	-0.00891	16.242	0.08422	2.63645	0	0.745	1.65556	0	343.15	0.976
MD1125	5.13106	-0.00891	16.242	0.08422	2.63645	0	0.745	1.65556	0	353.15	0.97
MD1126	4.9965	-0.00675	17.587	0.0815	2.72725	0	0.729	1.965	0	293.15	0.996
MD1127	4.9965	-0.00675	17.587	0.0815	2.72725	0	0.729	1.965	0	303.15	0.99
MD1128	4.9965	-0.00675	17.587	0.0815	2.72725	0	0.729	1.965	0	313.15	0.984
MD1129	4.9965	-0.00675	17.587	0.0815	2.72725	0	0.729	1.965	0	323.15	0.978
MD1130	4.9965	-0.00675	17.587	0.0815	2.72725	0	0.729	1.965	0	333.15	0.972
MD1131	4.9965	-0.00675	17.587	0.0815	2.72725	0	0.729	1.965	0	343.15	0.966
MD1132	4.9965	-0.00675	17.587	0.0815	2.72725	0	0.729	1.965	0	353.15	0.96
MD1133	4.9124	-0.0054	18.4276	0.0798	2.784	0	0.719	2.1584	0	293.15	0.99
MD1134	4.9124	-0.0054	18.4276	0.0798	2.784	0	0.719	2.1584	0	303.15	0.985
MD1135	4.9124	-0.0054	18.4276	0.0798	2.784	0	0.719	2.1584	0	313.15	0.98
MD1136	4.9124	-0.0054	18.4276	0.0798	2.784	0	0.719	2.1584	0	323.15	0.973
MD1137	4.9124	-0.0054	18.4276	0.0798	2.784	0	0.719	2.1584	0	333.15	0.968
MD1138	4.9124	-0.0054	18.4276	0.0798	2.784	0	0.719	2.1584	0	343.15	0.961
MD1139	4.9124	-0.0054	18.4276	0.0798	2.784	0	0.719	2.1584	0	353.15	0.955
MD1140	6.66849	-0.43043	0	0.06211	0.34353	0	6.04238	0.99	0	303.15	1.1879
MD1141	6.66849	-0.43043	0	0.06211	0.34353	0	6.04238	0.99	0	298.15	1.1979
MD1142	6.66849	-0.43043	0	0.06211	0.34353	0	6.04238	0.99	0	308.15	1.1926
MD1143	6.66849	-0.43043	0	0.06211	0.34353	0	6.04238	0.99	0	313.15	1.19
MD1144	6.66849	-0.43043	0	0.06211	0.34353	0	6.04238	0.99	0	318.15	1.1874
MD1145	6.66849	-0.43043	0	0.06211	0.34353	0	6.04238	0.99	0	323.15	1.1848
MD1146	6.66849	-0.43043	0	0.06211	0.34353	0	6.04238	0.99	0	328.15	1.1822
MD1147	6.66849	-0.43043	0	0.06211	0.34353	0	6.04238	0.99	0	333.15	1.1796
MD1148	6.66849	-0.43043	0	0.06211	0.34353	0	6.04238	0.99	0	338.15	1.177
MD1149	6.66849	-0.43043	0	0.06211	0.34353	0	6.04238	0.99	0	343.15	1.1744
MD1150	6.66849	-0.43043	0	0.06211	0.34353	0	6.04238	0.99	0	348.15	1.1718
MD1151	6.66849	-0.43043	0	0.06211	0.34353	0	6.04238	0.99	0	353.15	1.1692
MD1152	6.66849	-0.43043	0	0.06211	0.34353	0	6.04238	0.99	0	293.15	1.2001
MD1153	6.66849	-0.43043	0	0.06211	0.34353	0	6.04238	0.99	0	363.15	1.1554
MD1154	5.9395	0.049	0.121	0.141	1.5085	0	7.84	1.6315	0	303.15	1.2445

## Sheet: Table S4.2
Table S4.2.	Input modelling data set of CO54 for consensus prediction model C9
Sample	TI2_Lpmix	SM1_Dz(Z)pmix	Eta_Fpmix	ALOGPpmix	rGesnmix	SpMin2_Bh(s)nmix	T(K)	Obs. density
								(g/cm3)
MD0001	1.914	0.4265	3.879	-0.8025	0.1	0.312	303.15	1.1293
MD0002	1.914	0.4265	3.879	-0.8025	0.1	0.312	313.15	1.1249
MD0003	1.914	0.4265	3.879	-0.8025	0.1	0.312	323.15	1.1193
MD0004	1.914	0.4265	3.879	-0.8025	0.1	0.312	333.15	1.1133
MD0005	1.914	0.4265	3.879	-0.8025	0.1	0.312	343.15	1.1081
MD0006	1.914	0.4265	3.879	-0.8025	0.1	0.312	353.15	1.1037
MD0007	1.914	0.4265	3.879	-0.8025	0.1	0.312	363.15	1.1002
MD0008	1.64	0.3865	1.71025	-0.7835	0.5715	0.1385	293.15	1.0666
MD0009	1.64	0.3865	1.71025	-0.7835	0.5715	0.1385	303.15	1.0599
MD0010	1.64	0.3865	1.71025	-0.7835	0.5715	0.1385	313.15	1.0533
MD0011	1.64	0.3865	1.71025	-0.7835	0.5715	0.1385	323.15	1.0467
MD0012	1.6204	0.3902	1.6428	-0.7308	0.6572	0.1984	293.15	1.0663
MD0013	1.6204	0.3902	1.6428	-0.7308	0.6572	0.1984	303.15	1.0602
MD0014	1.6204	0.3902	1.6428	-0.7308	0.6572	0.1984	313.15	1.0541
MD0015	1.6204	0.3902	1.6428	-0.7308	0.6572	0.1984	323.15	1.048
MD0016	2.3495	0.3865	1.73725	-0.58475	0.1965	0.32	293.15	1.0524
MD0017	2.3495	0.3865	1.73725	-0.58475	0.1965	0.32	303.15	1.049
MD0018	2.3495	0.3865	1.73725	-0.58475	0.1965	0.32	313.15	1.0432
MD0019	2.3495	0.3865	1.73725	-0.58475	0.1965	0.32	323.15	1.0384
MD0020	2.3772	0.3902	1.6716	-0.5188	0.2572	0.392	293.15	1.0445
MD0021	2.3772	0.3902	1.6716	-0.5188	0.2572	0.392	303.15	1.0411
MD0022	2.3772	0.3902	1.6716	-0.5188	0.2572	0.392	313.15	1.0354
MD0023	2.3772	0.3902	1.6716	-0.5188	0.2572	0.392	323.15	1.0306
MD0024	1.62425	0.3865	1.8655	-0.5	0.1965	0.305	293.15	1.0468
MD0025	1.62425	0.3865	1.8655	-0.5	0.1965	0.305	303.15	1.039
MD0026	1.62425	0.3865	1.8655	-0.5	0.1965	0.305	313.15	1.0357
MD0027	1.62425	0.3865	1.8655	-0.5	0.1965	0.305	323.15	1.03
MD0028	1.6036	0.3902	1.8084	-0.4284	0.2572	0.376	293.15	1.035
MD0029	1.6036	0.3902	1.8084	-0.4284	0.2572	0.376	303.15	1.0309
MD0030	1.6036	0.3902	1.8084	-0.4284	0.2572	0.376	313.15	1.0265
MD0031	1.6036	0.3902	1.8084	-0.4284	0.2572	0.376	323.15	1.0197
MD0032	1.66299	0.67556	6.29624	1.52744	0.4225	0.07494	338.15	1.29
MD0033	1.66299	0.67556	6.29624	1.52744	0.4225	0.07494	348.15	1.27
MD0034	1.66299	0.67556	6.29624	1.52744	0.4225	0.07494	363.15	1.25
MD0035	1.66299	0.67556	6.29624	1.52744	0.4225	0.07494	373.15	1.24
MD0036	1.30822	0.331	2.06004	-1.07686	0.43438	0.2508	303.15	1.0852
MD0037	2.24472	0.21716	2.91514	3.52582	0.11284	0.93654	303.15	1.0042
MD0038	2.24472	0.21716	2.91514	3.52582	0.11284	0.93654	313.15	0.9983
MD0039	2.24472	0.21716	2.91514	3.52582	0.11284	0.93654	323.15	0.9921
MD0040	2.24472	0.21716	2.91514	3.52582	0.11284	0.93654	333.15	0.986
MD0041	2.24472	0.21716	2.91514	3.52582	0.11284	0.93654	343.15	0.9802
MD0042	2.24472	0.21716	2.91514	3.52582	0.11284	0.93654	353.15	0.9741
MD0043	2.24325	0.21256	2.88671	3.62249	0.12872	0.96858	303.15	0.9911
MD0044	2.24325	0.21256	2.88671	3.62249	0.12872	0.96858	313.15	0.983
MD0045	2.24325	0.21256	2.88671	3.62249	0.12872	0.96858	323.15	0.9773
MD0046	2.24325	0.21256	2.88671	3.62249	0.12872	0.96858	333.15	0.9701
MD0047	2.24325	0.21256	2.88671	3.62249	0.12872	0.96858	343.15	0.9633
MD0048	2.24325	0.21256	2.88671	3.62249	0.12872	0.96858	353.15	0.957
MD0049	2.18178	0.19934	2.76361	3.68743	0.15166	0.99621	303.15	0.994
MD0050	2.18178	0.19934	2.76361	3.68743	0.15166	0.99621	313.15	0.9882
MD0051	2.18178	0.19934	2.76361	3.68743	0.15166	0.99621	323.15	0.9823
MD0052	2.18178	0.19934	2.76361	3.68743	0.15166	0.99621	333.15	0.976
MD0053	2.18178	0.19934	2.76361	3.68743	0.15166	0.99621	343.15	0.9703
MD0054	2.18178	0.19934	2.76361	3.68743	0.15166	0.99621	353.15	0.964
MD0055	1.9987	0.1968	2.5894	3.7275	0.1646	1.0784	303.15	0.9621
MD0056	1.9987	0.1968	2.5894	3.7275	0.1646	1.0784	313.15	0.9562
MD0057	1.9987	0.1968	2.5894	3.7275	0.1646	1.0784	323.15	0.9501
MD0058	1.9987	0.1968	2.5894	3.7275	0.1646	1.0784	333.15	0.9443
MD0059	1.9987	0.1968	2.5894	3.7275	0.1646	1.0784	343.15	0.9383
MD0060	1.9987	0.1968	2.5894	3.7275	0.1646	1.0784	353.15	0.9331
MD0061	1.99393	0.19052	2.55126	3.78275	0.17754	1.09206	303.15	0.9582
MD0062	1.99393	0.19052	2.55126	3.78275	0.17754	1.09206	313.15	0.9532
MD0063	1.99393	0.19052	2.55126	3.78275	0.17754	1.09206	323.15	0.9473
MD0064	1.99393	0.19052	2.55126	3.78275	0.17754	1.09206	333.15	0.9413
MD0065	1.99393	0.19052	2.55126	3.78275	0.17754	1.09206	343.15	0.9351
MD0066	1.99393	0.19052	2.55126	3.78275	0.17754	1.09206	353.15	0.929
MD0067	1.98916	0.18424	2.51312	3.838	0.19048	1.10572	303.15	0.9573
MD0068	1.98916	0.18424	2.51312	3.838	0.19048	1.10572	313.15	0.951
MD0069	1.98916	0.18424	2.51312	3.838	0.19048	1.10572	323.15	0.9462
MD0070	1.98916	0.18424	2.51312	3.838	0.19048	1.10572	333.15	0.9391
MD0071	1.98916	0.18424	2.51312	3.838	0.19048	1.10572	343.15	0.934
MD0072	1.98916	0.18424	2.51312	3.838	0.19048	1.10572	353.15	0.928
MD0073	1.72731	0.43503	5.79843	1.08189	0.27376	0.0736	353.15	1.18
MD0074	1.72731	0.43503	5.79843	1.08189	0.27376	0.0736	363.15	1.17
MD0075	1.72731	0.43503	5.79843	1.08189	0.27376	0.0736	373.15	1.15
MD0076	2.0725	0.6715	6.8435	-1.4845	0.011	0.087	296.15	1.3
MD0077	2.0725	0.6715	6.8435	-1.4845	0.011	0.087	303.15	1.3313
MD0078	2.9575	0.706	6.44	-1.944	0.1	0.0085	293.15	1.266
MD0079	2.9575	0.706	6.44	-1.944	0.1	0.0085	298.15	1.263
MD0080	2.9575	0.706	6.44	-1.944	0.1	0.0085	303.15	1.26
MD0081	2.9575	0.706	6.44	-1.944	0.1	0.0085	308.15	1.257
MD0082	2.9575	0.706	6.44	-1.944	0.1	0.0085	313.15	1.254
MD0083	2.9575	0.706	6.44	-1.944	0.1	0.0085	318.15	1.25
MD0084	2.9575	0.706	6.44	-1.944	0.1	0.0085	323.15	1.247
MD0085	2.9575	0.706	6.44	-1.944	0.1	0.0085	328.15	1.244
MD0086	2.9575	0.706	6.44	-1.944	0.1	0.0085	333.15	1.24
MD0087	2.9575	0.706	6.44	-1.944	0.1	0.0085	338.15	1.237
MD0088	2.9575	0.706	6.44	-1.944	0.1	0.0085	343.15	1.233
MD0089	2.9575	0.706	6.44	-1.944	0.1	0.0085	348.15	1.229
MD0090	2.9575	0.706	6.44	-1.944	0.1	0.0085	353.15	1.226
MD0091	2.7655	0.6235	8.022	-1.342	0.1155	0.1395	293.15	1.242
MD0092	2.7655	0.6235	8.022	-1.342	0.1155	0.1395	298.15	1.239
MD0093	2.7655	0.6235	8.022	-1.342	0.1155	0.1395	303.15	1.236
MD0094	2.7655	0.6235	8.022	-1.342	0.1155	0.1395	308.15	1.233
MD0095	2.7655	0.6235	8.022	-1.342	0.1155	0.1395	313.15	1.23
MD0096	2.7655	0.6235	8.022	-1.342	0.1155	0.1395	318.15	1.227
MD0097	2.7655	0.6235	8.022	-1.342	0.1155	0.1395	323.15	1.224
MD0098	2.7655	0.6235	8.022	-1.342	0.1155	0.1395	328.15	1.22
MD0099	2.7655	0.6235	8.022	-1.342	0.1155	0.1395	333.15	1.217
MD0100	2.7655	0.6235	8.022	-1.342	0.1155	0.1395	338.15	1.214
MD0101	2.7655	0.6235	8.022	-1.342	0.1155	0.1395	343.15	1.21
MD0102	2.7655	0.6235	8.022	-1.342	0.1155	0.1395	348.15	1.207
MD0103	2.7655	0.6235	8.022	-1.342	0.1155	0.1395	353.15	1.203
MD0104	2.3	0.6235	5.197	-2.1335	0.143	0.0085	298.15	1.337
MD0105	2.3	0.6235	5.197	-2.1335	0.143	0.0085	308.15	1.3316
MD0106	2.3	0.6235	5.197	-2.1335	0.143	0.0085	318.15	1.3262
MD0107	2.3	0.6235	5.197	-2.1335	0.143	0.0085	328.15	1.3207
MD0108	2.3	0.6235	5.197	-2.1335	0.143	0.0085	338.15	1.3152
MD0109	2.3	0.6235	5.197	-2.1335	0.143	0.0085	348.15	1.3093
MD0110	2.3	0.6235	5.197	-2.1335	0.143	0.0085	358.15	1.3031
MD0111	2.2268	0.565	4.702	-2.0216	0.0284	0.1452	298.15	1.3036
MD0112	2.2268	0.565	4.702	-2.0216	0.0284	0.1452	308.15	1.2982
MD0113	2.2268	0.565	4.702	-2.0216	0.0284	0.1452	318.15	1.2927
MD0114	2.2268	0.565	4.702	-2.0216	0.0284	0.1452	328.15	1.2873
MD0115	2.2268	0.565	4.702	-2.0216	0.0284	0.1452	338.15	1.2818
MD0116	2.2268	0.565	4.702	-2.0216	0.0284	0.1452	348.15	1.2759
MD0117	2.2268	0.565	4.702	-2.0216	0.0284	0.1452	358.15	1.2697
MD0118	2.17556	0.52405	4.3555	-1.94327	0.14838	0.25279	298.15	1.2779
MD0119	2.17556	0.52405	4.3555	-1.94327	0.14838	0.25279	308.15	1.2725
MD0120	2.17556	0.52405	4.3555	-1.94327	0.14838	0.25279	318.15	1.2669
MD0121	2.17556	0.52405	4.3555	-1.94327	0.14838	0.25279	328.15	1.2612
MD0122	2.17556	0.52405	4.3555	-1.94327	0.14838	0.25279	338.15	1.2555
MD0123	2.17556	0.52405	4.3555	-1.94327	0.14838	0.25279	348.15	1.2497
MD0124	2.17556	0.52405	4.3555	-1.94327	0.14838	0.25279	358.15	1.2419
MD0125	2.14628	0.50065	4.1575	-1.89851	0.21694	0.31427	298.15	1.259
MD0126	2.14628	0.50065	4.1575	-1.89851	0.21694	0.31427	308.15	1.2537
MD0127	2.14628	0.50065	4.1575	-1.89851	0.21694	0.31427	318.15	1.2485
MD0128	2.14628	0.50065	4.1575	-1.89851	0.21694	0.31427	328.15	1.2433
MD0129	2.14628	0.50065	4.1575	-1.89851	0.21694	0.31427	338.15	1.2379
MD0130	2.14628	0.50065	4.1575	-1.89851	0.21694	0.31427	348.15	1.2324
MD0131	2.14628	0.50065	4.1575	-1.89851	0.21694	0.31427	358.15	1.2269
MD0132	2.9575	0.706	6.4325	-1.9395	0.1	0.002	293.15	1.266
MD0133	2.9575	0.706	6.4325	-1.9395	0.1	0.002	298.15	1.263
MD0134	2.9575	0.706	6.4325	-1.9395	0.1	0.002	303.15	1.26
MD0135	2.9575	0.706	6.4325	-1.9395	0.1	0.002	308.15	1.257
MD0136	2.9575	0.706	6.4325	-1.9395	0.1	0.002	313.15	1.253
MD0137	2.9575	0.706	6.4325	-1.9395	0.1	0.002	318.15	1.25
MD0138	2.9575	0.706	6.4325	-1.9395	0.1	0.002	323.15	1.247
MD0139	2.9575	0.706	6.4325	-1.9395	0.1	0.002	328.15	1.244
MD0140	2.9575	0.706	6.4325	-1.9395	0.1	0.002	333.15	1.241
MD0141	2.9575	0.706	6.4325	-1.9395	0.1	0.002	338.15	1.238
MD0142	2.9575	0.706	6.4325	-1.9395	0.1	0.002	343.15	1.235
MD0143	2.9575	0.706	6.4325	-1.9395	0.1	0.002	348.15	1.232
MD0144	2.9575	0.706	6.4325	-1.9395	0.1	0.002	353.15	1.229
MD0145	2.7655	0.6235	8.0145	-1.3375	0.1155	0.129	293.15	1.255
MD0146	2.7655	0.6235	8.0145	-1.3375	0.1155	0.129	298.15	1.252
MD0147	2.7655	0.6235	8.0145	-1.3375	0.1155	0.129	303.15	1.25
MD0148	2.7655	0.6235	8.0145	-1.3375	0.1155	0.129	308.15	1.247
MD0149	2.7655	0.6235	8.0145	-1.3375	0.1155	0.129	313.15	1.244
MD0150	2.7655	0.6235	8.0145	-1.3375	0.1155	0.129	318.15	1.241
MD0151	2.7655	0.6235	8.0145	-1.3375	0.1155	0.129	323.15	1.238
MD0152	2.7655	0.6235	8.0145	-1.3375	0.1155	0.129	328.15	1.235
MD0153	2.7655	0.6235	8.0145	-1.3375	0.1155	0.129	333.15	1.232
MD0154	2.7655	0.6235	8.0145	-1.3375	0.1155	0.129	338.15	1.229
MD0155	2.7655	0.6235	8.0145	-1.3375	0.1155	0.129	343.15	1.226
MD0156	2.7655	0.6235	8.0145	-1.3375	0.1155	0.129	348.15	1.223
MD0157	2.7655	0.6235	8.0145	-1.3375	0.1155	0.129	353.15	1.22
MD0158	2.3	0.6235	5.1895	-2.129	0.143	0.019	296.15	1.27
MD0159	2.17556	0.52405	4.35055	-1.9403	0.14838	0.24586	303.15	1.2397
MD0160	2.17556	0.52405	4.35055	-1.9403	0.14838	0.24586	313.15	1.2346
MD0161	2.17556	0.52405	4.35055	-1.9403	0.14838	0.24586	323.15	1.2294
MD0162	2.17556	0.52405	4.35055	-1.9403	0.14838	0.24586	333.15	1.2243
MD0163	2.17556	0.52405	4.35055	-1.9403	0.14838	0.24586	343.15	1.2192
MD0164	2.17556	0.52405	4.35055	-1.9403	0.14838	0.24586	353.15	1.214
MD0165	2.4385	0.964	9.311	-2.0395	0.154	0.106	296.15	1.45
MD0166	2.6422	0.542	6.1304	-0.8224	0.384	0.4964	293.15	1.2011
MD0167	2.6422	0.542	6.1304	-0.8224	0.384	0.4964	298.15	1.1975
MD0168	2.6422	0.542	6.1304	-0.8224	0.384	0.4964	303.15	1.1938
MD0169	2.6422	0.542	6.1304	-0.8224	0.384	0.4964	308.15	1.1901
MD0170	2.6422	0.542	6.1304	-0.8224	0.384	0.4964	313.15	1.1864
MD0171	2.6422	0.542	6.1304	-0.8224	0.384	0.4964	318.15	1.1827
MD0172	2.6422	0.542	6.1304	-0.8224	0.384	0.4964	323.15	1.179
MD0173	2.6422	0.542	6.1304	-0.8224	0.384	0.4964	328.15	1.1754
MD0174	2.6422	0.542	6.1304	-0.8224	0.384	0.4964	333.15	1.1717
MD0175	2.6422	0.542	6.1304	-0.8224	0.384	0.4964	338.15	1.1679
MD0176	2.6422	0.542	6.1304	-0.8224	0.384	0.4964	343.15	1.1642
MD0177	2.77574	0.5519	4.08693	-0.93548	0.48685	0.70353	293.15	1.1599
MD0178	2.77574	0.5519	4.08693	-0.93548	0.48685	0.70353	298.15	1.1563
MD0179	2.77574	0.5519	4.08693	-0.93548	0.48685	0.70353	303.15	1.1526
MD0180	2.77574	0.5519	4.08693	-0.93548	0.48685	0.70353	308.15	1.149
MD0181	2.77574	0.5519	4.08693	-0.93548	0.48685	0.70353	313.15	1.1453
MD0182	2.77574	0.5519	4.08693	-0.93548	0.48685	0.70353	318.15	1.1417
MD0183	2.77574	0.5519	4.08693	-0.93548	0.48685	0.70353	323.15	1.138
MD0184	2.77574	0.5519	4.08693	-0.93548	0.48685	0.70353	328.15	1.1344
MD0185	2.77574	0.5519	4.08693	-0.93548	0.48685	0.70353	333.15	1.1307
MD0186	2.77574	0.5519	4.08693	-0.93548	0.48685	0.70353	338.15	1.127
MD0187	2.77574	0.5519	4.08693	-0.93548	0.48685	0.70353	343.15	1.1233
MD0188	2.81216	0.5546	3.52962	-0.96632	0.5149	0.76002	293.15	1.1463
MD0189	2.81216	0.5546	3.52962	-0.96632	0.5149	0.76002	298.15	1.1427
MD0190	2.81216	0.5546	3.52962	-0.96632	0.5149	0.76002	303.15	1.1391
MD0191	2.81216	0.5546	3.52962	-0.96632	0.5149	0.76002	308.15	1.1355
MD0192	2.81216	0.5546	3.52962	-0.96632	0.5149	0.76002	313.15	1.1319
MD0193	2.81216	0.5546	3.52962	-0.96632	0.5149	0.76002	318.15	1.1282
MD0194	2.81216	0.5546	3.52962	-0.96632	0.5149	0.76002	323.15	1.1246
MD0195	2.81216	0.5546	3.52962	-0.96632	0.5149	0.76002	328.15	1.121
MD0196	2.81216	0.5546	3.52962	-0.96632	0.5149	0.76002	333.15	1.1173
MD0197	2.81216	0.5546	3.52962	-0.96632	0.5149	0.76002	338.15	1.1136
MD0198	2.81216	0.5546	3.52962	-0.96632	0.5149	0.76002	343.15	1.1099
MD0199	2.9575	0.706	6.4325	-1.9395	0.1	0.002	293.15	1.275
MD0200	2.9575	0.706	6.4325	-1.9395	0.1	0.002	298.15	1.272
MD0201	2.9575	0.706	6.4325	-1.9395	0.1	0.002	303.15	1.269
MD0202	2.9575	0.706	6.4325	-1.9395	0.1	0.002	308.15	1.266
MD0203	2.9575	0.706	6.4325	-1.9395	0.1	0.002	313.15	1.262
MD0204	2.9575	0.706	6.4325	-1.9395	0.1	0.002	318.15	1.259
MD0205	2.9575	0.706	6.4325	-1.9395	0.1	0.002	323.15	1.256
MD0206	2.9575	0.706	6.4325	-1.9395	0.1	0.002	328.15	1.253
MD0207	2.9575	0.706	6.4325	-1.9395	0.1	0.002	333.15	1.25
MD0208	2.9575	0.706	6.4325	-1.9395	0.1	0.002	338.15	1.247
MD0209	2.9575	0.706	6.4325	-1.9395	0.1	0.002	343.15	1.244
MD0210	2.9575	0.706	6.4325	-1.9395	0.1	0.002	348.15	1.241
MD0211	2.9575	0.706	6.4325	-1.9395	0.1	0.002	353.15	1.238
MD0212	2.7655	0.6235	8.0145	-1.3375	0.1155	0.129	293.15	1.262
MD0213	2.7655	0.6235	8.0145	-1.3375	0.1155	0.129	298.15	1.26
MD0214	2.7655	0.6235	8.0145	-1.3375	0.1155	0.129	303.15	1.257
MD0215	2.7655	0.6235	8.0145	-1.3375	0.1155	0.129	308.15	1.255
MD0216	2.7655	0.6235	8.0145	-1.3375	0.1155	0.129	313.15	1.252
MD0217	2.7655	0.6235	8.0145	-1.3375	0.1155	0.129	318.15	1.249
MD0218	2.7655	0.6235	8.0145	-1.3375	0.1155	0.129	323.15	1.246
MD0219	2.7655	0.6235	8.0145	-1.3375	0.1155	0.129	328.15	1.243
MD0220	2.7655	0.6235	8.0145	-1.3375	0.1155	0.129	333.15	1.24
MD0221	2.7655	0.6235	8.0145	-1.3375	0.1155	0.129	338.15	1.237
MD0222	2.7655	0.6235	8.0145	-1.3375	0.1155	0.129	343.15	1.234
MD0223	2.7655	0.6235	8.0145	-1.3375	0.1155	0.129	348.15	1.231
MD0224	2.7655	0.6235	8.0145	-1.3375	0.1155	0.129	353.15	1.228
MD0225	2.3	0.6235	5.1895	-2.129	0.143	0.019	293.15	1.281
MD0226	2.3	0.6235	5.1895	-2.129	0.143	0.019	298.15	1.278
MD0227	2.3	0.6235	5.1895	-2.129	0.143	0.019	303.15	1.275
MD0228	2.3	0.6235	5.1895	-2.129	0.143	0.019	308.15	1.272
MD0229	2.3	0.6235	5.1895	-2.129	0.143	0.019	313.15	1.27
MD0230	2.3	0.6235	5.1895	-2.129	0.143	0.019	318.15	1.267
MD0231	2.3	0.6235	5.1895	-2.129	0.143	0.019	323.15	1.264
MD0232	2.3	0.6235	5.1895	-2.129	0.143	0.019	328.15	1.262
MD0233	2.3	0.6235	5.1895	-2.129	0.143	0.019	333.15	1.259
MD0234	2.3	0.6235	5.1895	-2.129	0.143	0.019	338.15	1.256
MD0235	2.3	0.6235	5.1895	-2.129	0.143	0.019	343.15	1.254
MD0236	2.3	0.6235	5.1895	-2.129	0.143	0.019	348.15	1.251
MD0237	2.3	0.6235	5.1895	-2.129	0.143	0.019	353.15	1.248
MD0238	2.781	0.6535	5.581	-1.684	0.1	0.074	293.15	1.258
MD0239	2.781	0.6535	5.581	-1.684	0.1	0.074	298.15	1.255
MD0240	2.781	0.6535	5.581	-1.684	0.1	0.074	303.15	1.252
MD0241	2.781	0.6535	5.581	-1.684	0.1	0.074	308.15	1.249
MD0242	2.781	0.6535	5.581	-1.684	0.1	0.074	313.15	1.245
MD0243	2.781	0.6535	5.581	-1.684	0.1	0.074	318.15	1.242
MD0244	2.781	0.6535	5.581	-1.684	0.1	0.074	323.15	1.239
MD0245	2.781	0.6535	5.581	-1.684	0.1	0.074	328.15	1.235
MD0246	2.781	0.6535	5.581	-1.684	0.1	0.074	333.15	1.232
MD0247	2.781	0.6535	5.581	-1.684	0.1	0.074	338.15	1.229
MD0248	2.781	0.6535	5.581	-1.684	0.1	0.074	343.15	1.226
MD0249	2.781	0.6535	5.581	-1.684	0.1	0.074	348.15	1.223
MD0250	2.781	0.6535	5.581	-1.684	0.1	0.074	353.15	1.219
MD0251	2.589	0.571	7.163	-1.082	0.1155	0.205	293.15	1.246
MD0252	2.589	0.571	7.163	-1.082	0.1155	0.205	298.15	1.243
MD0253	2.589	0.571	7.163	-1.082	0.1155	0.205	303.15	1.24
MD0254	2.589	0.571	7.163	-1.082	0.1155	0.205	308.15	1.237
MD0255	2.589	0.571	7.163	-1.082	0.1155	0.205	313.15	1.234
MD0256	2.589	0.571	7.163	-1.082	0.1155	0.205	318.15	1.231
MD0257	2.589	0.571	7.163	-1.082	0.1155	0.205	323.15	1.228
MD0258	2.589	0.571	7.163	-1.082	0.1155	0.205	328.15	1.224
MD0259	2.589	0.571	7.163	-1.082	0.1155	0.205	333.15	1.221
MD0260	2.589	0.571	7.163	-1.082	0.1155	0.205	338.15	1.218
MD0261	2.589	0.571	7.163	-1.082	0.1155	0.205	343.15	1.215
MD0262	2.589	0.571	7.163	-1.082	0.1155	0.205	348.15	1.212
MD0263	2.589	0.571	7.163	-1.082	0.1155	0.205	353.15	1.209
MD0264	2.1235	0.571	4.338	-1.8735	0.143	0.057	293.15	1.269
MD0265	2.1235	0.571	4.338	-1.8735	0.143	0.057	298.15	1.267
MD0266	2.1235	0.571	4.338	-1.8735	0.143	0.057	303.15	1.264
MD0267	2.1235	0.571	4.338	-1.8735	0.143	0.057	308.15	1.261
MD0268	2.1235	0.571	4.338	-1.8735	0.143	0.057	313.15	1.258
MD0269	2.1235	0.571	4.338	-1.8735	0.143	0.057	318.15	1.255
MD0270	2.1235	0.571	4.338	-1.8735	0.143	0.057	323.15	1.252
MD0271	2.1235	0.571	4.338	-1.8735	0.143	0.057	328.15	1.249
MD0272	2.1235	0.571	4.338	-1.8735	0.143	0.057	333.15	1.246
MD0273	2.1235	0.571	4.338	-1.8735	0.143	0.057	338.15	1.243
MD0274	2.1235	0.571	4.338	-1.8735	0.143	0.057	343.15	1.24
MD0275	2.1235	0.571	4.338	-1.8735	0.143	0.057	348.15	1.237
MD0276	2.1235	0.571	4.338	-1.8735	0.143	0.057	353.15	1.235
MD0277	2.3	0.6235	4.619	-2.257	0.107	0.0705	303.15	1.2794
MD0278	2.33066	0.65803	7.33408	-2.47688	0.14838	0.12937	296.15	1.23
MD0279	2.535	0.8265	9.71	-2.942	0.143	0.1955	296.15	1.35
MD0280	2.1744	0.5292	5.5172	-2.1212	0.3712	0.3778	296.15	1.22
MD0281	2.781	0.6535	5.581	-1.684	0.1	0.074	293.15	1.257
MD0282	2.781	0.6535	5.581	-1.684	0.1	0.074	298.15	1.254
MD0283	2.781	0.6535	5.581	-1.684	0.1	0.074	303.15	1.251
MD0284	2.781	0.6535	5.581	-1.684	0.1	0.074	308.15	1.248
MD0285	2.781	0.6535	5.581	-1.684	0.1	0.074	313.15	1.245
MD0286	2.781	0.6535	5.581	-1.684	0.1	0.074	318.15	1.241
MD0287	2.781	0.6535	5.581	-1.684	0.1	0.074	323.15	1.238
MD0288	2.781	0.6535	5.581	-1.684	0.1	0.074	328.15	1.235
MD0289	2.781	0.6535	5.581	-1.684	0.1	0.074	333.15	1.232
MD0290	2.781	0.6535	5.581	-1.684	0.1	0.074	338.15	1.229
MD0291	2.781	0.6535	5.581	-1.684	0.1	0.074	343.15	1.226
MD0292	2.781	0.6535	5.581	-1.684	0.1	0.074	348.15	1.223
MD0293	2.781	0.6535	5.581	-1.684	0.1	0.074	353.15	1.22
MD0294	2.589	0.571	7.163	-1.082	0.1155	0.205	293.15	1.227
MD0295	2.589	0.571	7.163	-1.082	0.1155	0.205	298.15	1.224
MD0296	2.589	0.571	7.163	-1.082	0.1155	0.205	303.15	1.221
MD0297	2.589	0.571	7.163	-1.082	0.1155	0.205	308.15	1.218
MD0298	2.589	0.571	7.163	-1.082	0.1155	0.205	313.15	1.215
MD0299	2.589	0.571	7.163	-1.082	0.1155	0.205	318.15	1.212
MD0300	2.589	0.571	7.163	-1.082	0.1155	0.205	323.15	1.209
MD0301	2.589	0.571	7.163	-1.082	0.1155	0.205	328.15	1.207
MD0302	2.589	0.571	7.163	-1.082	0.1155	0.205	333.15	1.204
MD0303	2.589	0.571	7.163	-1.082	0.1155	0.205	338.15	1.201
MD0304	2.589	0.571	7.163	-1.082	0.1155	0.205	343.15	1.198
MD0305	2.589	0.571	7.163	-1.082	0.1155	0.205	348.15	1.195
MD0306	2.589	0.571	7.163	-1.082	0.1155	0.205	353.15	1.192
MD0307	2.1235	0.571	4.338	-1.8735	0.143	0.057	293.15	1.26
MD0308	2.1235	0.571	4.338	-1.8735	0.143	0.057	298.15	1.257
MD0309	2.1235	0.571	4.338	-1.8735	0.143	0.057	303.15	1.254
MD0310	2.1235	0.571	4.338	-1.8735	0.143	0.057	308.15	1.251
MD0311	2.1235	0.571	4.338	-1.8735	0.143	0.057	313.15	1.248
MD0312	2.1235	0.571	4.338	-1.8735	0.143	0.057	318.15	1.246
MD0313	2.1235	0.571	4.338	-1.8735	0.143	0.057	323.15	1.243
MD0314	2.1235	0.571	4.338	-1.8735	0.143	0.057	328.15	1.24
MD0315	2.1235	0.571	4.338	-1.8735	0.143	0.057	333.15	1.238
MD0316	2.1235	0.571	4.338	-1.8735	0.143	0.057	338.15	1.235
MD0317	2.1235	0.571	4.338	-1.8735	0.143	0.057	343.15	1.232
MD0318	2.1235	0.571	4.338	-1.8735	0.143	0.057	348.15	1.229
MD0319	2.1235	0.571	4.338	-1.8735	0.143	0.057	353.15	1.227
MD0320	2.02875	0.451	3.53	-1.72375	0.2855	0.4085	296.15	1.22
MD0321	1.939	0.33725	2.8845	0.11875	0.24275	0.249	293.15	1.0636
MD0322	1.939	0.33725	2.8845	0.11875	0.24275	0.249	298.15	1.0606
MD0323	1.939	0.33725	2.8845	0.11875	0.24275	0.249	303.15	1.0575
MD0324	1.939	0.33725	2.8845	0.11875	0.24275	0.249	308.15	1.0544
MD0325	1.939	0.33725	2.8845	0.11875	0.24275	0.249	313.15	1.0514
MD0326	1.939	0.33725	2.8845	0.11875	0.24275	0.249	318.15	1.0483
MD0327	1.939	0.33725	2.8845	0.11875	0.24275	0.249	323.15	1.0452
MD0328	1.939	0.33725	2.8845	0.11875	0.24275	0.249	328.15	1.0421
MD0329	1.939	0.33725	2.8845	0.11875	0.24275	0.249	333.15	1.039
MD0330	1.939	0.33725	2.8845	0.11875	0.24275	0.249	338.15	1.036
MD0331	1.939	0.33725	2.8845	0.11875	0.24275	0.249	343.15	1.0329
MD0332	1.78872	0.37836	1.7108	-1.14072	0.06296	0.24992	298.15	1.118
MD0333	1.78872	0.37836	1.7108	-1.14072	0.06296	0.24992	303.15	1.1156
MD0334	1.78872	0.37836	1.7108	-1.14072	0.06296	0.24992	308.15	1.1122
MD0335	1.78872	0.37836	1.7108	-1.14072	0.06296	0.24992	313.15	1.1097
MD0336	1.78872	0.37836	1.7108	-1.14072	0.06296	0.24992	318.15	1.1064
MD0337	1.78872	0.37836	1.7108	-1.14072	0.06296	0.24992	323.15	1.1037
MD0338	1.78872	0.37836	1.7108	-1.14072	0.06296	0.24992	328.15	1.1006
MD0339	1.78872	0.37836	1.7108	-1.14072	0.06296	0.24992	333.15	1.0968
MD0340	1.78872	0.37836	1.7108	-1.14072	0.06296	0.24992	338.15	1.0948
MD0341	1.78872	0.37836	1.7108	-1.14072	0.06296	0.24992	343.15	1.091
MD0342	1.78872	0.37836	1.7108	-1.14072	0.06296	0.24992	348.15	1.089
MD0343	1.78872	0.37836	1.7108	-1.14072	0.06296	0.24992	353.15	1.087
MD0344	1.78872	0.37836	1.7108	-1.14072	0.06296	0.24992	358.15	1.0832
MD0345	1.78872	0.37836	1.7108	-1.14072	0.06296	0.24992	363.15	1.082
MD0346	1.78872	0.37836	1.7108	-1.14072	0.06296	0.24992	368.15	1.0774
MD0347	1.78191	0.38058	1.6634	-1.12041	0.09938	0.22601	303.15	1.1139
MD0348	1.78191	0.38058	1.6634	-1.12041	0.09938	0.22601	308.15	1.1109
MD0349	1.78191	0.38058	1.6634	-1.12041	0.09938	0.22601	313.15	1.1081
MD0350	1.78191	0.38058	1.6634	-1.12041	0.09938	0.22601	318.15	1.1053
MD0351	1.78191	0.38058	1.6634	-1.12041	0.09938	0.22601	323.15	1.1025
MD0352	1.78191	0.38058	1.6634	-1.12041	0.09938	0.22601	328.15	1.0997
MD0353	1.78191	0.38058	1.6634	-1.12041	0.09938	0.22601	333.15	1.0969
MD0354	1.78191	0.38058	1.6634	-1.12041	0.09938	0.22601	338.15	1.0941
MD0355	1.78191	0.38058	1.6634	-1.12041	0.09938	0.22601	343.15	1.0913
MD0356	1.78191	0.38058	1.6634	-1.12041	0.09938	0.22601	348.15	1.0886
MD0357	1.78191	0.38058	1.6634	-1.12041	0.09938	0.22601	353.15	1.0858
MD0358	1.78191	0.38058	1.6634	-1.12041	0.09938	0.22601	358.15	1.083
MD0359	1.78191	0.38058	1.6634	-1.12041	0.09938	0.22601	363.15	1.0803
MD0360	1.78191	0.38058	1.6634	-1.12041	0.09938	0.22601	298.15	1.117
MD0361	1.78191	0.38058	1.6634	-1.12041	0.09938	0.22601	283.15	1.1229
MD0362	1.78191	0.38058	1.6634	-1.12041	0.09938	0.22601	293.15	1.1171
MD0363	1.78191	0.38058	1.6634	-1.12041	0.09938	0.22601	368.15	1.0767
MD0364	1.77056	0.38428	1.5844	-1.08656	0.16008	0.18616	298.15	1.117
MD0365	1.77056	0.38428	1.5844	-1.08656	0.16008	0.18616	303.15	1.1141
MD0366	1.77056	0.38428	1.5844	-1.08656	0.16008	0.18616	308.15	1.1111
MD0367	1.77056	0.38428	1.5844	-1.08656	0.16008	0.18616	313.15	1.1082
MD0368	1.77056	0.38428	1.5844	-1.08656	0.16008	0.18616	318.15	1.1052
MD0369	1.77056	0.38428	1.5844	-1.08656	0.16008	0.18616	323.15	1.1023
MD0370	1.77056	0.38428	1.5844	-1.08656	0.16008	0.18616	328.15	1.0993
MD0371	1.77056	0.38428	1.5844	-1.08656	0.16008	0.18616	333.15	1.0962
MD0372	1.77056	0.38428	1.5844	-1.08656	0.16008	0.18616	338.15	1.0934
MD0373	1.77056	0.38428	1.5844	-1.08656	0.16008	0.18616	343.15	1.0904
MD0374	1.77056	0.38428	1.5844	-1.08656	0.16008	0.18616	348.15	1.0875
MD0375	1.77056	0.38428	1.5844	-1.08656	0.16008	0.18616	353.15	1.0847
MD0376	1.77056	0.38428	1.5844	-1.08656	0.16008	0.18616	358.15	1.0816
MD0377	1.77056	0.38428	1.5844	-1.08656	0.16008	0.18616	363.15	1.0788
MD0378	1.77056	0.38428	1.5844	-1.08656	0.16008	0.18616	368.15	1.0757
MD0379	1.74	0.42125	5.34625	-0.67275	0.3	0.22475	303.15	1.2424
MD0380	1.74	0.42125	5.34625	-0.67275	0.3	0.22475	308.15	1.2432
MD0381	1.74	0.42125	5.34625	-0.67275	0.3	0.22475	313.15	1.2398
MD0382	1.74	0.42125	5.34625	-0.67275	0.3	0.22475	318.15	1.2363
MD0383	1.74	0.42125	5.34625	-0.67275	0.3	0.22475	323.15	1.2324
MD0384	1.74	0.42125	5.34625	-0.67275	0.3	0.22475	328.15	1.2293
MD0385	1.74	0.42125	5.34625	-0.67275	0.3	0.22475	333.15	1.226
MD0386	1.74	0.42125	5.34625	-0.67275	0.3	0.22475	338.15	1.2223
MD0387	1.74	0.42125	5.34625	-0.67275	0.3	0.22475	343.15	1.2188
MD0388	1.74	0.42125	5.34625	-0.67275	0.3	0.22475	348.15	1.2153
MD0389	1.74	0.42125	5.34625	-0.67275	0.3	0.22475	353.15	1.2119
MD0390	1.74	0.42125	5.34625	-0.67275	0.3	0.22475	358.15	1.2083
MD0391	1.74	0.42125	5.34625	-0.67275	0.3	0.22475	363.15	1.2045
MD0392	1.74	0.42125	5.34625	-0.67275	0.3	0.22475	368.15	1.2013
MD0393	1.7334	0.418	4.5054	-0.7176	0.34	0.1724	303.15	1.229
MD0394	1.7334	0.418	4.5054	-0.7176	0.34	0.1724	313.15	1.222
MD0395	1.7334	0.418	4.5054	-0.7176	0.34	0.1724	323.15	1.2151
MD0396	1.7334	0.418	4.5054	-0.7176	0.34	0.1724	333.15	1.2079
MD0397	1.7334	0.418	4.5054	-0.7176	0.34	0.1724	343.15	1.2009
MD0398	1.7334	0.418	4.5054	-0.7176	0.34	0.1724	353.15	1.1936
MD0399	1.7334	0.418	4.5054	-0.7176	0.34	0.1724	363.15	1.1864
MD0400	1.7334	0.418	4.5054	-0.7176	0.34	0.1724	368.15	1.1828
MD0401	1.72812	0.4154	3.83272	-0.75348	0.372	0.13052	303.15	1.2163
MD0402	1.72812	0.4154	3.83272	-0.75348	0.372	0.13052	308.15	1.2124
MD0403	1.72812	0.4154	3.83272	-0.75348	0.372	0.13052	313.15	1.2086
MD0404	1.72812	0.4154	3.83272	-0.75348	0.372	0.13052	318.15	1.2052
MD0405	1.72812	0.4154	3.83272	-0.75348	0.372	0.13052	323.15	1.202
MD0406	1.72812	0.4154	3.83272	-0.75348	0.372	0.13052	328.15	1.198
MD0407	1.72812	0.4154	3.83272	-0.75348	0.372	0.13052	333.15	1.1947
MD0408	1.72812	0.4154	3.83272	-0.75348	0.372	0.13052	338.15	1.1907
MD0409	1.72812	0.4154	3.83272	-0.75348	0.372	0.13052	343.15	1.187
MD0410	1.72812	0.4154	3.83272	-0.75348	0.372	0.13052	348.15	1.1834
MD0411	1.72812	0.4154	3.83272	-0.75348	0.372	0.13052	353.15	1.1792
MD0412	1.72812	0.4154	3.83272	-0.75348	0.372	0.13052	358.15	1.1761
MD0413	1.72812	0.4154	3.83272	-0.75348	0.372	0.13052	363.15	1.1723
MD0414	1.72812	0.4154	3.83272	-0.75348	0.372	0.13052	368.15	1.1688
MD0415	1.74	0.42125	5.34625	-0.67275	0.3	0.22475	298.15	1.2501
MD0416	1.7334	0.418	4.5054	-0.7176	0.34	0.1724	298.15	1.2326
MD0417	1.7334	0.418	4.5054	-0.7176	0.34	0.1724	308.15	1.2256
MD0418	1.7334	0.418	4.5054	-0.7176	0.34	0.1724	318.15	1.2185
MD0419	1.7334	0.418	4.5054	-0.7176	0.34	0.1724	328.15	1.2114
MD0420	1.7334	0.418	4.5054	-0.7176	0.34	0.1724	338.15	1.2043
MD0421	1.7334	0.418	4.5054	-0.7176	0.34	0.1724	348.15	1.1972
MD0422	1.7334	0.418	4.5054	-0.7176	0.34	0.1724	358.15	1.19
MD0423	1.72812	0.4154	3.83272	-0.75348	0.372	0.13052	298.15	1.2195
MD0424	1.82151	0.38058	1.44395	-0.95805	0.0875	0.26297	298.15	1.0999
MD0425	1.82151	0.38058	1.44395	-0.95805	0.0875	0.26297	303.15	1.0968
MD0426	1.82151	0.38058	1.44395	-0.95805	0.0875	0.26297	308.15	1.0938
MD0427	1.82151	0.38058	1.44395	-0.95805	0.0875	0.26297	313.15	1.0909
MD0428	1.82151	0.38058	1.44395	-0.95805	0.0875	0.26297	318.15	1.0879
MD0429	1.82151	0.38058	1.44395	-0.95805	0.0875	0.26297	323.15	1.0848
MD0430	1.82151	0.38058	1.44395	-0.95805	0.0875	0.26297	328.15	1.0818
MD0431	1.82151	0.38058	1.44395	-0.95805	0.0875	0.26297	333.15	1.0788
MD0432	1.82151	0.38058	1.44395	-0.95805	0.0875	0.26297	338.15	1.0759
MD0433	1.82151	0.38058	1.44395	-0.95805	0.0875	0.26297	343.15	1.0728
MD0434	1.82151	0.38058	1.44395	-0.95805	0.0875	0.26297	348.15	1.0686
MD0435	1.82151	0.38058	1.44395	-0.95805	0.0875	0.26297	353.15	1.0655
MD0436	1.82151	0.38058	1.44395	-0.95805	0.0875	0.26297	358.15	1.0624
MD0437	1.82151	0.38058	1.44395	-0.95805	0.0875	0.26297	363.15	1.059
MD0438	1.82151	0.38058	1.44395	-0.95805	0.0875	0.26297	368.15	1.0562
MD0439	1.79375	0.3865	1.37075	-0.94325	0.1875	0.19025	298.15	1.1018
MD0440	1.79375	0.3865	1.37075	-0.94325	0.1875	0.19025	303.15	1.0986
MD0441	1.79375	0.3865	1.37075	-0.94325	0.1875	0.19025	308.15	1.0955
MD0442	1.79375	0.3865	1.37075	-0.94325	0.1875	0.19025	313.15	1.0926
MD0443	1.79375	0.3865	1.37075	-0.94325	0.1875	0.19025	318.15	1.0893
MD0444	1.79375	0.3865	1.37075	-0.94325	0.1875	0.19025	323.15	1.0862
MD0445	1.79375	0.3865	1.37075	-0.94325	0.1875	0.19025	328.15	1.083
MD0446	1.79375	0.3865	1.37075	-0.94325	0.1875	0.19025	333.15	1.0797
MD0447	1.79375	0.3865	1.37075	-0.94325	0.1875	0.19025	338.15	1.0767
MD0448	1.79375	0.3865	1.37075	-0.94325	0.1875	0.19025	343.15	1.074
MD0449	1.79375	0.3865	1.37075	-0.94325	0.1875	0.19025	348.15	1.0705
MD0450	1.79375	0.3865	1.37075	-0.94325	0.1875	0.19025	353.15	1.0675
MD0451	1.79375	0.3865	1.37075	-0.94325	0.1875	0.19025	358.15	1.0642
MD0452	1.79375	0.3865	1.37075	-0.94325	0.1875	0.19025	363.15	1.06
MD0453	1.79375	0.3865	1.37075	-0.94325	0.1875	0.19025	368.15	1.0546
MD0454	1.7764	0.3902	1.325	-0.934	0.25	0.1448	298.15	1.1037
MD0455	1.7764	0.3902	1.325	-0.934	0.25	0.1448	303.15	1.1004
MD0456	1.7764	0.3902	1.325	-0.934	0.25	0.1448	308.15	1.0973
MD0457	1.7764	0.3902	1.325	-0.934	0.25	0.1448	313.15	1.0942
MD0458	1.7764	0.3902	1.325	-0.934	0.25	0.1448	318.15	1.091
MD0459	1.7764	0.3902	1.325	-0.934	0.25	0.1448	323.15	1.0877
MD0460	1.7764	0.3902	1.325	-0.934	0.25	0.1448	328.15	1.0846
MD0461	1.7764	0.3902	1.325	-0.934	0.25	0.1448	333.15	1.0815
MD0462	1.7764	0.3902	1.325	-0.934	0.25	0.1448	338.15	1.0782
MD0463	1.7764	0.3902	1.325	-0.934	0.25	0.1448	343.15	1.075
MD0464	1.7764	0.3902	1.325	-0.934	0.25	0.1448	348.15	1.0718
MD0465	1.7764	0.3902	1.325	-0.934	0.25	0.1448	353.15	1.0683
MD0466	1.7764	0.3902	1.325	-0.934	0.25	0.1448	358.15	1.0654
MD0467	1.7764	0.3902	1.325	-0.934	0.25	0.1448	363.15	1.0622
MD0468	1.7764	0.3902	1.325	-0.934	0.25	0.1448	368.15	1.059
MD0469	1.78752	0.31557	1.49378	0.81141	0.23798	0.37616	293.15	1.105
MD0470	1.78752	0.31557	1.49378	0.81141	0.23798	0.37616	303.15	1.099
MD0471	1.78752	0.31557	1.49378	0.81141	0.23798	0.37616	313.15	1.092
MD0472	1.78752	0.31557	1.49378	0.81141	0.23798	0.37616	323.15	1.086
MD0473	1.78752	0.31557	1.49378	0.81141	0.23798	0.37616	333.15	1.079
MD0474	1.78752	0.31557	1.49378	0.81141	0.23798	0.37616	343.15	1.073
MD0475	1.78752	0.31557	1.49378	0.81141	0.23798	0.37616	353.15	1.067
MD0476	1.768	0.33725	1.4085	0.39725	0.3015	0.276	293.15	1.13
MD0477	1.768	0.33725	1.4085	0.39725	0.3015	0.276	303.15	1.123
MD0478	1.768	0.33725	1.4085	0.39725	0.3015	0.276	313.15	1.117
MD0479	1.768	0.33725	1.4085	0.39725	0.3015	0.276	323.15	1.11
MD0480	1.768	0.33725	1.4085	0.39725	0.3015	0.276	333.15	1.104
MD0481	1.768	0.33725	1.4085	0.39725	0.3015	0.276	343.15	1.097
MD0482	1.768	0.33725	1.4085	0.39725	0.3015	0.276	353.15	1.091
MD0483	1.7558	0.3508	1.3552	0.1384	0.3412	0.2134	293.15	1.145
MD0484	1.7558	0.3508	1.3552	0.1384	0.3412	0.2134	303.15	1.138
MD0485	1.7558	0.3508	1.3552	0.1384	0.3412	0.2134	313.15	1.132
MD0486	1.7558	0.3508	1.3552	0.1384	0.3412	0.2134	323.15	1.125
MD0487	1.7558	0.3508	1.3552	0.1384	0.3412	0.2134	333.15	1.119
MD0488	1.7558	0.3508	1.3552	0.1384	0.3412	0.2134	343.15	1.112
MD0489	1.7558	0.3508	1.3552	0.1384	0.3412	0.2134	353.15	1.106
MD0490	2.05218	0.31557	1.62281	2.01591	0.2426	0.41609	293.15	1.0078
MD0491	2.05218	0.31557	1.62281	2.01591	0.2426	0.41609	298.15	1.0045
MD0492	2.05218	0.31557	1.62281	2.01591	0.2426	0.41609	303.15	1.0013
MD0493	2.05218	0.31557	1.62281	2.01591	0.2426	0.41609	308.15	0.9983
MD0494	2.05218	0.31557	1.62281	2.01591	0.2426	0.41609	313.15	0.9951
MD0495	2.05218	0.31557	1.62281	2.01591	0.2426	0.41609	318.15	0.9919
MD0496	2.05218	0.31557	1.62281	2.01591	0.2426	0.41609	323.15	0.9886
MD0497	2.05218	0.31557	1.62281	2.01591	0.2426	0.41609	328.15	0.9854
MD0498	2.05218	0.31557	1.62281	2.01591	0.2426	0.41609	333.15	0.9822
MD0499	2.05218	0.31557	1.62281	2.01591	0.2426	0.41609	338.15	0.9789
MD0500	2.05218	0.31557	1.62281	2.01591	0.2426	0.41609	343.15	0.9757
MD0501	2.06518	0.20308	2.65416	3.70756	0.15166	1.02382	303.15	0.9641
MD0502	2.06518	0.20308	2.65416	3.70756	0.15166	1.02382	313.15	0.9579
MD0503	2.06518	0.20308	2.65416	3.70756	0.15166	1.02382	323.15	0.9522
MD0504	2.06518	0.20308	2.65416	3.70756	0.15166	1.02382	333.15	0.946
MD0505	2.06518	0.20308	2.65416	3.70756	0.15166	1.02382	343.15	0.9402
MD0506	2.06518	0.20308	2.65416	3.70756	0.15166	1.02382	353.15	0.934
MD0507	2.0548	0.1968	2.6136	3.7596	0.1646	1.0412	303.15	0.963
MD0508	2.0548	0.1968	2.6136	3.7596	0.1646	1.0412	313.15	0.9572
MD0509	2.0548	0.1968	2.6136	3.7596	0.1646	1.0412	323.15	0.951
MD0510	2.0548	0.1968	2.6136	3.7596	0.1646	1.0412	333.15	0.9452
MD0511	2.0548	0.1968	2.6136	3.7596	0.1646	1.0412	343.15	0.9389
MD0512	2.0548	0.1968	2.6136	3.7596	0.1646	1.0412	353.15	0.932
MD0513	2.04442	0.19052	2.57304	3.81164	0.17754	1.05858	303.15	0.9612
MD0514	2.04442	0.19052	2.57304	3.81164	0.17754	1.05858	313.15	0.9549
MD0515	2.04442	0.19052	2.57304	3.81164	0.17754	1.05858	323.15	0.949
MD0516	2.04442	0.19052	2.57304	3.81164	0.17754	1.05858	333.15	0.9429
MD0517	2.04442	0.19052	2.57304	3.81164	0.17754	1.05858	343.15	0.9372
MD0518	2.04442	0.19052	2.57304	3.81164	0.17754	1.05858	353.15	0.931
MD0519	2.5635	0.512	3.8915	-0.764	0.079	0.087	293.15	1.191
MD0520	2.5635	0.512	3.8915	-0.764	0.079	0.087	298.15	1.188
MD0521	2.5635	0.512	3.8915	-0.764	0.079	0.087	303.15	1.185
MD0522	2.5635	0.512	3.8915	-0.764	0.079	0.087	308.15	1.182
MD0523	2.5635	0.512	3.8915	-0.764	0.079	0.087	313.15	1.179
MD0524	2.5635	0.512	3.8915	-0.764	0.079	0.087	318.15	1.176
MD0525	2.5635	0.512	3.8915	-0.764	0.079	0.087	323.15	1.173
MD0526	2.5635	0.512	3.8915	-0.764	0.079	0.087	328.15	1.17
MD0527	2.5635	0.512	3.8915	-0.764	0.079	0.087	333.15	1.167
MD0528	2.5635	0.512	3.8915	-0.764	0.079	0.087	338.15	1.164
MD0529	2.5635	0.512	3.8915	-0.764	0.079	0.087	343.15	1.161
MD0530	2.5635	0.512	3.8915	-0.764	0.079	0.087	348.15	1.158
MD0531	2.5635	0.512	3.8915	-0.764	0.079	0.087	353.15	1.155
MD0532	1.9675	0.4535	3.669	-0.2645	0.368	0.0255	293.15	1.133
MD0533	1.9675	0.4535	3.669	-0.2645	0.368	0.0255	298.15	1.13
MD0534	1.9675	0.4535	3.669	-0.2645	0.368	0.0255	303.15	1.1269
MD0535	1.9675	0.4535	3.669	-0.2645	0.368	0.0255	308.15	1.1238
MD0536	1.9675	0.4535	3.669	-0.2645	0.368	0.0255	313.15	1.1206
MD0537	1.9675	0.4535	3.669	-0.2645	0.368	0.0255	318.15	1.1175
MD0538	1.9675	0.4535	3.669	-0.2645	0.368	0.0255	323.15	1.1145
MD0539	1.9675	0.4535	3.669	-0.2645	0.368	0.0255	328.15	1.1114
MD0540	1.9675	0.4535	3.669	-0.2645	0.368	0.0255	333.15	1.1083
MD0541	1.9675	0.4535	3.669	-0.2645	0.368	0.0255	338.15	1.1052
MD0542	1.9675	0.4535	3.669	-0.2645	0.368	0.0255	343.15	1.1022
MD0543	1.8395	0.4455	2.455	-1.491	0.0235	0.1785	298.15	1.1558
MD0544	1.8395	0.4455	2.455	-1.491	0.0235	0.1785	303.15	1.1535
MD0545	1.8395	0.4455	2.455	-1.491	0.0235	0.1785	308.15	1.1506
MD0546	1.8395	0.4455	2.455	-1.491	0.0235	0.1785	313.15	1.1483
MD0547	1.8395	0.4455	2.455	-1.491	0.0235	0.1785	318.15	1.1454
MD0548	1.8395	0.4455	2.455	-1.491	0.0235	0.1785	323.15	1.143
MD0549	1.8395	0.4455	2.455	-1.491	0.0235	0.1785	328.15	1.1402
MD0550	1.8395	0.4455	2.455	-1.491	0.0235	0.1785	333.15	1.1379
MD0551	1.8395	0.4455	2.455	-1.491	0.0235	0.1785	338.15	1.1349
MD0552	1.8395	0.4455	2.455	-1.491	0.0235	0.1785	343.15	1.1326
MD0553	1.8395	0.4455	2.455	-1.491	0.0235	0.1785	348.15	1.1296
MD0554	1.8395	0.4455	2.455	-1.491	0.0235	0.1785	353.15	1.1266
MD0555	1.8395	0.4455	2.455	-1.491	0.0235	0.1785	358.15	1.1243
MD0556	1.8395	0.4455	2.455	-1.491	0.0235	0.1785	363.15	1.122
MD0557	1.8395	0.4455	2.455	-1.491	0.0235	0.1785	368.15	1.1191
MD0558	1.80737	0.48443	2.36422	-1.46278	0.21127	0.01921	303.15	1.1854
MD0559	1.80737	0.48443	2.36422	-1.46278	0.21127	0.01921	283.15	1.2001
MD0560	1.80737	0.48443	2.36422	-1.46278	0.21127	0.01921	293.15	1.1943
MD0561	1.80737	0.48443	2.36422	-1.46278	0.21127	0.01921	313.15	1.1827
MD0562	1.80737	0.48443	2.36422	-1.46278	0.21127	0.01921	323.15	1.177
MD0563	1.80737	0.48443	2.36422	-1.46278	0.21127	0.01921	333.15	1.1713
MD0564	1.80737	0.48443	2.36422	-1.46278	0.21127	0.01921	343.15	1.1648
MD0565	1.80737	0.48443	2.36422	-1.46278	0.21127	0.01921	353.15	1.1575
MD0566	1.80737	0.48443	2.36422	-1.46278	0.21127	0.01921	363.15	1.1495
MD0567	1.80737	0.48443	2.36422	-1.46278	0.21127	0.01921	298.15	1.1912
MD0568	1.80737	0.48443	2.36422	-1.46278	0.21127	0.01921	308.15	1.1857
MD0569	1.80737	0.48443	2.36422	-1.46278	0.21127	0.01921	318.15	1.1802
MD0570	1.80737	0.48443	2.36422	-1.46278	0.21127	0.01921	328.15	1.1747
MD0571	1.80737	0.48443	2.36422	-1.46278	0.21127	0.01921	338.15	1.1708
MD0572	1.80737	0.48443	2.36422	-1.46278	0.21127	0.01921	348.15	1.1655
MD0573	1.80737	0.48443	2.36422	-1.46278	0.21127	0.01921	358.15	1.1602
MD0574	1.80737	0.48443	2.36422	-1.46278	0.21127	0.01921	368.15	1.1549
MD0575	1.79225	0.50275	2.3215	-1.4495	0.32175	0.11225	298.15	1.203
MD0576	1.79225	0.50275	2.3215	-1.4495	0.32175	0.11225	303.15	1.2002
MD0577	1.79225	0.50275	2.3215	-1.4495	0.32175	0.11225	308.15	1.1976
MD0578	1.79225	0.50275	2.3215	-1.4495	0.32175	0.11225	313.15	1.1951
MD0579	1.79225	0.50275	2.3215	-1.4495	0.32175	0.11225	318.15	1.1922
MD0580	1.79225	0.50275	2.3215	-1.4495	0.32175	0.11225	323.15	1.1891
MD0581	1.79225	0.50275	2.3215	-1.4495	0.32175	0.11225	328.15	1.1868
MD0582	1.79225	0.50275	2.3215	-1.4495	0.32175	0.11225	333.15	1.1844
MD0583	1.79225	0.50275	2.3215	-1.4495	0.32175	0.11225	338.15	1.1814
MD0584	1.79225	0.50275	2.3215	-1.4495	0.32175	0.11225	343.15	1.1781
MD0585	1.79225	0.50275	2.3215	-1.4495	0.32175	0.11225	348.15	1.176
MD0586	1.79225	0.50275	2.3215	-1.4495	0.32175	0.11225	353.15	1.1732
MD0587	1.79225	0.50275	2.3215	-1.4495	0.32175	0.11225	358.15	1.1706
MD0588	1.79225	0.50275	2.3215	-1.4495	0.32175	0.11225	363.15	1.1678
MD0589	1.79225	0.50275	2.3215	-1.4495	0.32175	0.11225	368.15	1.1652
MD0590	1.77884	0.5276	7.86556	-0.90112	0.31888	0.10568	308.15	1.283
MD0591	1.77884	0.5276	7.86556	-0.90112	0.31888	0.10568	318.15	1.2759
MD0592	1.77884	0.5276	7.86556	-0.90112	0.31888	0.10568	328.15	1.2688
MD0593	1.77884	0.5276	7.86556	-0.90112	0.31888	0.10568	338.15	1.2619
MD0594	1.77884	0.5276	7.86556	-0.90112	0.31888	0.10568	348.15	1.255
MD0595	1.77884	0.5276	7.86556	-0.90112	0.31888	0.10568	358.15	1.248
MD0596	1.77602	0.5303	7.39243	-0.94336	0.34789	0.06329	303.15	1.303
MD0597	1.77602	0.5303	7.39243	-0.94336	0.34789	0.06329	308.15	1.299
MD0598	1.77884	0.5276	7.86556	-0.90112	0.31888	0.10568	298.15	1.2899
MD0599	1.77602	0.5303	7.39243	-0.94336	0.34789	0.06329	298.15	1.3064
MD0600	1.77602	0.5303	7.39243	-0.94336	0.34789	0.06329	313.15	1.2952
MD0601	1.77602	0.5303	7.39243	-0.94336	0.34789	0.06329	318.15	1.292
MD0602	1.77602	0.5303	7.39243	-0.94336	0.34789	0.06329	323.15	1.2886
MD0603	1.77602	0.5303	7.39243	-0.94336	0.34789	0.06329	328.15	1.2851
MD0604	1.77602	0.5303	7.39243	-0.94336	0.34789	0.06329	333.15	1.2817
MD0605	1.77602	0.5303	7.39243	-0.94336	0.34789	0.06329	338.15	1.2782
MD0606	1.77602	0.5303	7.39243	-0.94336	0.34789	0.06329	343.15	1.2749
MD0607	1.77602	0.5303	7.39243	-0.94336	0.34789	0.06329	348.15	1.2715
MD0608	1.77602	0.5303	7.39243	-0.94336	0.34789	0.06329	353.15	1.2682
MD0609	1.77602	0.5303	7.39243	-0.94336	0.34789	0.06329	358.15	1.2648
MD0610	1.77602	0.5303	7.39243	-0.94336	0.34789	0.06329	363.15	1.2615
MD0611	1.77602	0.5303	7.39243	-0.94336	0.34789	0.06329	368.15	1.2581
MD0612	1.7685	0.5375	6.13075	-1.056	0.42525	0.04975	298.15	1.2976
MD0613	1.7685	0.5375	6.13075	-1.056	0.42525	0.04975	303.15	1.2945
MD0614	1.7685	0.5375	6.13075	-1.056	0.42525	0.04975	308.15	1.2906
MD0615	1.7685	0.5375	6.13075	-1.056	0.42525	0.04975	313.15	1.287
MD0616	1.7685	0.5375	6.13075	-1.056	0.42525	0.04975	318.15	1.2836
MD0617	1.7685	0.5375	6.13075	-1.056	0.42525	0.04975	323.15	1.2809
MD0618	1.7685	0.5375	6.13075	-1.056	0.42525	0.04975	328.15	1.2766
MD0619	1.7685	0.5375	6.13075	-1.056	0.42525	0.04975	333.15	1.2736
MD0620	1.7685	0.5375	6.13075	-1.056	0.42525	0.04975	338.15	1.2696
MD0621	1.7685	0.5375	6.13075	-1.056	0.42525	0.04975	343.15	1.266
MD0622	1.7685	0.5375	6.13075	-1.056	0.42525	0.04975	348.15	1.2626
MD0623	1.7685	0.5375	6.13075	-1.056	0.42525	0.04975	353.15	1.2593
MD0624	1.7685	0.5375	6.13075	-1.056	0.42525	0.04975	358.15	1.2556
MD0625	1.7685	0.5375	6.13075	-1.056	0.42525	0.04975	363.15	1.2524
MD0626	1.7685	0.5375	6.13075	-1.056	0.42525	0.04975	368.15	1.2486
MD0627	1.7638	0.542	5.3422	-1.1264	0.4736	0.1204	298.15	1.2889
MD0628	1.7638	0.542	5.3422	-1.1264	0.4736	0.1204	303.15	1.2855
MD0629	1.7638	0.542	5.3422	-1.1264	0.4736	0.1204	308.15	1.2817
MD0630	1.7638	0.542	5.3422	-1.1264	0.4736	0.1204	313.15	1.278
MD0631	1.7638	0.542	5.3422	-1.1264	0.4736	0.1204	318.15	1.2745
MD0632	1.7638	0.542	5.3422	-1.1264	0.4736	0.1204	323.15	1.271
MD0633	1.7638	0.542	5.3422	-1.1264	0.4736	0.1204	328.15	1.2673
MD0634	1.7638	0.542	5.3422	-1.1264	0.4736	0.1204	333.15	1.2634
MD0635	1.7638	0.542	5.3422	-1.1264	0.4736	0.1204	338.15	1.2601
MD0636	1.7638	0.542	5.3422	-1.1264	0.4736	0.1204	343.15	1.2568
MD0637	1.7638	0.542	5.3422	-1.1264	0.4736	0.1204	348.15	1.2529
MD0638	1.7638	0.542	5.3422	-1.1264	0.4736	0.1204	353.15	1.2495
MD0639	1.7638	0.542	5.3422	-1.1264	0.4736	0.1204	358.15	1.2457
MD0640	1.7638	0.542	5.3422	-1.1264	0.4736	0.1204	363.15	1.2423
MD0641	1.7638	0.542	5.3422	-1.1264	0.4736	0.1204	368.15	1.2386
MD0642	1.84697	0.48443	2.14477	-1.30042	0.19939	0.01775	298.15	1.1766
MD0643	1.84697	0.48443	2.14477	-1.30042	0.19939	0.01775	303.15	1.1735
MD0644	1.84697	0.48443	2.14477	-1.30042	0.19939	0.01775	308.15	1.1703
MD0645	1.84697	0.48443	2.14477	-1.30042	0.19939	0.01775	313.15	1.1672
MD0646	1.84697	0.48443	2.14477	-1.30042	0.19939	0.01775	318.15	1.1642
MD0647	1.84697	0.48443	2.14477	-1.30042	0.19939	0.01775	323.15	1.1612
MD0648	1.84697	0.48443	2.14477	-1.30042	0.19939	0.01775	328.15	1.1582
MD0649	1.84697	0.48443	2.14477	-1.30042	0.19939	0.01775	333.15	1.1552
MD0650	1.84697	0.48443	2.14477	-1.30042	0.19939	0.01775	338.15	1.1522
MD0651	1.84697	0.48443	2.14477	-1.30042	0.19939	0.01775	343.15	1.1492
MD0652	1.84697	0.48443	2.14477	-1.30042	0.19939	0.01775	348.15	1.1431
MD0653	1.84697	0.48443	2.14477	-1.30042	0.19939	0.01775	353.15	1.1403
MD0654	1.84697	0.48443	2.14477	-1.30042	0.19939	0.01775	358.15	1.1374
MD0655	1.84697	0.48443	2.14477	-1.30042	0.19939	0.01775	363.15	1.1344
MD0656	1.84697	0.48443	2.14477	-1.30042	0.19939	0.01775	368.15	1.1311
MD0657	1.82225	0.50275	2.15525	-1.3265	0.31275	0.08425	298.15	1.2051
MD0658	1.82225	0.50275	2.15525	-1.3265	0.31275	0.08425	303.15	1.202
MD0659	1.82225	0.50275	2.15525	-1.3265	0.31275	0.08425	308.15	1.199
MD0660	1.82225	0.50275	2.15525	-1.3265	0.31275	0.08425	313.15	1.1961
MD0661	1.82225	0.50275	2.15525	-1.3265	0.31275	0.08425	318.15	1.1929
MD0662	1.82225	0.50275	2.15525	-1.3265	0.31275	0.08425	323.15	1.1884
MD0663	1.82225	0.50275	2.15525	-1.3265	0.31275	0.08425	328.15	1.1868
MD0664	1.82225	0.50275	2.15525	-1.3265	0.31275	0.08425	333.15	1.184
MD0665	1.82225	0.50275	2.15525	-1.3265	0.31275	0.08425	338.15	1.1807
MD0666	1.82225	0.50275	2.15525	-1.3265	0.31275	0.08425	343.15	1.1777
MD0667	1.82225	0.50275	2.15525	-1.3265	0.31275	0.08425	348.15	1.1746
MD0668	1.82225	0.50275	2.15525	-1.3265	0.31275	0.08425	353.15	1.1719
MD0669	1.82225	0.50275	2.15525	-1.3265	0.31275	0.08425	358.15	1.1685
MD0670	1.82225	0.50275	2.15525	-1.3265	0.31275	0.08425	363.15	1.1661
MD0671	1.82225	0.50275	2.15525	-1.3265	0.31275	0.08425	368.15	1.1624
MD0672	1.8068	0.5142	2.1618	-1.3428	0.3836	0.148	298.15	1.2201
MD0673	1.8068	0.5142	2.1618	-1.3428	0.3836	0.148	303.15	1.2173
MD0674	1.8068	0.5142	2.1618	-1.3428	0.3836	0.148	308.15	1.2141
MD0675	1.8068	0.5142	2.1618	-1.3428	0.3836	0.148	313.15	1.2114
MD0676	1.8068	0.5142	2.1618	-1.3428	0.3836	0.148	318.15	1.2081
MD0677	1.8068	0.5142	2.1618	-1.3428	0.3836	0.148	323.15	1.2048
MD0678	1.8068	0.5142	2.1618	-1.3428	0.3836	0.148	328.15	1.2021
MD0679	1.8068	0.5142	2.1618	-1.3428	0.3836	0.148	333.15	1.1989
MD0680	1.8068	0.5142	2.1618	-1.3428	0.3836	0.148	338.15	1.1961
MD0681	1.8068	0.5142	2.1618	-1.3428	0.3836	0.148	343.15	1.1936
MD0682	1.8068	0.5142	2.1618	-1.3428	0.3836	0.148	348.15	1.1901
MD0683	1.8068	0.5142	2.1618	-1.3428	0.3836	0.148	353.15	1.1873
MD0684	1.8068	0.5142	2.1618	-1.3428	0.3836	0.148	358.15	1.1841
MD0685	1.8068	0.5142	2.1618	-1.3428	0.3836	0.148	363.15	1.1807
MD0686	1.8068	0.5142	2.1618	-1.3428	0.3836	0.148	368.15	1.1781
MD0687	1.7965	0.4535	2.193	0.014	0.42675	0.0015	293.15	1.014
MD0688	1.7965	0.4535	2.193	0.014	0.42675	0.0015	303.15	1.008
MD0689	1.7965	0.4535	2.193	0.014	0.42675	0.0015	313.15	1.001
MD0690	1.7965	0.4535	2.193	0.014	0.42675	0.0015	323.15	0.995
MD0691	1.7965	0.4535	2.193	0.014	0.42675	0.0015	333.15	0.988
MD0692	1.7965	0.4535	2.193	0.014	0.42675	0.0015	343.15	0.982
MD0693	1.7965	0.4535	2.193	0.014	0.42675	0.0015	353.15	0.976
MD0694	1.7862	0.4748	2.192	-0.2704	0.4748	0.0794	293.15	1.029
MD0695	1.7862	0.4748	2.192	-0.2704	0.4748	0.0794	303.15	1.023
MD0696	1.7862	0.4748	2.192	-0.2704	0.4748	0.0794	313.15	1.017
MD0697	1.7862	0.4748	2.192	-0.2704	0.4748	0.0794	323.15	1.01
MD0698	1.7862	0.4748	2.192	-0.2704	0.4748	0.0794	333.15	1.004
MD0699	1.7862	0.4748	2.192	-0.2704	0.4748	0.0794	343.15	0.997
MD0700	1.7862	0.4748	2.192	-0.2704	0.4748	0.0794	353.15	0.991
MD0701	1.78002	0.48758	2.1914	-0.44104	0.50363	0.12794	293.15	1.04
MD0702	1.78002	0.48758	2.1914	-0.44104	0.50363	0.12794	303.15	1.034
MD0703	1.78002	0.48758	2.1914	-0.44104	0.50363	0.12794	313.15	1.027
MD0704	1.78002	0.48758	2.1914	-0.44104	0.50363	0.12794	323.15	1.02
MD0705	1.78002	0.48758	2.1914	-0.44104	0.50363	0.12794	333.15	1.014
MD0706	1.78002	0.48758	2.1914	-0.44104	0.50363	0.12794	343.15	1.007
MD0707	1.78002	0.48758	2.1914	-0.44104	0.50363	0.12794	353.15	1
MD0708	2.07764	0.41942	2.32363	1.67354	0.35449	0.17087	293.15	1.0458
MD0709	2.07764	0.41942	2.32363	1.67354	0.35449	0.17087	298.15	1.0426
MD0710	2.07764	0.41942	2.32363	1.67354	0.35449	0.17087	303.15	1.0393
MD0711	2.07764	0.41942	2.32363	1.67354	0.35449	0.17087	308.15	1.036
MD0712	2.07764	0.41942	2.32363	1.67354	0.35449	0.17087	313.15	1.0327
MD0713	2.07764	0.41942	2.32363	1.67354	0.35449	0.17087	318.15	1.0295
MD0714	2.07764	0.41942	2.32363	1.67354	0.35449	0.17087	323.15	1.0263
MD0715	2.07764	0.41942	2.32363	1.67354	0.35449	0.17087	328.15	1.0231
MD0716	2.07764	0.41942	2.32363	1.67354	0.35449	0.17087	333.15	1.02
MD0717	2.07764	0.41942	2.32363	1.67354	0.35449	0.17087	338.15	1.0168
MD0718	2.07764	0.41942	2.32363	1.67354	0.35449	0.17087	343.15	1.0137
MD0719	1.738	0.4455	2.638	-1.1315	0.143	0.38	293.15	1.198
MD0720	1.738	0.4455	2.638	-1.1315	0.143	0.38	298.15	1.195
MD0721	1.738	0.4455	2.638	-1.1315	0.143	0.38	303.15	1.192
MD0722	1.738	0.4455	2.638	-1.1315	0.143	0.38	308.15	1.189
MD0723	1.738	0.4455	2.638	-1.1315	0.143	0.38	313.15	1.186
MD0724	1.738	0.4455	2.638	-1.1315	0.143	0.38	318.15	1.183
MD0725	1.738	0.4455	2.638	-1.1315	0.143	0.38	323.15	1.181
MD0726	1.738	0.4455	2.638	-1.1315	0.143	0.38	328.15	1.178
MD0727	1.738	0.4455	2.638	-1.1315	0.143	0.38	333.15	1.175
MD0728	1.738	0.4455	2.638	-1.1315	0.143	0.38	338.15	1.172
MD0729	1.738	0.4455	2.638	-1.1315	0.143	0.38	343.15	1.17
MD0730	1.738	0.4455	2.638	-1.1315	0.143	0.38	348.15	1.167
MD0731	1.738	0.4455	2.638	-1.1315	0.143	0.38	353.15	1.164
MD0732	1.83075	0.42775	6.03	0.86075	0.55	0.232	293.15	1.1496
MD0733	1.83075	0.42775	6.03	0.86075	0.55	0.232	303.15	1.1461
MD0734	1.83075	0.42775	6.03	0.86075	0.55	0.232	313.15	1.1398
MD0735	1.83075	0.42775	6.03	0.86075	0.55	0.232	323.15	1.1338
MD0736	1.7362	0.4232	6.0848	0.9978	0.64	0.3004	293.15	1.1493
MD0737	1.7362	0.4232	6.0848	0.9978	0.64	0.3004	303.15	1.1448
MD0738	1.7362	0.4232	6.0848	0.9978	0.64	0.3004	313.15	1.1381
MD0739	1.7362	0.4232	6.0848	0.9978	0.64	0.3004	323.15	1.1317
MD0740	1.67947	0.42047	6.11768	1.08003	0.694	0.34144	293.15	1.1527
MD0741	1.67947	0.42047	6.11768	1.08003	0.694	0.34144	303.15	1.1481
MD0742	1.67947	0.42047	6.11768	1.08003	0.694	0.34144	313.15	1.1425
MD0743	1.67947	0.42047	6.11768	1.08003	0.694	0.34144	323.15	1.1351
MD0744	1.502	0.3865	5.4085	0.766	0.5715	0.2405	293.15	1.1533
MD0745	1.502	0.3865	5.4085	0.766	0.5715	0.2405	303.15	1.1475
MD0746	1.502	0.3865	5.4085	0.766	0.5715	0.2405	313.15	1.1412
MD0747	1.502	0.3865	5.4085	0.766	0.5715	0.2405	323.15	1.1341
MD0748	1.4732	0.3902	5.5876	0.922	0.6572	0.3072	293.15	1.1556
MD0749	1.4732	0.3902	5.5876	0.922	0.6572	0.3072	303.15	1.1477
MD0750	1.4732	0.3902	5.5876	0.922	0.6572	0.3072	313.15	1.1406
MD0751	1.4732	0.3902	5.5876	0.922	0.6572	0.3072	323.15	1.1324
MD0752	1.45592	0.39242	5.69506	1.0156	0.70862	0.34722	293.15	1.1497
MD0753	1.45592	0.39242	5.69506	1.0156	0.70862	0.34722	303.15	1.1434
MD0754	1.45592	0.39242	5.69506	1.0156	0.70862	0.34722	313.15	1.1362
MD0755	1.45592	0.39242	5.69506	1.0156	0.70862	0.34722	323.15	1.128
MD0756	1.542	0.33725	4.92475	1.28	0.6	0.21325	303.15	1.0931
MD0757	1.542	0.33725	4.92475	1.28	0.6	0.21325	313.15	1.0837
MD0758	1.542	0.33725	4.92475	1.28	0.6	0.21325	323.15	1.0758
MD0759	1.5052	0.3508	5.2006	1.3332	0.68	0.2854	303.15	1.0983
MD0760	1.5052	0.3508	5.2006	1.3332	0.68	0.2854	313.15	1.0898
MD0761	1.5052	0.3508	5.2006	1.3332	0.68	0.2854	323.15	1.0841
MD0762	1.48312	0.35893	5.36611	1.36512	0.728	0.32869	303.15	1.1035
MD0763	1.48312	0.35893	5.36611	1.36512	0.728	0.32869	313.15	1.0937
MD0764	1.48312	0.35893	5.36611	1.36512	0.728	0.32869	323.15	1.0835
MD0765	1.542	0.33725	4.92475	1.28	0.6	0.21325	293.15	1.0954
MD0766	1.5052	0.3508	5.2006	1.3332	0.68	0.2854	293.15	1.1024
MD0767	1.48312	0.35893	5.36611	1.36512	0.728	0.32869	293.15	1.1061
MD0768	1.647	0.349	3.6042	-0.6478	0.28	0.125	303.15	1.1256
MD0769	1.647	0.349	3.6042	-0.6478	0.28	0.125	313.15	1.12
MD0770	1.647	0.349	3.6042	-0.6478	0.28	0.125	323.15	1.1154
MD0771	1.647	0.349	3.6042	-0.6478	0.28	0.125	333.15	1.1092
MD0772	1.647	0.349	3.6042	-0.6478	0.28	0.125	343.15	1.1052
MD0773	1.647	0.349	3.6042	-0.6478	0.28	0.125	353.15	1.1
MD0774	1.647	0.349	3.6042	-0.6478	0.28	0.125	363.15	1.0955
MD0775	1.4601	0.33185	3.41709	-0.58396	0.406	0.04695	303.15	1.1206
MD0776	1.4601	0.33185	3.41709	-0.58396	0.406	0.04695	313.15	1.1141
MD0777	1.4601	0.33185	3.41709	-0.58396	0.406	0.04695	323.15	1.1092
MD0778	1.4601	0.33185	3.41709	-0.58396	0.406	0.04695	333.15	1.1026
MD0779	1.4601	0.33185	3.41709	-0.58396	0.406	0.04695	343.15	1.0987
MD0780	1.4601	0.33185	3.41709	-0.58396	0.406	0.04695	353.15	1.0935
MD0781	1.4601	0.33185	3.41709	-0.58396	0.406	0.04695	363.15	1.0895
MD0782	1.2465	0.31225	3.20325	-0.511	0.55	0.04225	303.15	1.1557
MD0783	1.2465	0.31225	3.20325	-0.511	0.55	0.04225	313.15	1.1517
MD0784	1.2465	0.31225	3.20325	-0.511	0.55	0.04225	323.15	1.1456
MD0785	1.2465	0.31225	3.20325	-0.511	0.55	0.04225	333.15	1.1421
MD0786	1.2465	0.31225	3.20325	-0.511	0.55	0.04225	343.15	1.1384
MD0787	1.2465	0.31225	3.20325	-0.511	0.55	0.04225	353.15	1.1326
MD0788	1.2465	0.31225	3.20325	-0.511	0.55	0.04225	363.15	1.1285
MD0789	1.7995	0.4535	4.27725	0.55825	0.61775	0.225	293.15	1.1206
MD0790	1.7995	0.4535	4.27725	0.55825	0.61775	0.225	298.15	1.1171
MD0791	1.7995	0.4535	4.27725	0.55825	0.61775	0.225	303.15	1.1135
MD0792	1.7995	0.4535	4.27725	0.55825	0.61775	0.225	308.15	1.1099
MD0793	1.7995	0.4535	4.27725	0.55825	0.61775	0.225	313.15	1.1064
MD0794	1.7995	0.4535	4.27725	0.55825	0.61775	0.225	318.15	1.1027
MD0795	1.7995	0.4535	4.27725	0.55825	0.61775	0.225	323.15	1.0992
MD0796	1.7995	0.4535	4.27725	0.55825	0.61775	0.225	328.15	1.0957
MD0797	1.7995	0.4535	4.27725	0.55825	0.61775	0.225	333.15	1.0921
MD0798	1.7995	0.4535	4.27725	0.55825	0.61775	0.225	338.15	1.0885
MD0799	1.7995	0.4535	4.27725	0.55825	0.61775	0.225	343.15	1.085
MD0800	1.71108	0.53888	3.52469	-0.88256	0.46375	0.13494	298.15	1.2014
MD0801	1.71108	0.53888	3.52469	-0.88256	0.46375	0.13494	303.15	1.1979
MD0802	1.71108	0.53888	3.52469	-0.88256	0.46375	0.13494	308.15	1.1944
MD0803	1.71108	0.53888	3.52469	-0.88256	0.46375	0.13494	313.15	1.1909
MD0804	1.71108	0.53888	3.52469	-0.88256	0.46375	0.13494	318.15	1.1874
MD0805	1.71108	0.53888	3.52469	-0.88256	0.46375	0.13494	323.15	1.1839
MD0806	1.71108	0.53888	3.52469	-0.88256	0.46375	0.13494	328.15	1.1804
MD0807	1.71108	0.53888	3.52469	-0.88256	0.46375	0.13494	333.15	1.1769
MD0808	1.71108	0.53888	3.52469	-0.88256	0.46375	0.13494	338.15	1.1734
MD0809	1.71108	0.53888	3.52469	-0.88256	0.46375	0.13494	343.15	1.1699
MD0810	1.61892	0.54912	3.26981	-0.60544	0.72375	0.03606	293.15	1.2089
MD0811	1.61892	0.54912	3.26981	-0.60544	0.72375	0.03606	298.15	1.2051
MD0812	1.61892	0.54912	3.26981	-0.60544	0.72375	0.03606	303.15	1.2012
MD0813	1.61892	0.54912	3.26981	-0.60544	0.72375	0.03606	308.15	1.1972
MD0814	1.61892	0.54912	3.26981	-0.60544	0.72375	0.03606	313.15	1.1933
MD0815	1.61892	0.54912	3.26981	-0.60544	0.72375	0.03606	318.15	1.1894
MD0816	1.61892	0.54912	3.26981	-0.60544	0.72375	0.03606	323.15	1.1854
MD0817	1.61892	0.54912	3.26981	-0.60544	0.72375	0.03606	328.15	1.1815
MD0818	1.61892	0.54912	3.26981	-0.60544	0.72375	0.03606	333.15	1.1775
MD0819	1.61892	0.54912	3.26981	-0.60544	0.72375	0.03606	338.15	1.1735
MD0820	1.61892	0.54912	3.26981	-0.60544	0.72375	0.03606	343.15	1.1696
MD0821	1.576	0.528	3.1525	-0.184	0	0.43	298.15	1.2626
MD0822	1.576	0.528	3.1525	-0.184	0	0.43	303.15	1.2581
MD0823	1.576	0.528	3.1525	-0.184	0	0.43	308.15	1.2546
MD0824	1.576	0.528	3.1525	-0.184	0	0.43	313.15	1.2511
MD0825	1.576	0.528	3.1525	-0.184	0	0.43	318.15	1.2476
MD0826	1.576	0.528	3.1525	-0.184	0	0.43	323.15	1.244
MD0827	1.576	0.528	3.1525	-0.184	0	0.43	328.15	1.2405
MD0828	1.576	0.528	3.1525	-0.184	0	0.43	333.15	1.237
MD0829	1.576	0.528	3.1525	-0.184	0	0.43	338.15	1.2336
MD0830	1.576	0.528	3.1525	-0.184	0	0.43	343.15	1.2301
MD0831	1.576	0.528	3.1525	-0.184	0	0.43	293.15	1.2651
MD0832	2.9655	0.528	4.7495	-0.8095	0.1	0.0715	293.15	1.1444
MD0833	2.9655	0.528	4.7495	-0.8095	0.1	0.0715	298.15	1.1406
MD0834	2.9655	0.528	4.7495	-0.8095	0.1	0.0715	303.15	1.1369
MD0835	2.9655	0.528	4.7495	-0.8095	0.1	0.0715	308.15	1.133
MD0836	2.9655	0.528	4.7495	-0.8095	0.1	0.0715	313.15	1.1294
MD0837	2.9655	0.528	4.7495	-0.8095	0.1	0.0715	318.15	1.1256
MD0838	2.9655	0.528	4.7495	-0.8095	0.1	0.0715	323.15	1.1218
MD0839	2.9655	0.528	4.7495	-0.8095	0.1	0.0715	328.15	1.1179
MD0840	2.9655	0.528	4.7495	-0.8095	0.1	0.0715	333.15	1.1144
MD0841	2.9655	0.528	4.7495	-0.8095	0.1	0.0715	338.15	1.1107
MD0842	2.9655	0.528	4.7495	-0.8095	0.1	0.0715	343.15	1.1069
MD0843	2.82375	0.544	4.52025	-0.61675	0.55	0.28975	303.15	1.1369
MD0844	2.82375	0.544	4.52025	-0.61675	0.55	0.28975	313.15	1.1294
MD0845	2.82375	0.544	4.52025	-0.61675	0.55	0.28975	323.15	1.1218
MD0846	2.82375	0.544	4.52025	-0.61675	0.55	0.28975	333.15	1.1144
MD0847	2.48895	0.53888	4.39033	-0.95827	0.46375	0.255	293.15	1.1619
MD0848	2.48895	0.53888	4.39033	-0.95827	0.46375	0.255	298.15	1.1583
MD0849	2.48895	0.53888	4.39033	-0.95827	0.46375	0.255	303.15	1.1547
MD0850	2.48895	0.53888	4.39033	-0.95827	0.46375	0.255	308.15	1.1512
MD0851	2.48895	0.53888	4.39033	-0.95827	0.46375	0.255	313.15	1.1476
MD0852	2.48895	0.53888	4.39033	-0.95827	0.46375	0.255	318.15	1.1441
MD0853	2.48895	0.53888	4.39033	-0.95827	0.46375	0.255	323.15	1.1406
MD0854	2.48895	0.53888	4.39033	-0.95827	0.46375	0.255	328.15	1.1371
MD0855	2.48895	0.53888	4.39033	-0.95827	0.46375	0.255	333.15	1.1336
MD0856	2.48895	0.53888	4.39033	-0.95827	0.46375	0.255	338.15	1.1301
MD0857	2.48895	0.53888	4.39033	-0.95827	0.46375	0.255	343.15	1.1266
MD0858	2.308	0.4455	3.5065	-0.999	0.143	0.0545	293.15	1.142
MD0859	2.308	0.4455	3.5065	-0.999	0.143	0.0545	298.15	1.1384
MD0860	2.308	0.4455	3.5065	-0.999	0.143	0.0545	303.15	1.1348
MD0861	2.308	0.4455	3.5065	-0.999	0.143	0.0545	308.15	1.1312
MD0862	2.308	0.4455	3.5065	-0.999	0.143	0.0545	313.15	1.1275
MD0863	2.308	0.4455	3.5065	-0.999	0.143	0.0545	318.15	1.124
MD0864	2.308	0.4455	3.5065	-0.999	0.143	0.0545	323.15	1.1204
MD0865	2.308	0.4455	3.5065	-0.999	0.143	0.0545	328.15	1.1167
MD0866	2.308	0.4455	3.5065	-0.999	0.143	0.0545	333.15	1.1137
MD0867	2.308	0.4455	3.5065	-0.999	0.143	0.0545	338.15	1.1101
MD0868	2.308	0.4455	3.5065	-0.999	0.143	0.0545	343.15	1.1065
MD0869	2.43516	0.48443	3.77323	-0.8035	0.43438	0.18537	303.15	1.132
MD0870	2.43516	0.48443	3.77323	-0.8035	0.43438	0.18537	293.15	1.141
MD0871	2.43516	0.48443	3.77323	-0.8035	0.43438	0.18537	298.15	1.138
MD0872	2.43516	0.48443	3.77323	-0.8035	0.43438	0.18537	308.15	1.131
MD0873	2.43516	0.48443	3.77323	-0.8035	0.43438	0.18537	313.15	1.128
MD0874	2.43516	0.48443	3.77323	-0.8035	0.43438	0.18537	318.15	1.125
MD0875	2.43516	0.48443	3.77323	-0.8035	0.43438	0.18537	323.15	1.121
MD0876	2.43516	0.48443	3.77323	-0.8035	0.43438	0.18537	328.15	1.118
MD0877	2.43516	0.48443	3.77323	-0.8035	0.43438	0.18537	333.15	1.115
MD0878	2.43516	0.48443	3.77323	-0.8035	0.43438	0.18537	338.15	1.112
MD0879	2.43516	0.48443	3.77323	-0.8035	0.43438	0.18537	343.15	1.108
MD0880	2.43516	0.48443	3.77323	-0.8035	0.43438	0.18537	348.15	1.105
MD0881	2.495	0.50275	3.89875	-0.7115	0.5715	0.29825	303.15	1.1346
MD0882	2.495	0.50275	3.89875	-0.7115	0.5715	0.29825	313.15	1.1276
MD0883	2.495	0.50275	3.89875	-0.7115	0.5715	0.29825	323.15	1.1209
MD0884	2.495	0.50275	3.89875	-0.7115	0.5715	0.29825	333.15	1.1138
MD0885	2.5324	0.5142	3.9772	-0.654	0.6572	0.3688	303.15	1.1341
MD0886	2.5324	0.5142	3.9772	-0.654	0.6572	0.3688	313.15	1.1273
MD0887	2.5324	0.5142	3.9772	-0.654	0.6572	0.3688	323.15	1.1204
MD0888	2.5324	0.5142	3.9772	-0.654	0.6572	0.3688	333.15	1.1131
MD0889	2.55484	0.52107	4.02427	-0.6195	0.70862	0.41113	303.15	1.1337
MD0890	2.55484	0.52107	4.02427	-0.6195	0.70862	0.41113	313.15	1.127
MD0891	2.55484	0.52107	4.02427	-0.6195	0.70862	0.41113	323.15	1.1202
MD0892	2.55484	0.52107	4.02427	-0.6195	0.70862	0.41113	333.15	1.113
MD0893	2.33517	0.53888	3.96595	-0.30289	0.34	0.1296	298.15	1.1973
MD0894	2.33517	0.53888	3.96595	-0.30289	0.34	0.1296	303.15	1.1935
MD0895	2.33517	0.53888	3.96595	-0.30289	0.34	0.1296	308.15	1.1898
MD0896	2.33517	0.53888	3.96595	-0.30289	0.34	0.1296	313.15	1.186
MD0897	2.33517	0.53888	3.96595	-0.30289	0.34	0.1296	318.15	1.1824
MD0898	2.33517	0.53888	3.96595	-0.30289	0.34	0.1296	323.15	1.1787
MD0899	2.33517	0.53888	3.96595	-0.30289	0.34	0.1296	328.15	1.175
MD0900	2.33517	0.53888	3.96595	-0.30289	0.34	0.1296	333.15	1.1713
MD0901	2.33517	0.53888	3.96595	-0.30289	0.34	0.1296	338.15	1.1677
MD0902	2.33517	0.53888	3.96595	-0.30289	0.34	0.1296	343.15	1.164
MD0903	2.33517	0.53888	3.96595	-0.30289	0.34	0.1296	293.15	1.201
MD0904	1.923	0.347	2.974	-0.0315	0.3335	0.109	293.15	1.1774
MD0905	1.923	0.347	2.974	-0.0315	0.3335	0.109	298.15	1.1736
MD0906	1.923	0.347	2.974	-0.0315	0.3335	0.109	303.15	1.1685
MD0907	1.923	0.347	2.974	-0.0315	0.3335	0.109	308.15	1.166
MD0908	1.923	0.347	2.974	-0.0315	0.3335	0.109	313.15	1.1622
MD0909	1.923	0.347	2.974	-0.0315	0.3335	0.109	318.15	1.1584
MD0910	1.923	0.347	2.974	-0.0315	0.3335	0.109	323.15	1.1546
MD0911	1.923	0.347	2.974	-0.0315	0.3335	0.109	328.15	1.1512
MD0912	1.923	0.347	2.974	-0.0315	0.3335	0.109	333.15	1.1474
MD0913	1.923	0.347	2.974	-0.0315	0.3335	0.109	338.15	1.1435
MD0914	1.923	0.347	2.974	-0.0315	0.3335	0.109	343.15	1.1397
MD0915	1.923	0.347	2.974	-0.0315	0.3335	0.109	293.15	1.0974
MD0916	1.923	0.347	2.974	-0.0315	0.3335	0.109	298.15	1.0939
MD0917	1.923	0.347	2.974	-0.0315	0.3335	0.109	303.15	1.0903
MD0918	1.923	0.347	2.974	-0.0315	0.3335	0.109	308.15	1.0866
MD0919	1.923	0.347	2.974	-0.0315	0.3335	0.109	313.15	1.0833
MD0920	1.923	0.347	2.974	-0.0315	0.3335	0.109	318.15	1.0797
MD0921	1.923	0.347	2.974	-0.0315	0.3335	0.109	323.15	1.0761
MD0922	1.923	0.347	2.974	-0.0315	0.3335	0.109	328.15	1.0735
MD0923	1.923	0.347	2.974	-0.0315	0.3335	0.109	333.15	1.0692
MD0924	1.923	0.347	2.974	-0.0315	0.3335	0.109	338.15	1.0657
MD0925	1.923	0.347	2.974	-0.0315	0.3335	0.109	343.15	1.0623
MD0926	2.0335	0.512	3.628	-1.0095	0.0715	0.38	293.15	1.234
MD0927	2.0335	0.512	3.628	-1.0095	0.0715	0.38	298.15	1.231
MD0928	2.0335	0.512	3.628	-1.0095	0.0715	0.38	303.15	1.228
MD0929	2.0335	0.512	3.628	-1.0095	0.0715	0.38	308.15	1.224
MD0930	2.0335	0.512	3.628	-1.0095	0.0715	0.38	313.15	1.221
MD0931	2.0335	0.512	3.628	-1.0095	0.0715	0.38	318.15	1.218
MD0932	2.0335	0.512	3.628	-1.0095	0.0715	0.38	323.15	1.215
MD0933	2.0335	0.512	3.628	-1.0095	0.0715	0.38	328.15	1.212
MD0934	2.0335	0.512	3.628	-1.0095	0.0715	0.38	333.15	1.209
MD0935	2.0335	0.512	3.628	-1.0095	0.0715	0.38	338.15	1.207
MD0936	2.0335	0.512	3.628	-1.0095	0.0715	0.38	343.15	1.204
MD0937	2.0335	0.512	3.628	-1.0095	0.0715	0.38	348.15	1.201
MD0938	2.06733	0.57354	3.93604	-0.81757	0.14695	0.2508	283.15	1.1915
MD0939	2.06733	0.57354	3.93604	-0.81757	0.14695	0.2508	293.15	1.1851
MD0940	2.06733	0.57354	3.93604	-0.81757	0.14695	0.2508	303.15	1.1786
MD0941	2.06733	0.57354	3.93604	-0.81757	0.14695	0.2508	313.15	1.1723
MD0942	2.06733	0.57354	3.93604	-0.81757	0.14695	0.2508	323.15	1.166
MD0943	2.06733	0.57354	3.93604	-0.81757	0.14695	0.2508	333.15	1.1603
MD0944	2.06733	0.57354	3.93604	-0.81757	0.14695	0.2508	343.15	1.154
MD0945	2.06733	0.57354	3.93604	-0.81757	0.14695	0.2508	353.15	1.1466
MD0946	2.06733	0.57354	3.93604	-0.81757	0.14695	0.2508	363.15	1.1388
MD0947	2.05628	0.53888	7.03123	0.74019	0.30056	0.15353	298.15	1.22
MD0948	2.05628	0.53888	7.03123	0.74019	0.30056	0.15353	323.15	1.21
MD0949	2.05628	0.53888	7.03123	0.74019	0.30056	0.15353	333.15	1.2
MD0950	2.05628	0.53888	7.03123	0.74019	0.30056	0.15353	348.15	1.19
MD0951	2.05628	0.53888	7.03123	0.74019	0.30056	0.15353	363.15	1.18
MD0952	1.6055	0.3865	3.48175	0.07225	0.5715	0.227	303.15	1.1318
MD0953	1.6055	0.3865	3.48175	0.07225	0.5715	0.227	313.15	1.1252
MD0954	1.6055	0.3865	3.48175	0.07225	0.5715	0.227	323.15	1.1186
MD0955	1.6055	0.3865	3.48175	0.07225	0.5715	0.227	333.15	1.112
MD0956	1.5836	0.3902	3.5324	0.182	0.6572	0.2928	303.15	1.1315
MD0957	1.5836	0.3902	3.5324	0.182	0.6572	0.2928	313.15	1.1243
MD0958	1.5836	0.3902	3.5324	0.182	0.6572	0.2928	323.15	1.1171
MD0959	1.5836	0.3902	3.5324	0.182	0.6572	0.2928	333.15	1.1099
MD0960	1.57046	0.39242	3.56279	0.24785	0.70862	0.33228	303.15	1.1309
MD0961	1.57046	0.39242	3.56279	0.24785	0.70862	0.33228	313.15	1.1238
MD0962	1.57046	0.39242	3.56279	0.24785	0.70862	0.33228	323.15	1.1166
MD0963	1.57046	0.39242	3.56279	0.24785	0.70862	0.33228	333.15	1.1095
MD0964	1.2104	0.25864	4.25496	0.85341	0.35063	0.15321	298.2	1.0776
MD0965	1.124	0.25	4.438	1.14325	0.47775	0.26225	298.2	1.0707
MD0966	1.07	0.2446	4.5524	1.3244	0.5572	0.3304	298.2	1.0664
MD0967	1.0376	0.24136	4.62104	1.43309	0.60487	0.37129	298.2	1.0631
MD0968	1.0052	0.23812	4.68968	1.54178	0.65254	0.41218	298.2	1.0606
MD0969	2.078	0.4135	6.141	1.343	0.0145	0.5535	293.15	1.263
MD0970	2.078	0.4135	6.141	1.343	0.0145	0.5535	298.15	1.259
MD0971	2.078	0.4135	6.141	1.343	0.0145	0.5535	303.15	1.255
MD0972	2.078	0.4135	6.141	1.343	0.0145	0.5535	308.15	1.252
MD0973	2.078	0.4135	6.141	1.343	0.0145	0.5535	313.15	1.248
MD0974	2.078	0.4135	6.141	1.343	0.0145	0.5535	318.15	1.245
MD0975	2.078	0.4135	6.141	1.343	0.0145	0.5535	323.15	1.241
MD0976	2.078	0.4135	6.141	1.343	0.0145	0.5535	328.15	1.238
MD0977	2.078	0.4135	6.141	1.343	0.0145	0.5535	333.15	1.234
MD0978	2.078	0.4135	6.141	1.343	0.0145	0.5535	338.15	1.231
MD0979	2.078	0.4135	6.141	1.343	0.0145	0.5535	343.15	1.228
MD0980	2.078	0.4135	6.141	1.343	0.0145	0.5535	348.15	1.224
MD0981	1.7275	0.512	3.446	-1.027	0.107	0.38	303.15	1.2371
MD0982	1.40202	0.53803	4.27975	0.97267	0.26688	0.10474	293.15	1.2031
MD0983	1.40202	0.53803	4.27975	0.97267	0.26688	0.10474	298.15	1.1988
MD0984	1.40202	0.53803	4.27975	0.97267	0.26688	0.10474	303.15	1.1946
MD0985	1.40202	0.53803	4.27975	0.97267	0.26688	0.10474	308.15	1.19
MD0986	1.40202	0.53803	4.27975	0.97267	0.26688	0.10474	313.15	1.1859
MD0987	1.40202	0.53803	4.27975	0.97267	0.26688	0.10474	318.15	1.1816
MD0988	1.40202	0.53803	4.27975	0.97267	0.26688	0.10474	323.15	1.1771
MD0989	1.40202	0.53803	4.27975	0.97267	0.26688	0.10474	328.15	1.1728
MD0990	1.40202	0.53803	4.27975	0.97267	0.26688	0.10474	333.15	1.1679
MD0991	1.40202	0.25864	4.23821	0.85341	0.26688	0.13646	293.15	1.072
MD0992	1.40202	0.25864	4.23821	0.85341	0.26688	0.13646	298.15	1.0681
MD0993	1.40202	0.25864	4.23821	0.85341	0.26688	0.13646	303.15	1.0641
MD0994	1.40202	0.25864	4.23821	0.85341	0.26688	0.13646	308.15	1.0599
MD0995	1.40202	0.25864	4.23821	0.85341	0.26688	0.13646	313.15	1.0558
MD0996	1.40202	0.25864	4.23821	0.85341	0.26688	0.13646	318.15	1.0518
MD0997	1.40202	0.25864	4.23821	0.85341	0.26688	0.13646	323.15	1.0476
MD0998	1.40202	0.25864	4.23821	0.85341	0.26688	0.13646	328.15	1.044
MD0999	1.40202	0.25864	4.23821	0.85341	0.26688	0.13646	333.15	1.0398
MD1000	1.39	0.20075	5.3475	1.96375	0.40325	0.11325	293.15	1.0603
MD1001	1.39	0.20075	5.3475	1.96375	0.40325	0.11325	298.15	1.057
MD1002	1.39	0.20075	5.3475	1.96375	0.40325	0.11325	303.15	1.0537
MD1003	1.39	0.20075	5.3475	1.96375	0.40325	0.11325	308.15	1.0505
MD1004	1.39	0.20075	5.3475	1.96375	0.40325	0.11325	313.15	1.0472
MD1005	1.39	0.20075	5.3475	1.96375	0.40325	0.11325	318.15	1.0439
MD1006	1.39	0.20075	5.3475	1.96375	0.40325	0.11325	323.15	1.0406
MD1007	1.39	0.20075	5.3475	1.96375	0.40325	0.11325	328.15	1.0374
MD1008	1.39	0.20075	5.3475	1.96375	0.40325	0.11325	333.15	1.0341
MD1009	1.39	0.20075	5.3475	1.96375	0.40325	0.11325	338.15	1.0309
MD1010	1.39	0.20075	5.3475	1.96375	0.40325	0.11325	343.15	1.0276
MD1011	1.29147	0.25864	3.86368	0.52779	0.24276	0.10474	293.2	1.0995
MD1012	1.29147	0.25864	3.86368	0.52779	0.24276	0.10474	298.2	1.0967
MD1013	1.29147	0.25864	3.86368	0.52779	0.24276	0.10474	303.2	1.093
MD1014	1.29147	0.25864	3.86368	0.52779	0.24276	0.10474	308.2	1.0901
MD1015	1.29147	0.25864	3.86368	0.52779	0.24276	0.10474	313.2	1.0873
MD1016	1.29147	0.25864	3.86368	0.52779	0.24276	0.10474	318.2	1.0843
MD1017	1.21475	0.25	4	0.77875	0.357	0.0265	293.2	1.0948
MD1018	1.21475	0.25	4	0.77875	0.357	0.0265	298.2	1.0921
MD1019	1.21475	0.25	4	0.77875	0.357	0.0265	303.2	1.089
MD1020	1.21475	0.25	4	0.77875	0.357	0.0265	308.2	1.0858
MD1021	1.21475	0.25	4	0.77875	0.357	0.0265	313.2	1.0829
MD1022	1.21475	0.25	4	0.77875	0.357	0.0265	318.2	1.0795
MD1023	1.1668	0.2446	4.0852	0.9356	0.4284	0.0224	293.2	1.0918
MD1024	1.1668	0.2446	4.0852	0.9356	0.4284	0.0224	298.2	1.0893
MD1025	1.1668	0.2446	4.0852	0.9356	0.4284	0.0224	303.2	1.086
MD1026	1.1668	0.2446	4.0852	0.9356	0.4284	0.0224	308.2	1.0819
MD1027	1.1668	0.2446	4.0852	0.9356	0.4284	0.0224	313.2	1.0795
MD1028	1.1668	0.2446	4.0852	0.9356	0.4284	0.0224	318.2	1.0763
MD1029	1.13803	0.24136	4.13632	1.02971	0.47124	0.05174	293.2	1.0898
MD1030	1.13803	0.24136	4.13632	1.02971	0.47124	0.05174	298.2	1.087
MD1031	1.13803	0.24136	4.13632	1.02971	0.47124	0.05174	303.2	1.0838
MD1032	1.13803	0.24136	4.13632	1.02971	0.47124	0.05174	308.2	1.0803
MD1033	1.13803	0.24136	4.13632	1.02971	0.47124	0.05174	313.2	1.0761
MD1034	1.13803	0.24136	4.13632	1.02971	0.47124	0.05174	318.2	1.0736
MD1035	1.10926	0.23812	4.18744	1.12382	0.51408	0.08108	293.2	1.0885
MD1036	1.10926	0.23812	4.18744	1.12382	0.51408	0.08108	298.2	1.0852
MD1037	1.10926	0.23812	4.18744	1.12382	0.51408	0.08108	303.2	1.0818
MD1038	1.10926	0.23812	4.18744	1.12382	0.51408	0.08108	308.2	1.0782
MD1039	1.10926	0.23812	4.18744	1.12382	0.51408	0.08108	313.2	1.0745
MD1040	1.10926	0.23812	4.18744	1.12382	0.51408	0.08108	318.2	1.0717
MD1041	2.18349	0.31557	5.39519	2.39663	0.43898	0.058	288.15	1.0468
MD1042	2.18349	0.31557	5.39519	2.39663	0.43898	0.058	293.15	1.0436
MD1043	2.18349	0.31557	5.39519	2.39663	0.43898	0.058	298.15	1.0404
MD1044	2.18349	0.31557	5.39519	2.39663	0.43898	0.058	303.15	1.0371
MD1045	2.18349	0.31557	5.39519	2.39663	0.43898	0.058	308.15	1.0339
MD1046	2.18349	0.31557	5.39519	2.39663	0.43898	0.058	313.15	1.0306
MD1047	2.18349	0.31557	5.39519	2.39663	0.43898	0.058	318.15	1.0273
MD1048	2.18349	0.31557	5.39519	2.39663	0.43898	0.058	323.15	1.024
MD1049	2.18349	0.31557	5.39519	2.39663	0.43898	0.058	328.15	1.0207
MD1050	2.18349	0.31557	5.39519	2.39663	0.43898	0.058	333.15	1.0176
MD1051	2.18349	0.31557	5.39519	2.39663	0.43898	0.058	338.15	1.0143
MD1052	2.15544	0.43503	6.04298	1.10534	0.2885	0.23125	298.15	1.16
MD1053	2.15544	0.43503	6.04298	1.10534	0.2885	0.23125	323.15	1.15
MD1054	2.15544	0.43503	6.04298	1.10534	0.2885	0.23125	333.15	1.13
MD1055	2.15544	0.43503	6.04298	1.10534	0.2885	0.23125	348.15	1.12
MD1056	2.15544	0.43503	6.04298	1.10534	0.2885	0.23125	363.15	1.11
MD1057	1.67697	0.31557	2.08271	1.70519	0.57298	0.28102	288.15	0.9724
MD1058	1.67697	0.31557	2.08271	1.70519	0.57298	0.28102	293.15	0.9692
MD1059	1.67697	0.31557	2.08271	1.70519	0.57298	0.28102	298.15	0.9659
MD1060	1.67697	0.31557	2.08271	1.70519	0.57298	0.28102	303.15	0.9627
MD1061	1.67697	0.31557	2.08271	1.70519	0.57298	0.28102	308.15	0.9594
MD1062	1.67697	0.31557	2.08271	1.70519	0.57298	0.28102	313.15	0.9561
MD1063	1.67697	0.31557	2.08271	1.70519	0.57298	0.28102	318.15	0.9528
MD1064	1.67697	0.31557	2.08271	1.70519	0.57298	0.28102	323.15	0.9495
MD1065	1.67697	0.31557	2.08271	1.70519	0.57298	0.28102	328.15	0.9463
MD1066	1.67697	0.31557	2.08271	1.70519	0.57298	0.28102	333.15	0.943
MD1067	1.67697	0.31557	2.08271	1.70519	0.57298	0.28102	338.15	0.9397
MD1068	1.8835	0.598	5.91	-0.147	0.0065	0.03	303.15	1.2074
MD1069	2.083	0.6235	5.168	-1.5375	0.107	0.38	296.15	1.26
MD1070	2.03234	0.52405	4.33636	-1.54991	0.31338	0.5092	303.15	1.2735
MD1071	2.449	0.916	7.6355	-2.0925	0.25	0.399	296.15	1.45
MD1072	3.603	0.6484	7.284	-0.9272	0.3272	0.5556	293.15	1.1908
MD1073	3.603	0.6484	7.284	-0.9272	0.3272	0.5556	298.15	1.1871
MD1074	3.603	0.6484	7.284	-0.9272	0.3272	0.5556	303.15	1.1834
MD1075	3.603	0.6484	7.284	-0.9272	0.3272	0.5556	308.15	1.1797
MD1076	3.603	0.6484	7.284	-0.9272	0.3272	0.5556	313.15	1.1761
MD1077	3.603	0.6484	7.284	-0.9272	0.3272	0.5556	318.15	1.1724
MD1078	3.603	0.6484	7.284	-0.9272	0.3272	0.5556	323.15	1.1687
MD1079	3.603	0.6484	7.284	-0.9272	0.3272	0.5556	328.15	1.165
MD1080	3.603	0.6484	7.284	-0.9272	0.3272	0.5556	333.15	1.1613
MD1081	3.603	0.6484	7.284	-0.9272	0.3272	0.5556	338.15	1.1576
MD1082	3.603	0.6484	7.284	-0.9272	0.3272	0.5556	343.15	1.1539
MD1083	3.86865	0.67293	5.39915	-1.05469	0.42224	0.77087	293.15	1.1592
MD1084	3.86865	0.67293	5.39915	-1.05469	0.42224	0.77087	298.15	1.1555
MD1085	3.86865	0.67293	5.39915	-1.05469	0.42224	0.77087	303.15	1.1517
MD1086	3.86865	0.67293	5.39915	-1.05469	0.42224	0.77087	308.15	1.148
MD1087	3.86865	0.67293	5.39915	-1.05469	0.42224	0.77087	313.15	1.1442
MD1088	3.86865	0.67293	5.39915	-1.05469	0.42224	0.77087	318.15	1.1405
MD1089	3.86865	0.67293	5.39915	-1.05469	0.42224	0.77087	323.15	1.1367
MD1090	3.86865	0.67293	5.39915	-1.05469	0.42224	0.77087	328.15	1.133
MD1091	3.86865	0.67293	5.39915	-1.05469	0.42224	0.77087	333.15	1.1292
MD1092	3.86865	0.67293	5.39915	-1.05469	0.42224	0.77087	338.15	1.1255
MD1093	3.86865	0.67293	5.39915	-1.05469	0.42224	0.77087	343.15	1.1217
MD1094	3.9411	0.67962	4.8851	-1.08946	0.44816	0.82958	293.15	1.1462
MD1095	3.9411	0.67962	4.8851	-1.08946	0.44816	0.82958	298.15	1.1425
MD1096	3.9411	0.67962	4.8851	-1.08946	0.44816	0.82958	303.15	1.1388
MD1097	3.9411	0.67962	4.8851	-1.08946	0.44816	0.82958	308.15	1.135
MD1098	3.9411	0.67962	4.8851	-1.08946	0.44816	0.82958	313.15	1.1313
MD1099	3.9411	0.67962	4.8851	-1.08946	0.44816	0.82958	318.15	1.1275
MD1100	3.9411	0.67962	4.8851	-1.08946	0.44816	0.82958	323.15	1.1237
MD1101	3.9411	0.67962	4.8851	-1.08946	0.44816	0.82958	328.15	1.1199
MD1102	3.9411	0.67962	4.8851	-1.08946	0.44816	0.82958	333.15	1.1161
MD1103	3.9411	0.67962	4.8851	-1.08946	0.44816	0.82958	338.15	1.1122
MD1104	3.9411	0.67962	4.8851	-1.08946	0.44816	0.82958	343.15	1.1084
MD1105	3.37584	0.57354	3.48245	-1.29595	0.09938	0.38369	303.15	1.1254
MD1106	3.37584	0.57354	3.48245	-1.29595	0.09938	0.38369	313.15	1.1189
MD1107	3.37584	0.57354	3.48245	-1.29595	0.09938	0.38369	323.15	1.1125
MD1108	3.37584	0.57354	3.48245	-1.29595	0.09938	0.38369	333.15	1.1062
MD1109	3.37584	0.57354	3.48245	-1.29595	0.09938	0.38369	343.15	1.0998
MD1110	3.37584	0.57354	3.48245	-1.29595	0.09938	0.38369	353.15	1.0935
MD1111	3.6556	0.6206	3.63	-1.242	0.2572	0.6056	303.15	1.1202
MD1112	3.0185	0.4135	3.0325	1.5605	0.103	0.134	293.15	1.027
MD1113	3.0185	0.4135	3.0325	1.5605	0.103	0.134	303.15	1.021
MD1114	3.0185	0.4135	3.0325	1.5605	0.103	0.134	313.15	1.015
MD1115	3.0185	0.4135	3.0325	1.5605	0.103	0.134	323.15	1.009
MD1116	3.0185	0.4135	3.0325	1.5605	0.103	0.134	333.15	1.003
MD1117	3.0185	0.4135	3.0325	1.5605	0.103	0.134	343.15	0.997
MD1118	3.0185	0.4135	3.0325	1.5605	0.103	0.134	353.15	0.991
MD1119	2.65555	0.31847	2.75217	2.48513	0.03198	0.50154	293.15	1.007
MD1120	2.65555	0.31847	2.75217	2.48513	0.03198	0.50154	303.15	1.001
MD1121	2.65555	0.31847	2.75217	2.48513	0.03198	0.50154	313.15	0.995
MD1122	2.65555	0.31847	2.75217	2.48513	0.03198	0.50154	323.15	0.989
MD1123	2.65555	0.31847	2.75217	2.48513	0.03198	0.50154	333.15	0.983
MD1124	2.65555	0.31847	2.75217	2.48513	0.03198	0.50154	343.15	0.976
MD1125	2.65555	0.31847	2.75217	2.48513	0.03198	0.50154	353.15	0.97
MD1126	2.48475	0.27375	2.62025	2.92025	0.0955	0.6745	293.15	0.996
MD1127	2.48475	0.27375	2.62025	2.92025	0.0955	0.6745	303.15	0.99
MD1128	2.48475	0.27375	2.62025	2.92025	0.0955	0.6745	313.15	0.984
MD1129	2.48475	0.27375	2.62025	2.92025	0.0955	0.6745	323.15	0.978
MD1130	2.48475	0.27375	2.62025	2.92025	0.0955	0.6745	333.15	0.972
MD1131	2.48475	0.27375	2.62025	2.92025	0.0955	0.6745	343.15	0.966
MD1132	2.48475	0.27375	2.62025	2.92025	0.0955	0.6745	353.15	0.96
MD1133	2.378	0.2458	2.5378	3.1922	0.1352	0.7826	293.15	0.99
MD1134	2.378	0.2458	2.5378	3.1922	0.1352	0.7826	303.15	0.985
MD1135	2.378	0.2458	2.5378	3.1922	0.1352	0.7826	313.15	0.98
MD1136	2.378	0.2458	2.5378	3.1922	0.1352	0.7826	323.15	0.973
MD1137	2.378	0.2458	2.5378	3.1922	0.1352	0.7826	333.15	0.968
MD1138	2.378	0.2458	2.5378	3.1922	0.1352	0.7826	343.15	0.961
MD1139	2.378	0.2458	2.5378	3.1922	0.1352	0.7826	353.15	0.955
MD1140	1.30822	0.39666	2.24496	-1.21756	0.26688	0.2508	303.15	1.1879
MD1141	1.30822	0.39666	2.24496	-1.21756	0.26688	0.2508	298.15	1.1979
MD1142	1.30822	0.39666	2.24496	-1.21756	0.26688	0.2508	308.15	1.1926
MD1143	1.30822	0.39666	2.24496	-1.21756	0.26688	0.2508	313.15	1.19
MD1144	1.30822	0.39666	2.24496	-1.21756	0.26688	0.2508	318.15	1.1874
MD1145	1.30822	0.39666	2.24496	-1.21756	0.26688	0.2508	323.15	1.1848
MD1146	1.30822	0.39666	2.24496	-1.21756	0.26688	0.2508	328.15	1.1822
MD1147	1.30822	0.39666	2.24496	-1.21756	0.26688	0.2508	333.15	1.1796
MD1148	1.30822	0.39666	2.24496	-1.21756	0.26688	0.2508	338.15	1.177
MD1149	1.30822	0.39666	2.24496	-1.21756	0.26688	0.2508	343.15	1.1744
MD1150	1.30822	0.39666	2.24496	-1.21756	0.26688	0.2508	348.15	1.1718
MD1151	1.30822	0.39666	2.24496	-1.21756	0.26688	0.2508	353.15	1.1692
MD1152	1.30822	0.39666	2.24496	-1.21756	0.26688	0.2508	293.15	1.2001
MD1153	1.30822	0.39666	2.24496	-1.21756	0.26688	0.2508	363.15	1.1554
MD1154	2.1235	0.571	3.815	-2.0015	0.057	0.0155	303.15	1.2445

## Sheet: Table S4.3
Table S4.3.	Input modelling data set of MO75 for consensus prediction model C9
Sample	S3Kpmix	SM1_Dz(m)pmix	SpMax_EA(dm)pmix	MLOGP2pmix	T(K)	Obs. density
						(g/cm3)
MD0001	4.5275	0.4265	1.2215	3.906	303.15	1.1293
MD0002	4.5275	0.4265	1.2215	3.906	313.15	1.1249
MD0003	4.5275	0.4265	1.2215	3.906	323.15	1.1193
MD0004	4.5275	0.4265	1.2215	3.906	333.15	1.1133
MD0005	4.5275	0.4265	1.2215	3.906	343.15	1.1081
MD0006	4.5275	0.4265	1.2215	3.906	353.15	1.1037
MD0007	4.5275	0.4265	1.2215	3.906	363.15	1.1002
MD0008	4.422	0.3865	0.3	3.0285	293.15	1.0666
MD0009	4.422	0.3865	0.3	3.0285	303.15	1.0599
MD0010	4.422	0.3865	0.3	3.0285	313.15	1.0533
MD0011	4.422	0.3865	0.3	3.0285	323.15	1.0467
MD0012	4.322	0.3902	0.24	2.4798	293.15	1.0663
MD0013	4.322	0.3902	0.24	2.4798	303.15	1.0602
MD0014	4.322	0.3902	0.24	2.4798	313.15	1.0541
MD0015	4.322	0.3902	0.24	2.4798	323.15	1.048
MD0016	5.4285	0.3865	0.3	2.82	293.15	1.0524
MD0017	5.4285	0.3865	0.3	2.82	303.15	1.049
MD0018	5.4285	0.3865	0.3	2.82	313.15	1.0432
MD0019	5.4285	0.3865	0.3	2.82	323.15	1.0384
MD0020	5.3956	0.3902	0.24	2.2574	293.15	1.0445
MD0021	5.3956	0.3902	0.24	2.2574	303.15	1.0411
MD0022	5.3956	0.3902	0.24	2.2574	313.15	1.0354
MD0023	5.3956	0.3902	0.24	2.2574	323.15	1.0306
MD0024	3.672	0.3865	0.3	2.82	293.15	1.0468
MD0025	3.672	0.3865	0.3	2.82	303.15	1.039
MD0026	3.672	0.3865	0.3	2.82	313.15	1.0357
MD0027	3.672	0.3865	0.3	2.82	323.15	1.03
MD0028	3.522	0.3902	0.24	2.2574	293.15	1.035
MD0029	3.522	0.3902	0.24	2.2574	303.15	1.0309
MD0030	3.522	0.3902	0.24	2.2574	313.15	1.0265
MD0031	3.522	0.3902	0.24	2.2574	323.15	1.0197
MD0032	1.87324	0.67958	1.74687	3.55757	338.15	1.29
MD0033	1.87324	0.67958	1.74687	3.55757	348.15	1.27
MD0034	1.87324	0.67958	1.74687	3.55757	363.15	1.25
MD0035	1.87324	0.67958	1.74687	3.55757	373.15	1.24
MD0036	3.97364	0.331	1.65962	4.13623	303.15	1.0852
MD0037	7.64812	0.2163	1.36436	1.78948	303.15	1.0042
MD0038	7.64812	0.2163	1.36436	1.78948	313.15	0.9983
MD0039	7.64812	0.2163	1.36436	1.78948	323.15	0.9921
MD0040	7.64812	0.2163	1.36436	1.78948	333.15	0.986
MD0041	7.64812	0.2163	1.36436	1.78948	343.15	0.9802
MD0042	7.64812	0.2163	1.36436	1.78948	353.15	0.9741
MD0043	7.73762	0.21168	1.36462	1.71695	303.15	0.9911
MD0044	7.73762	0.21168	1.36462	1.71695	313.15	0.983
MD0045	7.73762	0.21168	1.36462	1.71695	323.15	0.9773
MD0046	7.73762	0.21168	1.36462	1.71695	333.15	0.9701
MD0047	7.73762	0.21168	1.36462	1.71695	343.15	0.9633
MD0048	7.73762	0.21168	1.36462	1.71695	353.15	0.957
MD0049	7.68238	0.19845	1.32914	1.55152	303.15	0.994
MD0050	7.68238	0.19845	1.32914	1.55152	313.15	0.9882
MD0051	7.68238	0.19845	1.32914	1.55152	323.15	0.9823
MD0052	7.68238	0.19845	1.32914	1.55152	333.15	0.976
MD0053	7.68238	0.19845	1.32914	1.55152	343.15	0.9703
MD0054	7.68238	0.19845	1.32914	1.55152	353.15	0.964
MD0055	7.4059	0.1958	1.3174	1.7371	303.15	0.9621
MD0056	7.4059	0.1958	1.3174	1.7371	313.15	0.9562
MD0057	7.4059	0.1958	1.3174	1.7371	323.15	0.9501
MD0058	7.4059	0.1958	1.3174	1.7371	333.15	0.9443
MD0059	7.4059	0.1958	1.3174	1.7371	343.15	0.9383
MD0060	7.4059	0.1958	1.3174	1.7371	353.15	0.9331
MD0061	7.44611	0.18952	1.30566	1.63129	303.15	0.9582
MD0062	7.44611	0.18952	1.30566	1.63129	313.15	0.9532
MD0063	7.44611	0.18952	1.30566	1.63129	323.15	0.9473
MD0064	7.44611	0.18952	1.30566	1.63129	333.15	0.9413
MD0065	7.44611	0.18952	1.30566	1.63129	343.15	0.9351
MD0066	7.44611	0.18952	1.30566	1.63129	353.15	0.929
MD0067	7.48632	0.18324	1.29392	1.52548	303.15	0.9573
MD0068	7.48632	0.18324	1.29392	1.52548	313.15	0.951
MD0069	7.48632	0.18324	1.29392	1.52548	323.15	0.9462
MD0070	7.48632	0.18324	1.29392	1.52548	333.15	0.9391
MD0071	7.48632	0.18324	1.29392	1.52548	343.15	0.934
MD0072	7.48632	0.18324	1.29392	1.52548	353.15	0.928
MD0073	1.74259	0.43503	1.74687	1.94488	353.15	1.18
MD0074	1.74259	0.43503	1.74687	1.94488	363.15	1.17
MD0075	1.74259	0.43503	1.74687	1.94488	373.15	1.15
MD0076	4.895	0.6705	1.8065	6.313	296.15	1.3
MD0077	4.895	0.6705	1.8065	6.313	303.15	1.3313
MD0078	5.965	0.7055	2.387	7.391	293.15	1.266
MD0079	5.965	0.7055	2.387	7.391	298.15	1.263
MD0080	5.965	0.7055	2.387	7.391	303.15	1.26
MD0081	5.965	0.7055	2.387	7.391	308.15	1.257
MD0082	5.965	0.7055	2.387	7.391	313.15	1.254
MD0083	5.965	0.7055	2.387	7.391	318.15	1.25
MD0084	5.965	0.7055	2.387	7.391	323.15	1.247
MD0085	5.965	0.7055	2.387	7.391	328.15	1.244
MD0086	5.965	0.7055	2.387	7.391	333.15	1.24
MD0087	5.965	0.7055	2.387	7.391	338.15	1.237
MD0088	5.965	0.7055	2.387	7.391	343.15	1.233
MD0089	5.965	0.7055	2.387	7.391	348.15	1.229
MD0090	5.965	0.7055	2.387	7.391	353.15	1.226
MD0091	3.3775	0.623	1.7955	4.983	293.15	1.242
MD0092	3.3775	0.623	1.7955	4.983	298.15	1.239
MD0093	3.3775	0.623	1.7955	4.983	303.15	1.236
MD0094	3.3775	0.623	1.7955	4.983	308.15	1.233
MD0095	3.3775	0.623	1.7955	4.983	313.15	1.23
MD0096	3.3775	0.623	1.7955	4.983	318.15	1.227
MD0097	3.3775	0.623	1.7955	4.983	323.15	1.224
MD0098	3.3775	0.623	1.7955	4.983	328.15	1.22
MD0099	3.3775	0.623	1.7955	4.983	333.15	1.217
MD0100	3.3775	0.623	1.7955	4.983	338.15	1.214
MD0101	3.3775	0.623	1.7955	4.983	343.15	1.21
MD0102	3.3775	0.623	1.7955	4.983	348.15	1.207
MD0103	3.3775	0.623	1.7955	4.983	353.15	1.203
MD0104	4.5515	0.623	1.7655	9.1195	298.15	1.337
MD0105	4.5515	0.623	1.7655	9.1195	308.15	1.3316
MD0106	4.5515	0.623	1.7655	9.1195	318.15	1.3262
MD0107	4.5515	0.623	1.7655	9.1195	328.15	1.3207
MD0108	4.5515	0.623	1.7655	9.1195	338.15	1.3152
MD0109	4.5515	0.623	1.7655	9.1195	348.15	1.3093
MD0110	4.5515	0.623	1.7655	9.1195	358.15	1.3031
MD0111	4.8256	0.5646	1.6524	9.5474	298.15	1.3036
MD0112	4.8256	0.5646	1.6524	9.5474	308.15	1.2982
MD0113	4.8256	0.5646	1.6524	9.5474	318.15	1.2927
MD0114	4.8256	0.5646	1.6524	9.5474	328.15	1.2873
MD0115	4.8256	0.5646	1.6524	9.5474	338.15	1.2818
MD0116	4.8256	0.5646	1.6524	9.5474	348.15	1.2759
MD0117	4.8256	0.5646	1.6524	9.5474	358.15	1.2697
MD0118	5.01747	0.52372	1.57323	9.84693	298.15	1.2779
MD0119	5.01747	0.52372	1.57323	9.84693	308.15	1.2725
MD0120	5.01747	0.52372	1.57323	9.84693	318.15	1.2669
MD0121	5.01747	0.52372	1.57323	9.84693	328.15	1.2612
MD0122	5.01747	0.52372	1.57323	9.84693	338.15	1.2555
MD0123	5.01747	0.52372	1.57323	9.84693	348.15	1.2497
MD0124	5.01747	0.52372	1.57323	9.84693	358.15	1.2419
MD0125	5.12711	0.50036	1.52799	10.0181	298.15	1.259
MD0126	5.12711	0.50036	1.52799	10.0181	308.15	1.2537
MD0127	5.12711	0.50036	1.52799	10.0181	318.15	1.2485
MD0128	5.12711	0.50036	1.52799	10.0181	328.15	1.2433
MD0129	5.12711	0.50036	1.52799	10.0181	338.15	1.2379
MD0130	5.12711	0.50036	1.52799	10.0181	348.15	1.2324
MD0131	5.12711	0.50036	1.52799	10.0181	358.15	1.2269
MD0132	5.965	0.7055	1.966	7.391	293.15	1.266
MD0133	5.965	0.7055	1.966	7.391	298.15	1.263
MD0134	5.965	0.7055	1.966	7.391	303.15	1.26
MD0135	5.965	0.7055	1.966	7.391	308.15	1.257
MD0136	5.965	0.7055	1.966	7.391	313.15	1.253
MD0137	5.965	0.7055	1.966	7.391	318.15	1.25
MD0138	5.965	0.7055	1.966	7.391	323.15	1.247
MD0139	5.965	0.7055	1.966	7.391	328.15	1.244
MD0140	5.965	0.7055	1.966	7.391	333.15	1.241
MD0141	5.965	0.7055	1.966	7.391	338.15	1.238
MD0142	5.965	0.7055	1.966	7.391	343.15	1.235
MD0143	5.965	0.7055	1.966	7.391	348.15	1.232
MD0144	5.965	0.7055	1.966	7.391	353.15	1.229
MD0145	3.3775	0.623	1.3745	4.983	293.15	1.255
MD0146	3.3775	0.623	1.3745	4.983	298.15	1.252
MD0147	3.3775	0.623	1.3745	4.983	303.15	1.25
MD0148	3.3775	0.623	1.3745	4.983	308.15	1.247
MD0149	3.3775	0.623	1.3745	4.983	313.15	1.244
MD0150	3.3775	0.623	1.3745	4.983	318.15	1.241
MD0151	3.3775	0.623	1.3745	4.983	323.15	1.238
MD0152	3.3775	0.623	1.3745	4.983	328.15	1.235
MD0153	3.3775	0.623	1.3745	4.983	333.15	1.232
MD0154	3.3775	0.623	1.3745	4.983	338.15	1.229
MD0155	3.3775	0.623	1.3745	4.983	343.15	1.226
MD0156	3.3775	0.623	1.3745	4.983	348.15	1.223
MD0157	3.3775	0.623	1.3745	4.983	353.15	1.22
MD0158	4.5515	0.623	1.3445	9.1195	296.15	1.27
MD0159	5.01747	0.52372	1.29537	9.84693	303.15	1.2397
MD0160	5.01747	0.52372	1.29537	9.84693	313.15	1.2346
MD0161	5.01747	0.52372	1.29537	9.84693	323.15	1.2294
MD0162	5.01747	0.52372	1.29537	9.84693	333.15	1.2243
MD0163	5.01747	0.52372	1.29537	9.84693	343.15	1.2192
MD0164	5.01747	0.52372	1.29537	9.84693	353.15	1.214
MD0165	3.5245	0.9625	1.951	4.1735	296.15	1.45
MD0166	5.2636	0.5428	0.688	9.325	293.15	1.2011
MD0167	5.2636	0.5428	0.688	9.325	298.15	1.1975
MD0168	5.2636	0.5428	0.688	9.325	303.15	1.1938
MD0169	5.2636	0.5428	0.688	9.325	308.15	1.1901
MD0170	5.2636	0.5428	0.688	9.325	313.15	1.1864
MD0171	5.2636	0.5428	0.688	9.325	318.15	1.1827
MD0172	5.2636	0.5428	0.688	9.325	323.15	1.179
MD0173	5.2636	0.5428	0.688	9.325	328.15	1.1754
MD0174	5.2636	0.5428	0.688	9.325	333.15	1.1717
MD0175	5.2636	0.5428	0.688	9.325	338.15	1.1679
MD0176	5.2636	0.5428	0.688	9.325	343.15	1.1642
MD0177	5.60427	0.55171	0.7826	4.65825	293.15	1.1599
MD0178	5.60427	0.55171	0.7826	4.65825	298.15	1.1563
MD0179	5.60427	0.55171	0.7826	4.65825	303.15	1.1526
MD0180	5.60427	0.55171	0.7826	4.65825	308.15	1.149
MD0181	5.60427	0.55171	0.7826	4.65825	313.15	1.1453
MD0182	5.60427	0.55171	0.7826	4.65825	318.15	1.1417
MD0183	5.60427	0.55171	0.7826	4.65825	323.15	1.138
MD0184	5.60427	0.55171	0.7826	4.65825	328.15	1.1344
MD0185	5.60427	0.55171	0.7826	4.65825	333.15	1.1307
MD0186	5.60427	0.55171	0.7826	4.65825	338.15	1.127
MD0187	5.60427	0.55171	0.7826	4.65825	343.15	1.1233
MD0188	5.69718	0.55414	0.8084	3.3855	293.15	1.1463
MD0189	5.69718	0.55414	0.8084	3.3855	298.15	1.1427
MD0190	5.69718	0.55414	0.8084	3.3855	303.15	1.1391
MD0191	5.69718	0.55414	0.8084	3.3855	308.15	1.1355
MD0192	5.69718	0.55414	0.8084	3.3855	313.15	1.1319
MD0193	5.69718	0.55414	0.8084	3.3855	318.15	1.1282
MD0194	5.69718	0.55414	0.8084	3.3855	323.15	1.1246
MD0195	5.69718	0.55414	0.8084	3.3855	328.15	1.121
MD0196	5.69718	0.55414	0.8084	3.3855	333.15	1.1173
MD0197	5.69718	0.55414	0.8084	3.3855	338.15	1.1136
MD0198	5.69718	0.55414	0.8084	3.3855	343.15	1.1099
MD0199	5.965	0.7055	1.966	7.391	293.15	1.275
MD0200	5.965	0.7055	1.966	7.391	298.15	1.272
MD0201	5.965	0.7055	1.966	7.391	303.15	1.269
MD0202	5.965	0.7055	1.966	7.391	308.15	1.266
MD0203	5.965	0.7055	1.966	7.391	313.15	1.262
MD0204	5.965	0.7055	1.966	7.391	318.15	1.259
MD0205	5.965	0.7055	1.966	7.391	323.15	1.256
MD0206	5.965	0.7055	1.966	7.391	328.15	1.253
MD0207	5.965	0.7055	1.966	7.391	333.15	1.25
MD0208	5.965	0.7055	1.966	7.391	338.15	1.247
MD0209	5.965	0.7055	1.966	7.391	343.15	1.244
MD0210	5.965	0.7055	1.966	7.391	348.15	1.241
MD0211	5.965	0.7055	1.966	7.391	353.15	1.238
MD0212	3.3775	0.623	1.3745	4.983	293.15	1.262
MD0213	3.3775	0.623	1.3745	4.983	298.15	1.26
MD0214	3.3775	0.623	1.3745	4.983	303.15	1.257
MD0215	3.3775	0.623	1.3745	4.983	308.15	1.255
MD0216	3.3775	0.623	1.3745	4.983	313.15	1.252
MD0217	3.3775	0.623	1.3745	4.983	318.15	1.249
MD0218	3.3775	0.623	1.3745	4.983	323.15	1.246
MD0219	3.3775	0.623	1.3745	4.983	328.15	1.243
MD0220	3.3775	0.623	1.3745	4.983	333.15	1.24
MD0221	3.3775	0.623	1.3745	4.983	338.15	1.237
MD0222	3.3775	0.623	1.3745	4.983	343.15	1.234
MD0223	3.3775	0.623	1.3745	4.983	348.15	1.231
MD0224	3.3775	0.623	1.3745	4.983	353.15	1.228
MD0225	4.5515	0.623	1.3445	9.1195	293.15	1.281
MD0226	4.5515	0.623	1.3445	9.1195	298.15	1.278
MD0227	4.5515	0.623	1.3445	9.1195	303.15	1.275
MD0228	4.5515	0.623	1.3445	9.1195	308.15	1.272
MD0229	4.5515	0.623	1.3445	9.1195	313.15	1.27
MD0230	4.5515	0.623	1.3445	9.1195	318.15	1.267
MD0231	4.5515	0.623	1.3445	9.1195	323.15	1.264
MD0232	4.5515	0.623	1.3445	9.1195	328.15	1.262
MD0233	4.5515	0.623	1.3445	9.1195	333.15	1.259
MD0234	4.5515	0.623	1.3445	9.1195	338.15	1.256
MD0235	4.5515	0.623	1.3445	9.1195	343.15	1.254
MD0236	4.5515	0.623	1.3445	9.1195	348.15	1.251
MD0237	4.5515	0.623	1.3445	9.1195	353.15	1.248
MD0238	5.7635	0.653	1.966	6.427	293.15	1.258
MD0239	5.7635	0.653	1.966	6.427	298.15	1.255
MD0240	5.7635	0.653	1.966	6.427	303.15	1.252
MD0241	5.7635	0.653	1.966	6.427	308.15	1.249
MD0242	5.7635	0.653	1.966	6.427	313.15	1.245
MD0243	5.7635	0.653	1.966	6.427	318.15	1.242
MD0244	5.7635	0.653	1.966	6.427	323.15	1.239
MD0245	5.7635	0.653	1.966	6.427	328.15	1.235
MD0246	5.7635	0.653	1.966	6.427	333.15	1.232
MD0247	5.7635	0.653	1.966	6.427	338.15	1.229
MD0248	5.7635	0.653	1.966	6.427	343.15	1.226
MD0249	5.7635	0.653	1.966	6.427	348.15	1.223
MD0250	5.7635	0.653	1.966	6.427	353.15	1.219
MD0251	3.176	0.5705	1.3745	4.019	293.15	1.246
MD0252	3.176	0.5705	1.3745	4.019	298.15	1.243
MD0253	3.176	0.5705	1.3745	4.019	303.15	1.24
MD0254	3.176	0.5705	1.3745	4.019	308.15	1.237
MD0255	3.176	0.5705	1.3745	4.019	313.15	1.234
MD0256	3.176	0.5705	1.3745	4.019	318.15	1.231
MD0257	3.176	0.5705	1.3745	4.019	323.15	1.228
MD0258	3.176	0.5705	1.3745	4.019	328.15	1.224
MD0259	3.176	0.5705	1.3745	4.019	333.15	1.221
MD0260	3.176	0.5705	1.3745	4.019	338.15	1.218
MD0261	3.176	0.5705	1.3745	4.019	343.15	1.215
MD0262	3.176	0.5705	1.3745	4.019	348.15	1.212
MD0263	3.176	0.5705	1.3745	4.019	353.15	1.209
MD0264	4.35	0.5705	1.3445	8.1555	293.15	1.269
MD0265	4.35	0.5705	1.3445	8.1555	298.15	1.267
MD0266	4.35	0.5705	1.3445	8.1555	303.15	1.264
MD0267	4.35	0.5705	1.3445	8.1555	308.15	1.261
MD0268	4.35	0.5705	1.3445	8.1555	313.15	1.258
MD0269	4.35	0.5705	1.3445	8.1555	318.15	1.255
MD0270	4.35	0.5705	1.3445	8.1555	323.15	1.252
MD0271	4.35	0.5705	1.3445	8.1555	328.15	1.249
MD0272	4.35	0.5705	1.3445	8.1555	333.15	1.246
MD0273	4.35	0.5705	1.3445	8.1555	338.15	1.243
MD0274	4.35	0.5705	1.3445	8.1555	343.15	1.24
MD0275	4.35	0.5705	1.3445	8.1555	348.15	1.237
MD0276	4.35	0.5705	1.3445	8.1555	353.15	1.235
MD0277	4.643	0.623	0.6	8.747	303.15	1.2794
MD0278	5.03397	0.65737	1.3155	12.5576	296.15	1.23
MD0279	4.5765	0.8255	1.375	13.2265	296.15	1.35
MD0280	5.3838	0.5288	1.27	12.046	296.15	1.22
MD0281	5.7635	0.653	1.966	6.427	293.15	1.257
MD0282	5.7635	0.653	1.966	6.427	298.15	1.254
MD0283	5.7635	0.653	1.966	6.427	303.15	1.251
MD0284	5.7635	0.653	1.966	6.427	308.15	1.248
MD0285	5.7635	0.653	1.966	6.427	313.15	1.245
MD0286	5.7635	0.653	1.966	6.427	318.15	1.241
MD0287	5.7635	0.653	1.966	6.427	323.15	1.238
MD0288	5.7635	0.653	1.966	6.427	328.15	1.235
MD0289	5.7635	0.653	1.966	6.427	333.15	1.232
MD0290	5.7635	0.653	1.966	6.427	338.15	1.229
MD0291	5.7635	0.653	1.966	6.427	343.15	1.226
MD0292	5.7635	0.653	1.966	6.427	348.15	1.223
MD0293	5.7635	0.653	1.966	6.427	353.15	1.22
MD0294	3.176	0.5705	1.3745	4.019	293.15	1.227
MD0295	3.176	0.5705	1.3745	4.019	298.15	1.224
MD0296	3.176	0.5705	1.3745	4.019	303.15	1.221
MD0297	3.176	0.5705	1.3745	4.019	308.15	1.218
MD0298	3.176	0.5705	1.3745	4.019	313.15	1.215
MD0299	3.176	0.5705	1.3745	4.019	318.15	1.212
MD0300	3.176	0.5705	1.3745	4.019	323.15	1.209
MD0301	3.176	0.5705	1.3745	4.019	328.15	1.207
MD0302	3.176	0.5705	1.3745	4.019	333.15	1.204
MD0303	3.176	0.5705	1.3745	4.019	338.15	1.201
MD0304	3.176	0.5705	1.3745	4.019	343.15	1.198
MD0305	3.176	0.5705	1.3745	4.019	348.15	1.195
MD0306	3.176	0.5705	1.3745	4.019	353.15	1.192
MD0307	4.35	0.5705	1.3445	8.1555	293.15	1.26
MD0308	4.35	0.5705	1.3445	8.1555	298.15	1.257
MD0309	4.35	0.5705	1.3445	8.1555	303.15	1.254
MD0310	4.35	0.5705	1.3445	8.1555	308.15	1.251
MD0311	4.35	0.5705	1.3445	8.1555	313.15	1.248
MD0312	4.35	0.5705	1.3445	8.1555	318.15	1.246
MD0313	4.35	0.5705	1.3445	8.1555	323.15	1.243
MD0314	4.35	0.5705	1.3445	8.1555	328.15	1.24
MD0315	4.35	0.5705	1.3445	8.1555	333.15	1.238
MD0316	4.35	0.5705	1.3445	8.1555	338.15	1.235
MD0317	4.35	0.5705	1.3445	8.1555	343.15	1.232
MD0318	4.35	0.5705	1.3445	8.1555	348.15	1.229
MD0319	4.35	0.5705	1.3445	8.1555	353.15	1.227
MD0320	5.136	0.45075	1.27225	9.70725	296.15	1.22
MD0321	3.66575	0.337	0.315	0.888	293.15	1.0636
MD0322	3.66575	0.337	0.315	0.888	298.15	1.0606
MD0323	3.66575	0.337	0.315	0.888	303.15	1.0575
MD0324	3.66575	0.337	0.315	0.888	308.15	1.0544
MD0325	3.66575	0.337	0.315	0.888	313.15	1.0514
MD0326	3.66575	0.337	0.315	0.888	318.15	1.0483
MD0327	3.66575	0.337	0.315	0.888	323.15	1.0452
MD0328	3.66575	0.337	0.315	0.888	328.15	1.0421
MD0329	3.66575	0.337	0.315	0.888	333.15	1.039
MD0330	3.66575	0.337	0.315	0.888	338.15	1.036
MD0331	3.66575	0.337	0.315	0.888	343.15	1.0329
MD0332	4.29768	0.37836	0.432	4.763	298.15	1.118
MD0333	4.29768	0.37836	0.432	4.763	303.15	1.1156
MD0334	4.29768	0.37836	0.432	4.763	308.15	1.1122
MD0335	4.29768	0.37836	0.432	4.763	313.15	1.1097
MD0336	4.29768	0.37836	0.432	4.763	318.15	1.1064
MD0337	4.29768	0.37836	0.432	4.763	323.15	1.1037
MD0338	4.29768	0.37836	0.432	4.763	328.15	1.1006
MD0339	4.29768	0.37836	0.432	4.763	333.15	1.0968
MD0340	4.29768	0.37836	0.432	4.763	338.15	1.0948
MD0341	4.29768	0.37836	0.432	4.763	343.15	1.091
MD0342	4.29768	0.37836	0.432	4.763	348.15	1.089
MD0343	4.29768	0.37836	0.432	4.763	353.15	1.087
MD0344	4.29768	0.37836	0.432	4.763	358.15	1.0832
MD0345	4.29768	0.37836	0.432	4.763	363.15	1.082
MD0346	4.29768	0.37836	0.432	4.763	368.15	1.0774
MD0347	4.22154	0.38058	0.396	4.4585	303.15	1.1139
MD0348	4.22154	0.38058	0.396	4.4585	308.15	1.1109
MD0349	4.22154	0.38058	0.396	4.4585	313.15	1.1081
MD0350	4.22154	0.38058	0.396	4.4585	318.15	1.1053
MD0351	4.22154	0.38058	0.396	4.4585	323.15	1.1025
MD0352	4.22154	0.38058	0.396	4.4585	328.15	1.0997
MD0353	4.22154	0.38058	0.396	4.4585	333.15	1.0969
MD0354	4.22154	0.38058	0.396	4.4585	338.15	1.0941
MD0355	4.22154	0.38058	0.396	4.4585	343.15	1.0913
MD0356	4.22154	0.38058	0.396	4.4585	348.15	1.0886
MD0357	4.22154	0.38058	0.396	4.4585	353.15	1.0858
MD0358	4.22154	0.38058	0.396	4.4585	358.15	1.083
MD0359	4.22154	0.38058	0.396	4.4585	363.15	1.0803
MD0360	4.22154	0.38058	0.396	4.4585	298.15	1.117
MD0361	4.22154	0.38058	0.396	4.4585	283.15	1.1229
MD0362	4.22154	0.38058	0.396	4.4585	293.15	1.1171
MD0363	4.22154	0.38058	0.396	4.4585	368.15	1.0767
MD0364	4.09464	0.38428	0.336	3.951	298.15	1.117
MD0365	4.09464	0.38428	0.336	3.951	303.15	1.1141
MD0366	4.09464	0.38428	0.336	3.951	308.15	1.1111
MD0367	4.09464	0.38428	0.336	3.951	313.15	1.1082
MD0368	4.09464	0.38428	0.336	3.951	318.15	1.1052
MD0369	4.09464	0.38428	0.336	3.951	323.15	1.1023
MD0370	4.09464	0.38428	0.336	3.951	328.15	1.0993
MD0371	4.09464	0.38428	0.336	3.951	333.15	1.0962
MD0372	4.09464	0.38428	0.336	3.951	338.15	1.0934
MD0373	4.09464	0.38428	0.336	3.951	343.15	1.0904
MD0374	4.09464	0.38428	0.336	3.951	348.15	1.0875
MD0375	4.09464	0.38428	0.336	3.951	353.15	1.0847
MD0376	4.09464	0.38428	0.336	3.951	358.15	1.0816
MD0377	4.09464	0.38428	0.336	3.951	363.15	1.0788
MD0378	4.09464	0.38428	0.336	3.951	368.15	1.0757
MD0379	3.14575	0.42325	0	10.445	303.15	1.2424
MD0380	3.14575	0.42325	0	10.445	308.15	1.2432
MD0381	3.14575	0.42325	0	10.445	313.15	1.2398
MD0382	3.14575	0.42325	0	10.445	318.15	1.2363
MD0383	3.14575	0.42325	0	10.445	323.15	1.2324
MD0384	3.14575	0.42325	0	10.445	328.15	1.2293
MD0385	3.14575	0.42325	0	10.445	333.15	1.226
MD0386	3.14575	0.42325	0	10.445	338.15	1.2223
MD0387	3.14575	0.42325	0	10.445	343.15	1.2188
MD0388	3.14575	0.42325	0	10.445	348.15	1.2153
MD0389	3.14575	0.42325	0	10.445	353.15	1.2119
MD0390	3.14575	0.42325	0	10.445	358.15	1.2083
MD0391	3.14575	0.42325	0	10.445	363.15	1.2045
MD0392	3.14575	0.42325	0	10.445	368.15	1.2013
MD0393	3.1934	0.4196	0	8.5778	303.15	1.229
MD0394	3.1934	0.4196	0	8.5778	313.15	1.222
MD0395	3.1934	0.4196	0	8.5778	323.15	1.2151
MD0396	3.1934	0.4196	0	8.5778	333.15	1.2079
MD0397	3.1934	0.4196	0	8.5778	343.15	1.2009
MD0398	3.1934	0.4196	0	8.5778	353.15	1.1936
MD0399	3.1934	0.4196	0	8.5778	363.15	1.1864
MD0400	3.1934	0.4196	0	8.5778	368.15	1.1828
MD0401	3.23152	0.41668	0	7.08404	303.15	1.2163
MD0402	3.23152	0.41668	0	7.08404	308.15	1.2124
MD0403	3.23152	0.41668	0	7.08404	313.15	1.2086
MD0404	3.23152	0.41668	0	7.08404	318.15	1.2052
MD0405	3.23152	0.41668	0	7.08404	323.15	1.202
MD0406	3.23152	0.41668	0	7.08404	328.15	1.198
MD0407	3.23152	0.41668	0	7.08404	333.15	1.1947
MD0408	3.23152	0.41668	0	7.08404	338.15	1.1907
MD0409	3.23152	0.41668	0	7.08404	343.15	1.187
MD0410	3.23152	0.41668	0	7.08404	348.15	1.1834
MD0411	3.23152	0.41668	0	7.08404	353.15	1.1792
MD0412	3.23152	0.41668	0	7.08404	358.15	1.1761
MD0413	3.23152	0.41668	0	7.08404	363.15	1.1723
MD0414	3.23152	0.41668	0	7.08404	368.15	1.1688
MD0415	3.14575	0.42325	0	10.445	298.15	1.2501
MD0416	3.1934	0.4196	0	8.5778	298.15	1.2326
MD0417	3.1934	0.4196	0	8.5778	308.15	1.2256
MD0418	3.1934	0.4196	0	8.5778	318.15	1.2185
MD0419	3.1934	0.4196	0	8.5778	328.15	1.2114
MD0420	3.1934	0.4196	0	8.5778	338.15	1.2043
MD0421	3.1934	0.4196	0	8.5778	348.15	1.1972
MD0422	3.1934	0.4196	0	8.5778	358.15	1.19
MD0423	3.23152	0.41668	0	7.08404	298.15	1.2195
MD0424	3.45627	0.38058	0.264	3.66914	298.15	1.0999
MD0425	3.45627	0.38058	0.264	3.66914	303.15	1.0968
MD0426	3.45627	0.38058	0.264	3.66914	308.15	1.0938
MD0427	3.45627	0.38058	0.264	3.66914	313.15	1.0909
MD0428	3.45627	0.38058	0.264	3.66914	318.15	1.0879
MD0429	3.45627	0.38058	0.264	3.66914	323.15	1.0848
MD0430	3.45627	0.38058	0.264	3.66914	328.15	1.0818
MD0431	3.45627	0.38058	0.264	3.66914	333.15	1.0788
MD0432	3.45627	0.38058	0.264	3.66914	338.15	1.0759
MD0433	3.45627	0.38058	0.264	3.66914	343.15	1.0728
MD0434	3.45627	0.38058	0.264	3.66914	348.15	1.0686
MD0435	3.45627	0.38058	0.264	3.66914	353.15	1.0655
MD0436	3.45627	0.38058	0.264	3.66914	358.15	1.0624
MD0437	3.45627	0.38058	0.264	3.66914	363.15	1.059
MD0438	3.45627	0.38058	0.264	3.66914	368.15	1.0562
MD0439	3.43875	0.3865	0.2	3.0485	298.15	1.1018
MD0440	3.43875	0.3865	0.2	3.0485	303.15	1.0986
MD0441	3.43875	0.3865	0.2	3.0485	308.15	1.0955
MD0442	3.43875	0.3865	0.2	3.0485	313.15	1.0926
MD0443	3.43875	0.3865	0.2	3.0485	318.15	1.0893
MD0444	3.43875	0.3865	0.2	3.0485	323.15	1.0862
MD0445	3.43875	0.3865	0.2	3.0485	328.15	1.083
MD0446	3.43875	0.3865	0.2	3.0485	333.15	1.0797
MD0447	3.43875	0.3865	0.2	3.0485	338.15	1.0767
MD0448	3.43875	0.3865	0.2	3.0485	343.15	1.074
MD0449	3.43875	0.3865	0.2	3.0485	348.15	1.0705
MD0450	3.43875	0.3865	0.2	3.0485	353.15	1.0675
MD0451	3.43875	0.3865	0.2	3.0485	358.15	1.0642
MD0452	3.43875	0.3865	0.2	3.0485	363.15	1.06
MD0453	3.43875	0.3865	0.2	3.0485	368.15	1.0546
MD0454	3.4278	0.3902	0.16	2.6606	298.15	1.1037
MD0455	3.4278	0.3902	0.16	2.6606	303.15	1.1004
MD0456	3.4278	0.3902	0.16	2.6606	308.15	1.0973
MD0457	3.4278	0.3902	0.16	2.6606	313.15	1.0942
MD0458	3.4278	0.3902	0.16	2.6606	318.15	1.091
MD0459	3.4278	0.3902	0.16	2.6606	323.15	1.0877
MD0460	3.4278	0.3902	0.16	2.6606	328.15	1.0846
MD0461	3.4278	0.3902	0.16	2.6606	333.15	1.0815
MD0462	3.4278	0.3902	0.16	2.6606	338.15	1.0782
MD0463	3.4278	0.3902	0.16	2.6606	343.15	1.075
MD0464	3.4278	0.3902	0.16	2.6606	348.15	1.0718
MD0465	3.4278	0.3902	0.16	2.6606	353.15	1.0683
MD0466	3.4278	0.3902	0.16	2.6606	358.15	1.0654
MD0467	3.4278	0.3902	0.16	2.6606	363.15	1.0622
MD0468	3.4278	0.3902	0.16	2.6606	368.15	1.059
MD0469	4.84392	0.31524	0.396	0.9671	293.15	1.105
MD0470	4.84392	0.31524	0.396	0.9671	303.15	1.099
MD0471	4.84392	0.31524	0.396	0.9671	313.15	1.092
MD0472	4.84392	0.31524	0.396	0.9671	323.15	1.086
MD0473	4.84392	0.31524	0.396	0.9671	333.15	1.079
MD0474	4.84392	0.31524	0.396	0.9671	343.15	1.073
MD0475	4.84392	0.31524	0.396	0.9671	353.15	1.067
MD0476	4.49	0.337	0.3	1.0015	293.15	1.13
MD0477	4.49	0.337	0.3	1.0015	303.15	1.123
MD0478	4.49	0.337	0.3	1.0015	313.15	1.117
MD0479	4.49	0.337	0.3	1.0015	323.15	1.11
MD0480	4.49	0.337	0.3	1.0015	333.15	1.104
MD0481	4.49	0.337	0.3	1.0015	343.15	1.097
MD0482	4.49	0.337	0.3	1.0015	353.15	1.091
MD0483	4.2688	0.3506	0.24	1.023	293.15	1.145
MD0484	4.2688	0.3506	0.24	1.023	303.15	1.138
MD0485	4.2688	0.3506	0.24	1.023	313.15	1.132
MD0486	4.2688	0.3506	0.24	1.023	323.15	1.125
MD0487	4.2688	0.3506	0.24	1.023	333.15	1.119
MD0488	4.2688	0.3506	0.24	1.023	343.15	1.112
MD0489	4.2688	0.3506	0.24	1.023	353.15	1.106
MD0490	7.14501	0.31524	0.396	3.0296	293.15	1.0078
MD0491	7.14501	0.31524	0.396	3.0296	298.15	1.0045
MD0492	7.14501	0.31524	0.396	3.0296	303.15	1.0013
MD0493	7.14501	0.31524	0.396	3.0296	308.15	0.9983
MD0494	7.14501	0.31524	0.396	3.0296	313.15	0.9951
MD0495	7.14501	0.31524	0.396	3.0296	318.15	0.9919
MD0496	7.14501	0.31524	0.396	3.0296	323.15	0.9886
MD0497	7.14501	0.31524	0.396	3.0296	328.15	0.9854
MD0498	7.14501	0.31524	0.396	3.0296	333.15	0.9822
MD0499	7.14501	0.31524	0.396	3.0296	338.15	0.9789
MD0500	7.14501	0.31524	0.396	3.0296	343.15	0.9757
MD0501	7.47844	0.20208	1.32914	1.55911	303.15	0.9641
MD0502	7.47844	0.20208	1.32914	1.55911	313.15	0.9579
MD0503	7.47844	0.20208	1.32914	1.55911	323.15	0.9522
MD0504	7.47844	0.20208	1.32914	1.55911	333.15	0.946
MD0505	7.47844	0.20208	1.32914	1.55911	343.15	0.9402
MD0506	7.47844	0.20208	1.32914	1.55911	353.15	0.934
MD0507	7.5084	0.1958	1.3174	1.4791	303.15	0.963
MD0508	7.5084	0.1958	1.3174	1.4791	313.15	0.9572
MD0509	7.5084	0.1958	1.3174	1.4791	323.15	0.951
MD0510	7.5084	0.1958	1.3174	1.4791	333.15	0.9452
MD0511	7.5084	0.1958	1.3174	1.4791	343.15	0.9389
MD0512	7.5084	0.1958	1.3174	1.4791	353.15	0.932
MD0513	7.53836	0.18952	1.30566	1.39909	303.15	0.9612
MD0514	7.53836	0.18952	1.30566	1.39909	313.15	0.9549
MD0515	7.53836	0.18952	1.30566	1.39909	323.15	0.949
MD0516	7.53836	0.18952	1.30566	1.39909	333.15	0.9429
MD0517	7.53836	0.18952	1.30566	1.39909	343.15	0.9372
MD0518	7.53836	0.18952	1.30566	1.39909	353.15	0.931
MD0519	6.5975	0.5115	1.7705	5.631	293.15	1.191
MD0520	6.5975	0.5115	1.7705	5.631	298.15	1.188
MD0521	6.5975	0.5115	1.7705	5.631	303.15	1.185
MD0522	6.5975	0.5115	1.7705	5.631	308.15	1.182
MD0523	6.5975	0.5115	1.7705	5.631	313.15	1.179
MD0524	6.5975	0.5115	1.7705	5.631	318.15	1.176
MD0525	6.5975	0.5115	1.7705	5.631	323.15	1.173
MD0526	6.5975	0.5115	1.7705	5.631	328.15	1.17
MD0527	6.5975	0.5115	1.7705	5.631	333.15	1.167
MD0528	6.5975	0.5115	1.7705	5.631	338.15	1.164
MD0529	6.5975	0.5115	1.7705	5.631	343.15	1.161
MD0530	6.5975	0.5115	1.7705	5.631	348.15	1.158
MD0531	6.5975	0.5115	1.7705	5.631	353.15	1.155
MD0532	3.29	0.4525	0.315	1.46325	293.15	1.133
MD0533	3.29	0.4525	0.315	1.46325	298.15	1.13
MD0534	3.29	0.4525	0.315	1.46325	303.15	1.1269
MD0535	3.29	0.4525	0.315	1.46325	308.15	1.1238
MD0536	3.29	0.4525	0.315	1.46325	313.15	1.1206
MD0537	3.29	0.4525	0.315	1.46325	318.15	1.1175
MD0538	3.29	0.4525	0.315	1.46325	323.15	1.1145
MD0539	3.29	0.4525	0.315	1.46325	328.15	1.1114
MD0540	3.29	0.4525	0.315	1.46325	333.15	1.1083
MD0541	3.29	0.4525	0.315	1.46325	338.15	1.1052
MD0542	3.29	0.4525	0.315	1.46325	343.15	1.1022
MD0543	4.4025	0.445	0.6	6.5675	298.15	1.1558
MD0544	4.4025	0.445	0.6	6.5675	303.15	1.1535
MD0545	4.4025	0.445	0.6	6.5675	308.15	1.1506
MD0546	4.4025	0.445	0.6	6.5675	313.15	1.1483
MD0547	4.4025	0.445	0.6	6.5675	318.15	1.1454
MD0548	4.4025	0.445	0.6	6.5675	323.15	1.143
MD0549	4.4025	0.445	0.6	6.5675	328.15	1.1402
MD0550	4.4025	0.445	0.6	6.5675	333.15	1.1379
MD0551	4.4025	0.445	0.6	6.5675	338.15	1.1349
MD0552	4.4025	0.445	0.6	6.5675	343.15	1.1326
MD0553	4.4025	0.445	0.6	6.5675	348.15	1.1296
MD0554	4.4025	0.445	0.6	6.5675	353.15	1.1266
MD0555	4.4025	0.445	0.6	6.5675	358.15	1.1243
MD0556	4.4025	0.445	0.6	6.5675	363.15	1.122
MD0557	4.4025	0.445	0.6	6.5675	368.15	1.1191
MD0558	3.88587	0.48376	0.396	4.97239	303.15	1.1854
MD0559	3.88587	0.48376	0.396	4.97239	283.15	1.2001
MD0560	3.88587	0.48376	0.396	4.97239	293.15	1.1943
MD0561	3.88587	0.48376	0.396	4.97239	313.15	1.1827
MD0562	3.88587	0.48376	0.396	4.97239	323.15	1.177
MD0563	3.88587	0.48376	0.396	4.97239	333.15	1.1713
MD0564	3.88587	0.48376	0.396	4.97239	343.15	1.1648
MD0565	3.88587	0.48376	0.396	4.97239	353.15	1.1575
MD0566	3.88587	0.48376	0.396	4.97239	363.15	1.1495
MD0567	3.88587	0.48376	0.396	4.97239	298.15	1.1912
MD0568	3.88587	0.48376	0.396	4.97239	308.15	1.1857
MD0569	3.88587	0.48376	0.396	4.97239	318.15	1.1802
MD0570	3.88587	0.48376	0.396	4.97239	328.15	1.1747
MD0571	3.88587	0.48376	0.396	4.97239	338.15	1.1708
MD0572	3.88587	0.48376	0.396	4.97239	348.15	1.1655
MD0573	3.88587	0.48376	0.396	4.97239	358.15	1.1602
MD0574	3.88587	0.48376	0.396	4.97239	368.15	1.1549
MD0575	3.64275	0.502	0.3	4.22175	298.15	1.203
MD0576	3.64275	0.502	0.3	4.22175	303.15	1.2002
MD0577	3.64275	0.502	0.3	4.22175	308.15	1.1976
MD0578	3.64275	0.502	0.3	4.22175	313.15	1.1951
MD0579	3.64275	0.502	0.3	4.22175	318.15	1.1922
MD0580	3.64275	0.502	0.3	4.22175	323.15	1.1891
MD0581	3.64275	0.502	0.3	4.22175	328.15	1.1868
MD0582	3.64275	0.502	0.3	4.22175	333.15	1.1844
MD0583	3.64275	0.502	0.3	4.22175	338.15	1.1814
MD0584	3.64275	0.502	0.3	4.22175	343.15	1.1781
MD0585	3.64275	0.502	0.3	4.22175	348.15	1.176
MD0586	3.64275	0.502	0.3	4.22175	353.15	1.1732
MD0587	3.64275	0.502	0.3	4.22175	358.15	1.1706
MD0588	3.64275	0.502	0.3	4.22175	363.15	1.1678
MD0589	3.64275	0.502	0.3	4.22175	368.15	1.1652
MD0590	2.72028	0.52984	0	15.0437	308.15	1.283
MD0591	2.72028	0.52984	0	15.0437	318.15	1.2759
MD0592	2.72028	0.52984	0	15.0437	328.15	1.2688
MD0593	2.72028	0.52984	0	15.0437	338.15	1.2619
MD0594	2.72028	0.52984	0	15.0437	348.15	1.255
MD0595	2.72028	0.52984	0	15.0437	358.15	1.248
MD0596	2.73384	0.53227	0	13.9464	303.15	1.303
MD0597	2.73384	0.53227	0	13.9464	308.15	1.299
MD0598	2.72028	0.52984	0	15.0437	298.15	1.2899
MD0599	2.73384	0.53227	0	13.9464	298.15	1.3064
MD0600	2.73384	0.53227	0	13.9464	313.15	1.2952
MD0601	2.73384	0.53227	0	13.9464	318.15	1.292
MD0602	2.73384	0.53227	0	13.9464	323.15	1.2886
MD0603	2.73384	0.53227	0	13.9464	328.15	1.2851
MD0604	2.73384	0.53227	0	13.9464	333.15	1.2817
MD0605	2.73384	0.53227	0	13.9464	338.15	1.2782
MD0606	2.73384	0.53227	0	13.9464	343.15	1.2749
MD0607	2.73384	0.53227	0	13.9464	348.15	1.2715
MD0608	2.73384	0.53227	0	13.9464	353.15	1.2682
MD0609	2.73384	0.53227	0	13.9464	358.15	1.2648
MD0610	2.73384	0.53227	0	13.9464	363.15	1.2615
MD0611	2.73384	0.53227	0	13.9464	368.15	1.2581
MD0612	2.77	0.53875	0	11.0203	298.15	1.2976
MD0613	2.77	0.53875	0	11.0203	303.15	1.2945
MD0614	2.77	0.53875	0	11.0203	308.15	1.2906
MD0615	2.77	0.53875	0	11.0203	313.15	1.287
MD0616	2.77	0.53875	0	11.0203	318.15	1.2836
MD0617	2.77	0.53875	0	11.0203	323.15	1.2809
MD0618	2.77	0.53875	0	11.0203	328.15	1.2766
MD0619	2.77	0.53875	0	11.0203	333.15	1.2736
MD0620	2.77	0.53875	0	11.0203	338.15	1.2696
MD0621	2.77	0.53875	0	11.0203	343.15	1.266
MD0622	2.77	0.53875	0	11.0203	348.15	1.2626
MD0623	2.77	0.53875	0	11.0203	353.15	1.2593
MD0624	2.77	0.53875	0	11.0203	358.15	1.2556
MD0625	2.77	0.53875	0	11.0203	363.15	1.2524
MD0626	2.77	0.53875	0	11.0203	368.15	1.2486
MD0627	2.7926	0.5428	0	9.1914	298.15	1.2889
MD0628	2.7926	0.5428	0	9.1914	303.15	1.2855
MD0629	2.7926	0.5428	0	9.1914	308.15	1.2817
MD0630	2.7926	0.5428	0	9.1914	313.15	1.278
MD0631	2.7926	0.5428	0	9.1914	318.15	1.2745
MD0632	2.7926	0.5428	0	9.1914	323.15	1.271
MD0633	2.7926	0.5428	0	9.1914	328.15	1.2673
MD0634	2.7926	0.5428	0	9.1914	333.15	1.2634
MD0635	2.7926	0.5428	0	9.1914	338.15	1.2601
MD0636	2.7926	0.5428	0	9.1914	343.15	1.2568
MD0637	2.7926	0.5428	0	9.1914	348.15	1.2529
MD0638	2.7926	0.5428	0	9.1914	353.15	1.2495
MD0639	2.7926	0.5428	0	9.1914	358.15	1.2457
MD0640	2.7926	0.5428	0	9.1914	363.15	1.2423
MD0641	2.7926	0.5428	0	9.1914	368.15	1.2386
MD0642	3.1206	0.48376	0.264	4.18303	298.15	1.1766
MD0643	3.1206	0.48376	0.264	4.18303	303.15	1.1735
MD0644	3.1206	0.48376	0.264	4.18303	308.15	1.1703
MD0645	3.1206	0.48376	0.264	4.18303	313.15	1.1672
MD0646	3.1206	0.48376	0.264	4.18303	318.15	1.1642
MD0647	3.1206	0.48376	0.264	4.18303	323.15	1.1612
MD0648	3.1206	0.48376	0.264	4.18303	328.15	1.1582
MD0649	3.1206	0.48376	0.264	4.18303	333.15	1.1552
MD0650	3.1206	0.48376	0.264	4.18303	338.15	1.1522
MD0651	3.1206	0.48376	0.264	4.18303	343.15	1.1492
MD0652	3.1206	0.48376	0.264	4.18303	348.15	1.1431
MD0653	3.1206	0.48376	0.264	4.18303	353.15	1.1403
MD0654	3.1206	0.48376	0.264	4.18303	358.15	1.1374
MD0655	3.1206	0.48376	0.264	4.18303	363.15	1.1344
MD0656	3.1206	0.48376	0.264	4.18303	368.15	1.1311
MD0657	3.063	0.502	0.2	3.62375	298.15	1.2051
MD0658	3.063	0.502	0.2	3.62375	303.15	1.202
MD0659	3.063	0.502	0.2	3.62375	308.15	1.199
MD0660	3.063	0.502	0.2	3.62375	313.15	1.1961
MD0661	3.063	0.502	0.2	3.62375	318.15	1.1929
MD0662	3.063	0.502	0.2	3.62375	323.15	1.1884
MD0663	3.063	0.502	0.2	3.62375	328.15	1.1868
MD0664	3.063	0.502	0.2	3.62375	333.15	1.184
MD0665	3.063	0.502	0.2	3.62375	338.15	1.1807
MD0666	3.063	0.502	0.2	3.62375	343.15	1.1777
MD0667	3.063	0.502	0.2	3.62375	348.15	1.1746
MD0668	3.063	0.502	0.2	3.62375	353.15	1.1719
MD0669	3.063	0.502	0.2	3.62375	358.15	1.1685
MD0670	3.063	0.502	0.2	3.62375	363.15	1.1661
MD0671	3.063	0.502	0.2	3.62375	368.15	1.1624
MD0672	3.027	0.5134	0.16	3.2742	298.15	1.2201
MD0673	3.027	0.5134	0.16	3.2742	303.15	1.2173
MD0674	3.027	0.5134	0.16	3.2742	308.15	1.2141
MD0675	3.027	0.5134	0.16	3.2742	313.15	1.2114
MD0676	3.027	0.5134	0.16	3.2742	318.15	1.2081
MD0677	3.027	0.5134	0.16	3.2742	323.15	1.2048
MD0678	3.027	0.5134	0.16	3.2742	328.15	1.2021
MD0679	3.027	0.5134	0.16	3.2742	333.15	1.1989
MD0680	3.027	0.5134	0.16	3.2742	338.15	1.1961
MD0681	3.027	0.5134	0.16	3.2742	343.15	1.1936
MD0682	3.027	0.5134	0.16	3.2742	348.15	1.1901
MD0683	3.027	0.5134	0.16	3.2742	353.15	1.1873
MD0684	3.027	0.5134	0.16	3.2742	358.15	1.1841
MD0685	3.027	0.5134	0.16	3.2742	363.15	1.1807
MD0686	3.027	0.5134	0.16	3.2742	368.15	1.1781
MD0687	4.11425	0.4525	0.3	1.57675	293.15	1.014
MD0688	4.11425	0.4525	0.3	1.57675	303.15	1.008
MD0689	4.11425	0.4525	0.3	1.57675	313.15	1.001
MD0690	4.11425	0.4525	0.3	1.57675	323.15	0.995
MD0691	4.11425	0.4525	0.3	1.57675	333.15	0.988
MD0692	4.11425	0.4525	0.3	1.57675	343.15	0.982
MD0693	4.11425	0.4525	0.3	1.57675	353.15	0.976
MD0694	3.868	0.4738	0.24	1.6366	293.15	1.029
MD0695	3.868	0.4738	0.24	1.6366	303.15	1.023
MD0696	3.868	0.4738	0.24	1.6366	313.15	1.017
MD0697	3.868	0.4738	0.24	1.6366	323.15	1.01
MD0698	3.868	0.4738	0.24	1.6366	333.15	1.004
MD0699	3.868	0.4738	0.24	1.6366	343.15	0.997
MD0700	3.868	0.4738	0.24	1.6366	353.15	0.991
MD0701	3.72025	0.48658	0.204	1.67251	293.15	1.04
MD0702	3.72025	0.48658	0.204	1.67251	303.15	1.034
MD0703	3.72025	0.48658	0.204	1.67251	313.15	1.027
MD0704	3.72025	0.48658	0.204	1.67251	323.15	1.02
MD0705	3.72025	0.48658	0.204	1.67251	333.15	1.014
MD0706	3.72025	0.48658	0.204	1.67251	343.15	1.007
MD0707	3.72025	0.48658	0.204	1.67251	353.15	1
MD0708	6.80934	0.41842	0.396	3.54349	293.15	1.0458
MD0709	6.80934	0.41842	0.396	3.54349	298.15	1.0426
MD0710	6.80934	0.41842	0.396	3.54349	303.15	1.0393
MD0711	6.80934	0.41842	0.396	3.54349	308.15	1.036
MD0712	6.80934	0.41842	0.396	3.54349	313.15	1.0327
MD0713	6.80934	0.41842	0.396	3.54349	318.15	1.0295
MD0714	6.80934	0.41842	0.396	3.54349	323.15	1.0263
MD0715	6.80934	0.41842	0.396	3.54349	328.15	1.0231
MD0716	6.80934	0.41842	0.396	3.54349	333.15	1.02
MD0717	6.80934	0.41842	0.396	3.54349	338.15	1.0168
MD0718	6.80934	0.41842	0.396	3.54349	343.15	1.0137
MD0719	4.7595	0.445	1.8065	6.376	293.15	1.198
MD0720	4.7595	0.445	1.8065	6.376	298.15	1.195
MD0721	4.7595	0.445	1.8065	6.376	303.15	1.192
MD0722	4.7595	0.445	1.8065	6.376	308.15	1.189
MD0723	4.7595	0.445	1.8065	6.376	313.15	1.186
MD0724	4.7595	0.445	1.8065	6.376	318.15	1.183
MD0725	4.7595	0.445	1.8065	6.376	323.15	1.181
MD0726	4.7595	0.445	1.8065	6.376	328.15	1.178
MD0727	4.7595	0.445	1.8065	6.376	333.15	1.175
MD0728	4.7595	0.445	1.8065	6.376	338.15	1.172
MD0729	4.7595	0.445	1.8065	6.376	343.15	1.17
MD0730	4.7595	0.445	1.8065	6.376	348.15	1.167
MD0731	4.7595	0.445	1.8065	6.376	353.15	1.164
MD0732	3.148	0.42775	1.25575	3.11525	293.15	1.1496
MD0733	3.148	0.42775	1.25575	3.11525	303.15	1.1461
MD0734	3.148	0.42775	1.25575	3.11525	313.15	1.1398
MD0735	3.148	0.42775	1.25575	3.11525	323.15	1.1338
MD0736	2.7746	0.4232	1.1766	2.8028	293.15	1.1493
MD0737	2.7746	0.4232	1.1766	2.8028	303.15	1.1448
MD0738	2.7746	0.4232	1.1766	2.8028	313.15	1.1381
MD0739	2.7746	0.4232	1.1766	2.8028	323.15	1.1317
MD0740	2.55056	0.42047	1.12911	2.61533	293.15	1.1527
MD0741	2.55056	0.42047	1.12911	2.61533	303.15	1.1481
MD0742	2.55056	0.42047	1.12911	2.61533	313.15	1.1425
MD0743	2.55056	0.42047	1.12911	2.61533	323.15	1.1351
MD0744	2.44125	0.3865	0.945	3.9795	293.15	1.1533
MD0745	2.44125	0.3865	0.945	3.9795	303.15	1.1475
MD0746	2.44125	0.3865	0.945	3.9795	313.15	1.1412
MD0747	2.44125	0.3865	0.945	3.9795	323.15	1.1341
MD0748	2.2092	0.3902	0.928	3.4942	293.15	1.1556
MD0749	2.2092	0.3902	0.928	3.4942	303.15	1.1477
MD0750	2.2092	0.3902	0.928	3.4942	313.15	1.1406
MD0751	2.2092	0.3902	0.928	3.4942	323.15	1.1324
MD0752	2.06997	0.39242	0.9178	3.20302	293.15	1.1497
MD0753	2.06997	0.39242	0.9178	3.20302	303.15	1.1434
MD0754	2.06997	0.39242	0.9178	3.20302	313.15	1.1362
MD0755	2.06997	0.39242	0.9178	3.20302	323.15	1.128
MD0756	1.951	0.337	0.745	1.32475	303.15	1.0931
MD0757	1.951	0.337	0.745	1.32475	313.15	1.0837
MD0758	1.951	0.337	0.745	1.32475	323.15	1.0758
MD0759	1.817	0.3506	0.768	1.3704	303.15	1.0983
MD0760	1.817	0.3506	0.768	1.3704	313.15	1.0898
MD0761	1.817	0.3506	0.768	1.3704	323.15	1.0841
MD0762	1.7366	0.35876	0.7818	1.39779	303.15	1.1035
MD0763	1.7366	0.35876	0.7818	1.39779	313.15	1.0937
MD0764	1.7366	0.35876	0.7818	1.39779	323.15	1.0835
MD0765	1.951	0.337	0.745	1.32475	293.15	1.0954
MD0766	1.817	0.3506	0.768	1.3704	293.15	1.1024
MD0767	1.7366	0.35876	0.7818	1.39779	293.15	1.1061
MD0768	3.7	0.349	0.9772	3.2012	303.15	1.1256
MD0769	3.7	0.349	0.9772	3.2012	313.15	1.12
MD0770	3.7	0.349	0.9772	3.2012	323.15	1.1154
MD0771	3.7	0.349	0.9772	3.2012	333.15	1.1092
MD0772	3.7	0.349	0.9772	3.2012	343.15	1.1052
MD0773	3.7	0.349	0.9772	3.2012	353.15	1.1
MD0774	3.7	0.349	0.9772	3.2012	363.15	1.0955
MD0775	3.11095	0.33185	0.80619	2.66444	303.15	1.1206
MD0776	3.11095	0.33185	0.80619	2.66444	313.15	1.1141
MD0777	3.11095	0.33185	0.80619	2.66444	323.15	1.1092
MD0778	3.11095	0.33185	0.80619	2.66444	333.15	1.1026
MD0779	3.11095	0.33185	0.80619	2.66444	343.15	1.0987
MD0780	3.11095	0.33185	0.80619	2.66444	353.15	1.0935
MD0781	3.11095	0.33185	0.80619	2.66444	363.15	1.0895
MD0782	2.43775	0.31225	0.61075	2.051	303.15	1.1557
MD0783	2.43775	0.31225	0.61075	2.051	313.15	1.1517
MD0784	2.43775	0.31225	0.61075	2.051	323.15	1.1456
MD0785	2.43775	0.31225	0.61075	2.051	333.15	1.1421
MD0786	2.43775	0.31225	0.61075	2.051	343.15	1.1384
MD0787	2.43775	0.31225	0.61075	2.051	353.15	1.1326
MD0788	2.43775	0.31225	0.61075	2.051	363.15	1.1285
MD0789	3.0755	0.4525	2.12475	0.42675	293.15	1.1206
MD0790	3.0755	0.4525	2.12475	0.42675	298.15	1.1171
MD0791	3.0755	0.4525	2.12475	0.42675	303.15	1.1135
MD0792	3.0755	0.4525	2.12475	0.42675	308.15	1.1099
MD0793	3.0755	0.4525	2.12475	0.42675	313.15	1.1064
MD0794	3.0755	0.4525	2.12475	0.42675	318.15	1.1027
MD0795	3.0755	0.4525	2.12475	0.42675	323.15	1.0992
MD0796	3.0755	0.4525	2.12475	0.42675	328.15	1.0957
MD0797	3.0755	0.4525	2.12475	0.42675	333.15	1.0921
MD0798	3.0755	0.4525	2.12475	0.42675	338.15	1.0885
MD0799	3.0755	0.4525	2.12475	0.42675	343.15	1.085
MD0800	3.9401	0.53821	2.40178	4.42958	298.15	1.2014
MD0801	3.9401	0.53821	2.40178	4.42958	303.15	1.1979
MD0802	3.9401	0.53821	2.40178	4.42958	308.15	1.1944
MD0803	3.9401	0.53821	2.40178	4.42958	313.15	1.1909
MD0804	3.9401	0.53821	2.40178	4.42958	318.15	1.1874
MD0805	3.9401	0.53821	2.40178	4.42958	323.15	1.1839
MD0806	3.9401	0.53821	2.40178	4.42958	328.15	1.1804
MD0807	3.9401	0.53821	2.40178	4.42958	333.15	1.1769
MD0808	3.9401	0.53821	2.40178	4.42958	338.15	1.1734
MD0809	3.9401	0.53821	2.40178	4.42958	343.15	1.1699
MD0810	3.2889	0.54829	2.40722	2.52142	293.15	1.2089
MD0811	3.2889	0.54829	2.40722	2.52142	298.15	1.2051
MD0812	3.2889	0.54829	2.40722	2.52142	303.15	1.2012
MD0813	3.2889	0.54829	2.40722	2.52142	308.15	1.1972
MD0814	3.2889	0.54829	2.40722	2.52142	313.15	1.1933
MD0815	3.2889	0.54829	2.40722	2.52142	318.15	1.1894
MD0816	3.2889	0.54829	2.40722	2.52142	323.15	1.1854
MD0817	3.2889	0.54829	2.40722	2.52142	328.15	1.1815
MD0818	3.2889	0.54829	2.40722	2.52142	333.15	1.1775
MD0819	3.2889	0.54829	2.40722	2.52142	338.15	1.1735
MD0820	3.2889	0.54829	2.40722	2.52142	343.15	1.1696
MD0821	1.94	0.5275	2.394	0.274	298.15	1.2626
MD0822	1.94	0.5275	2.394	0.274	303.15	1.2581
MD0823	1.94	0.5275	2.394	0.274	308.15	1.2546
MD0824	1.94	0.5275	2.394	0.274	313.15	1.2511
MD0825	1.94	0.5275	2.394	0.274	318.15	1.2476
MD0826	1.94	0.5275	2.394	0.274	323.15	1.244
MD0827	1.94	0.5275	2.394	0.274	328.15	1.2405
MD0828	1.94	0.5275	2.394	0.274	333.15	1.237
MD0829	1.94	0.5275	2.394	0.274	338.15	1.2336
MD0830	1.94	0.5275	2.394	0.274	343.15	1.2301
MD0831	1.94	0.5275	2.394	0.274	293.15	1.2651
MD0832	7.6465	0.5275	2.392	3.9025	293.15	1.1444
MD0833	7.6465	0.5275	2.392	3.9025	298.15	1.1406
MD0834	7.6465	0.5275	2.392	3.9025	303.15	1.1369
MD0835	7.6465	0.5275	2.392	3.9025	308.15	1.133
MD0836	7.6465	0.5275	2.392	3.9025	313.15	1.1294
MD0837	7.6465	0.5275	2.392	3.9025	318.15	1.1256
MD0838	7.6465	0.5275	2.392	3.9025	323.15	1.1218
MD0839	7.6465	0.5275	2.392	3.9025	328.15	1.1179
MD0840	7.6465	0.5275	2.392	3.9025	333.15	1.1144
MD0841	7.6465	0.5275	2.392	3.9025	338.15	1.1107
MD0842	7.6465	0.5275	2.392	3.9025	343.15	1.1069
MD0843	7.09525	0.54325	2.3665	1.95275	303.15	1.1369
MD0844	7.09525	0.54325	2.3665	1.95275	313.15	1.1294
MD0845	7.09525	0.54325	2.3665	1.95275	323.15	1.1218
MD0846	7.09525	0.54325	2.3665	1.95275	333.15	1.1144
MD0847	6.58459	0.53821	2.35354	4.10061	293.15	1.1619
MD0848	6.58459	0.53821	2.35354	4.10061	298.15	1.1583
MD0849	6.58459	0.53821	2.35354	4.10061	303.15	1.1547
MD0850	6.58459	0.53821	2.35354	4.10061	308.15	1.1512
MD0851	6.58459	0.53821	2.35354	4.10061	313.15	1.1476
MD0852	6.58459	0.53821	2.35354	4.10061	318.15	1.1441
MD0853	6.58459	0.53821	2.35354	4.10061	323.15	1.1406
MD0854	6.58459	0.53821	2.35354	4.10061	328.15	1.1371
MD0855	6.58459	0.53821	2.35354	4.10061	333.15	1.1336
MD0856	6.58459	0.53821	2.35354	4.10061	338.15	1.1301
MD0857	6.58459	0.53821	2.35354	4.10061	343.15	1.1266
MD0858	6.233	0.445	1.7705	5.631	293.15	1.142
MD0859	6.233	0.445	1.7705	5.631	298.15	1.1384
MD0860	6.233	0.445	1.7705	5.631	303.15	1.1348
MD0861	6.233	0.445	1.7705	5.631	308.15	1.1312
MD0862	6.233	0.445	1.7705	5.631	313.15	1.1275
MD0863	6.233	0.445	1.7705	5.631	318.15	1.124
MD0864	6.233	0.445	1.7705	5.631	323.15	1.1204
MD0865	6.233	0.445	1.7705	5.631	328.15	1.1167
MD0866	6.233	0.445	1.7705	5.631	333.15	1.1137
MD0867	6.233	0.445	1.7705	5.631	338.15	1.1101
MD0868	6.233	0.445	1.7705	5.631	343.15	1.1065
MD0869	6.33874	0.48376	1.96447	3.71748	303.15	1.132
MD0870	6.33874	0.48376	1.96447	3.71748	293.15	1.141
MD0871	6.33874	0.48376	1.96447	3.71748	298.15	1.138
MD0872	6.33874	0.48376	1.96447	3.71748	308.15	1.131
MD0873	6.33874	0.48376	1.96447	3.71748	313.15	1.128
MD0874	6.33874	0.48376	1.96447	3.71748	318.15	1.125
MD0875	6.33874	0.48376	1.96447	3.71748	323.15	1.121
MD0876	6.33874	0.48376	1.96447	3.71748	328.15	1.118
MD0877	6.33874	0.48376	1.96447	3.71748	333.15	1.115
MD0878	6.33874	0.48376	1.96447	3.71748	338.15	1.112
MD0879	6.33874	0.48376	1.96447	3.71748	343.15	1.108
MD0880	6.33874	0.48376	1.96447	3.71748	348.15	1.105
MD0881	6.3885	0.502	2.05575	2.817	303.15	1.1346
MD0882	6.3885	0.502	2.05575	2.817	313.15	1.1276
MD0883	6.3885	0.502	2.05575	2.817	323.15	1.1209
MD0884	6.3885	0.502	2.05575	2.817	333.15	1.1138
MD0885	6.4196	0.5134	2.1128	2.2542	303.15	1.1341
MD0886	6.4196	0.5134	2.1128	2.2542	313.15	1.1273
MD0887	6.4196	0.5134	2.1128	2.2542	323.15	1.1204
MD0888	6.4196	0.5134	2.1128	2.2542	333.15	1.1131
MD0889	6.43826	0.52024	2.14703	1.91652	303.15	1.1337
MD0890	6.43826	0.52024	2.14703	1.91652	313.15	1.127
MD0891	6.43826	0.52024	2.14703	1.91652	323.15	1.1202
MD0892	6.43826	0.52024	2.14703	1.91652	333.15	1.113
MD0893	4.80787	0.53821	2.35222	0.01983	298.15	1.1973
MD0894	4.80787	0.53821	2.35222	0.01983	303.15	1.1935
MD0895	4.80787	0.53821	2.35222	0.01983	308.15	1.1898
MD0896	4.80787	0.53821	2.35222	0.01983	313.15	1.186
MD0897	4.80787	0.53821	2.35222	0.01983	318.15	1.1824
MD0898	4.80787	0.53821	2.35222	0.01983	323.15	1.1787
MD0899	4.80787	0.53821	2.35222	0.01983	328.15	1.175
MD0900	4.80787	0.53821	2.35222	0.01983	333.15	1.1713
MD0901	4.80787	0.53821	2.35222	0.01983	338.15	1.1677
MD0902	4.80787	0.53821	2.35222	0.01983	343.15	1.164
MD0903	4.80787	0.53821	2.35222	0.01983	293.15	1.201
MD0904	4.2605	0.346	1.7705	0.9955	293.15	1.1774
MD0905	4.2605	0.346	1.7705	0.9955	298.15	1.1736
MD0906	4.2605	0.346	1.7705	0.9955	303.15	1.1685
MD0907	4.2605	0.346	1.7705	0.9955	308.15	1.166
MD0908	4.2605	0.346	1.7705	0.9955	313.15	1.1622
MD0909	4.2605	0.346	1.7705	0.9955	318.15	1.1584
MD0910	4.2605	0.346	1.7705	0.9955	323.15	1.1546
MD0911	4.2605	0.346	1.7705	0.9955	328.15	1.1512
MD0912	4.2605	0.346	1.7705	0.9955	333.15	1.1474
MD0913	4.2605	0.346	1.7705	0.9955	338.15	1.1435
MD0914	4.2605	0.346	1.7705	0.9955	343.15	1.1397
MD0915	4.2605	0.346	1.7705	0.9955	293.15	1.0974
MD0916	4.2605	0.346	1.7705	0.9955	298.15	1.0939
MD0917	4.2605	0.346	1.7705	0.9955	303.15	1.0903
MD0918	4.2605	0.346	1.7705	0.9955	308.15	1.0866
MD0919	4.2605	0.346	1.7705	0.9955	313.15	1.0833
MD0920	4.2605	0.346	1.7705	0.9955	318.15	1.0797
MD0921	4.2605	0.346	1.7705	0.9955	323.15	1.0761
MD0922	4.2605	0.346	1.7705	0.9955	328.15	1.0735
MD0923	4.2605	0.346	1.7705	0.9955	333.15	1.0692
MD0924	4.2605	0.346	1.7705	0.9955	338.15	1.0657
MD0925	4.2605	0.346	1.7705	0.9955	343.15	1.0623
MD0926	5.5975	0.5115	1.8815	5.9545	293.15	1.234
MD0927	5.5975	0.5115	1.8815	5.9545	298.15	1.231
MD0928	5.5975	0.5115	1.8815	5.9545	303.15	1.228
MD0929	5.5975	0.5115	1.8815	5.9545	308.15	1.224
MD0930	5.5975	0.5115	1.8815	5.9545	313.15	1.221
MD0931	5.5975	0.5115	1.8815	5.9545	318.15	1.218
MD0932	5.5975	0.5115	1.8815	5.9545	323.15	1.215
MD0933	5.5975	0.5115	1.8815	5.9545	328.15	1.212
MD0934	5.5975	0.5115	1.8815	5.9545	333.15	1.209
MD0935	5.5975	0.5115	1.8815	5.9545	338.15	1.207
MD0936	5.5975	0.5115	1.8815	5.9545	343.15	1.204
MD0937	5.5975	0.5115	1.8815	5.9545	348.15	1.201
MD0938	5.48717	0.57287	2.11321	4.15097	283.15	1.1915
MD0939	5.48717	0.57287	2.11321	4.15097	293.15	1.1851
MD0940	5.48717	0.57287	2.11321	4.15097	303.15	1.1786
MD0941	5.48717	0.57287	2.11321	4.15097	313.15	1.1723
MD0942	5.48717	0.57287	2.11321	4.15097	323.15	1.166
MD0943	5.48717	0.57287	2.11321	4.15097	333.15	1.1603
MD0944	5.48717	0.57287	2.11321	4.15097	343.15	1.154
MD0945	5.48717	0.57287	2.11321	4.15097	353.15	1.1466
MD0946	5.48717	0.57287	2.11321	4.15097	363.15	1.1388
MD0947	2.07424	0.53821	2.47985	0.58746	298.15	1.22
MD0948	2.07424	0.53821	2.47985	0.58746	323.15	1.21
MD0949	2.07424	0.53821	2.47985	0.58746	333.15	1.2
MD0950	2.07424	0.53821	2.47985	0.58746	348.15	1.19
MD0951	2.07424	0.53821	2.47985	0.58746	363.15	1.18
MD0952	2.145	0.3865	0.87375	2.88975	303.15	1.1318
MD0953	2.145	0.3865	0.87375	2.88975	313.15	1.1252
MD0954	2.145	0.3865	0.87375	2.88975	323.15	1.1186
MD0955	2.145	0.3865	0.87375	2.88975	333.15	1.112
MD0956	1.8932	0.3902	0.852	2.3318	303.15	1.1315
MD0957	1.8932	0.3902	0.852	2.3318	313.15	1.1243
MD0958	1.8932	0.3902	0.852	2.3318	323.15	1.1171
MD0959	1.8932	0.3902	0.852	2.3318	333.15	1.1099
MD0960	1.74212	0.39242	0.83895	1.99703	303.15	1.1309
MD0961	1.74212	0.39242	0.83895	1.99703	313.15	1.1238
MD0962	1.74212	0.39242	0.83895	1.99703	323.15	1.1166
MD0963	1.74212	0.39242	0.83895	1.99703	333.15	1.1095
MD0964	2.67987	0.25864	0.396	6.03099	298.2	1.0776
MD0965	2.29275	0.25	0.3	5.40675	298.2	1.0707
MD0966	2.0508	0.2446	0.24	5.0166	298.2	1.0664
MD0967	1.90563	0.24136	0.204	4.78251	298.2	1.0631
MD0968	1.76046	0.23812	0.168	4.54842	298.2	1.0606
MD0969	3.392	0.4125	1.3485	0.9905	293.15	1.263
MD0970	3.392	0.4125	1.3485	0.9905	298.15	1.259
MD0971	3.392	0.4125	1.3485	0.9905	303.15	1.255
MD0972	3.392	0.4125	1.3485	0.9905	308.15	1.252
MD0973	3.392	0.4125	1.3485	0.9905	313.15	1.248
MD0974	3.392	0.4125	1.3485	0.9905	318.15	1.245
MD0975	3.392	0.4125	1.3485	0.9905	323.15	1.241
MD0976	3.392	0.4125	1.3485	0.9905	328.15	1.238
MD0977	3.392	0.4125	1.3485	0.9905	333.15	1.234
MD0978	3.392	0.4125	1.3485	0.9905	338.15	1.231
MD0979	3.392	0.4125	1.3485	0.9905	343.15	1.228
MD0980	3.392	0.4125	1.3485	0.9905	348.15	1.224
MD0981	4.0975	0.5115	1.3185	6.5075	303.15	1.2371
MD0982	2.95256	0.54272	0.396	6.74722	293.15	1.2031
MD0983	2.95256	0.54272	0.396	6.74722	298.15	1.1988
MD0984	2.95256	0.54272	0.396	6.74722	303.15	1.1946
MD0985	2.95256	0.54272	0.396	6.74722	308.15	1.19
MD0986	2.95256	0.54272	0.396	6.74722	313.15	1.1859
MD0987	2.95256	0.54272	0.396	6.74722	318.15	1.1816
MD0988	2.95256	0.54272	0.396	6.74722	323.15	1.1771
MD0989	2.95256	0.54272	0.396	6.74722	328.15	1.1728
MD0990	2.95256	0.54272	0.396	6.74722	333.15	1.1679
MD0991	2.8467	0.25864	0.396	6.03099	293.15	1.072
MD0992	2.8467	0.25864	0.396	6.03099	298.15	1.0681
MD0993	2.8467	0.25864	0.396	6.03099	303.15	1.0641
MD0994	2.8467	0.25864	0.396	6.03099	308.15	1.0599
MD0995	2.8467	0.25864	0.396	6.03099	313.15	1.0558
MD0996	2.8467	0.25864	0.396	6.03099	318.15	1.0518
MD0997	2.8467	0.25864	0.396	6.03099	323.15	1.0476
MD0998	2.8467	0.25864	0.396	6.03099	328.15	1.044
MD0999	2.8467	0.25864	0.396	6.03099	333.15	1.0398
MD1000	1.8905	0.2005	0.315	1.75725	293.15	1.0603
MD1001	1.8905	0.2005	0.315	1.75725	298.15	1.057
MD1002	1.8905	0.2005	0.315	1.75725	303.15	1.0537
MD1003	1.8905	0.2005	0.315	1.75725	308.15	1.0505
MD1004	1.8905	0.2005	0.315	1.75725	313.15	1.0472
MD1005	1.8905	0.2005	0.315	1.75725	318.15	1.0439
MD1006	1.8905	0.2005	0.315	1.75725	323.15	1.0406
MD1007	1.8905	0.2005	0.315	1.75725	328.15	1.0374
MD1008	1.8905	0.2005	0.315	1.75725	333.15	1.0341
MD1009	1.8905	0.2005	0.315	1.75725	338.15	1.0309
MD1010	1.8905	0.2005	0.315	1.75725	343.15	1.0276
MD1011	2.63565	0.25864	0.396	5.23503	293.2	1.0995
MD1012	2.63565	0.25864	0.396	5.23503	298.2	1.0967
MD1013	2.63565	0.25864	0.396	5.23503	303.2	1.093
MD1014	2.63565	0.25864	0.396	5.23503	308.2	1.0901
MD1015	2.63565	0.25864	0.396	5.23503	313.2	1.0873
MD1016	2.63565	0.25864	0.396	5.23503	318.2	1.0843
MD1017	2.24325	0.25	0.3	4.51575	293.2	1.0948
MD1018	2.24325	0.25	0.3	4.51575	298.2	1.0921
MD1019	2.24325	0.25	0.3	4.51575	303.2	1.089
MD1020	2.24325	0.25	0.3	4.51575	308.2	1.0858
MD1021	2.24325	0.25	0.3	4.51575	313.2	1.0829
MD1022	2.24325	0.25	0.3	4.51575	318.2	1.0795
MD1023	1.998	0.2446	0.24	4.0662	293.2	1.0918
MD1024	1.998	0.2446	0.24	4.0662	298.2	1.0893
MD1025	1.998	0.2446	0.24	4.0662	303.2	1.086
MD1026	1.998	0.2446	0.24	4.0662	308.2	1.0819
MD1027	1.998	0.2446	0.24	4.0662	313.2	1.0795
MD1028	1.998	0.2446	0.24	4.0662	318.2	1.0763
MD1029	1.85085	0.24136	0.204	3.79647	293.2	1.0898
MD1030	1.85085	0.24136	0.204	3.79647	298.2	1.087
MD1031	1.85085	0.24136	0.204	3.79647	303.2	1.0838
MD1032	1.85085	0.24136	0.204	3.79647	308.2	1.0803
MD1033	1.85085	0.24136	0.204	3.79647	313.2	1.0761
MD1034	1.85085	0.24136	0.204	3.79647	318.2	1.0736
MD1035	1.7037	0.23812	0.168	3.52674	293.2	1.0885
MD1036	1.7037	0.23812	0.168	3.52674	298.2	1.0852
MD1037	1.7037	0.23812	0.168	3.52674	303.2	1.0818
MD1038	1.7037	0.23812	0.168	3.52674	308.2	1.0782
MD1039	1.7037	0.23812	0.168	3.52674	313.2	1.0745
MD1040	1.7037	0.23812	0.168	3.52674	318.2	1.0717
MD1041	4.14176	0.31524	2.00199	2.31246	288.15	1.0468
MD1042	4.14176	0.31524	2.00199	2.31246	293.15	1.0436
MD1043	4.14176	0.31524	2.00199	2.31246	298.15	1.0404
MD1044	4.14176	0.31524	2.00199	2.31246	303.15	1.0371
MD1045	4.14176	0.31524	2.00199	2.31246	308.15	1.0339
MD1046	4.14176	0.31524	2.00199	2.31246	313.15	1.0306
MD1047	4.14176	0.31524	2.00199	2.31246	318.15	1.0273
MD1048	4.14176	0.31524	2.00199	2.31246	323.15	1.024
MD1049	4.14176	0.31524	2.00199	2.31246	328.15	1.0207
MD1050	4.14176	0.31524	2.00199	2.31246	333.15	1.0176
MD1051	4.14176	0.31524	2.00199	2.31246	338.15	1.0143
MD1052	2.38847	0.43503	2.39007	2.09697	298.15	1.16
MD1053	2.38847	0.43503	2.39007	2.09697	323.15	1.15
MD1054	2.38847	0.43503	2.39007	2.09697	333.15	1.13
MD1055	2.38847	0.43503	2.39007	2.09697	348.15	1.12
MD1056	2.38847	0.43503	2.39007	2.09697	363.15	1.11
MD1057	5.01276	0.31524	1.96447	0.23613	288.15	0.9724
MD1058	5.01276	0.31524	1.96447	0.23613	293.15	0.9692
MD1059	5.01276	0.31524	1.96447	0.23613	298.15	0.9659
MD1060	5.01276	0.31524	1.96447	0.23613	303.15	0.9627
MD1061	5.01276	0.31524	1.96447	0.23613	308.15	0.9594
MD1062	5.01276	0.31524	1.96447	0.23613	313.15	0.9561
MD1063	5.01276	0.31524	1.96447	0.23613	318.15	0.9528
MD1064	5.01276	0.31524	1.96447	0.23613	323.15	0.9495
MD1065	5.01276	0.31524	1.96447	0.23613	328.15	0.9463
MD1066	5.01276	0.31524	1.96447	0.23613	333.15	0.943
MD1067	5.01276	0.31524	1.96447	0.23613	338.15	0.9397
MD1068	3.978	0.5975	2.0625	6.331	303.15	1.2074
MD1069	4.2405	0.623	1.8065	7.4585	296.15	1.26
MD1070	4.81221	0.52372	1.60029	8.75067	303.15	1.2735
MD1071	2.87	0.915	1.951	5.319	296.15	1.45
MD1072	7.7492	0.6492	0.688	9.3562	293.15	1.1908
MD1073	7.7492	0.6492	0.688	9.3562	298.15	1.1871
MD1074	7.7492	0.6492	0.688	9.3562	303.15	1.1834
MD1075	7.7492	0.6492	0.688	9.3562	308.15	1.1797
MD1076	7.7492	0.6492	0.688	9.3562	313.15	1.1761
MD1077	7.7492	0.6492	0.688	9.3562	318.15	1.1724
MD1078	7.7492	0.6492	0.688	9.3562	323.15	1.1687
MD1079	7.7492	0.6492	0.688	9.3562	328.15	1.165
MD1080	7.7492	0.6492	0.688	9.3562	333.15	1.1613
MD1081	7.7492	0.6492	0.688	9.3562	338.15	1.1576
MD1082	7.7492	0.6492	0.688	9.3562	343.15	1.1539
MD1083	8.43164	0.67274	0.7826	4.69374	293.15	1.1592
MD1084	8.43164	0.67274	0.7826	4.69374	298.15	1.1555
MD1085	8.43164	0.67274	0.7826	4.69374	303.15	1.1517
MD1086	8.43164	0.67274	0.7826	4.69374	308.15	1.148
MD1087	8.43164	0.67274	0.7826	4.69374	313.15	1.1442
MD1088	8.43164	0.67274	0.7826	4.69374	318.15	1.1405
MD1089	8.43164	0.67274	0.7826	4.69374	323.15	1.1367
MD1090	8.43164	0.67274	0.7826	4.69374	328.15	1.133
MD1091	8.43164	0.67274	0.7826	4.69374	333.15	1.1292
MD1092	8.43164	0.67274	0.7826	4.69374	338.15	1.1255
MD1093	8.43164	0.67274	0.7826	4.69374	343.15	1.1217
MD1094	8.61776	0.67916	0.8084	3.42216	293.15	1.1462
MD1095	8.61776	0.67916	0.8084	3.42216	298.15	1.1425
MD1096	8.61776	0.67916	0.8084	3.42216	303.15	1.1388
MD1097	8.61776	0.67916	0.8084	3.42216	308.15	1.135
MD1098	8.61776	0.67916	0.8084	3.42216	313.15	1.1313
MD1099	8.61776	0.67916	0.8084	3.42216	318.15	1.1275
MD1100	8.61776	0.67916	0.8084	3.42216	323.15	1.1237
MD1101	8.61776	0.67916	0.8084	3.42216	328.15	1.1199
MD1102	8.61776	0.67916	0.8084	3.42216	333.15	1.1161
MD1103	8.61776	0.67916	0.8084	3.42216	338.15	1.1122
MD1104	8.61776	0.67916	0.8084	3.42216	343.15	1.1084
MD1105	7.97756	0.57287	0.9722	4.3044	303.15	1.1254
MD1106	7.97756	0.57287	0.9722	4.3044	313.15	1.1189
MD1107	7.97756	0.57287	0.9722	4.3044	323.15	1.1125
MD1108	7.97756	0.57287	0.9722	4.3044	333.15	1.1062
MD1109	7.97756	0.57287	0.9722	4.3044	343.15	1.0998
MD1110	7.97756	0.57287	0.9722	4.3044	353.15	1.0935
MD1111	8.3764	0.6198	0.928	2.955	303.15	1.1202
MD1112	8.399	0.4125	1.03	0.779	293.15	1.027
MD1113	8.399	0.4125	1.03	0.779	303.15	1.021
MD1114	8.399	0.4125	1.03	0.779	313.15	1.015
MD1115	8.399	0.4125	1.03	0.779	323.15	1.009
MD1116	8.399	0.4125	1.03	0.779	333.15	1.003
MD1117	8.399	0.4125	1.03	0.779	343.15	0.997
MD1118	8.399	0.4125	1.03	0.779	353.15	0.991
MD1119	8.19806	0.31747	1.0878	0.745	293.15	1.007
MD1120	8.19806	0.31747	1.0878	0.745	303.15	1.001
MD1121	8.19806	0.31747	1.0878	0.745	313.15	0.995
MD1122	8.19806	0.31747	1.0878	0.745	323.15	0.989
MD1123	8.19806	0.31747	1.0878	0.745	333.15	0.983
MD1124	8.19806	0.31747	1.0878	0.745	343.15	0.976
MD1125	8.19806	0.31747	1.0878	0.745	353.15	0.97
MD1126	8.1035	0.27275	1.115	0.729	293.15	0.996
MD1127	8.1035	0.27275	1.115	0.729	303.15	0.99
MD1128	8.1035	0.27275	1.115	0.729	313.15	0.984
MD1129	8.1035	0.27275	1.115	0.729	323.15	0.978
MD1130	8.1035	0.27275	1.115	0.729	333.15	0.972
MD1131	8.1035	0.27275	1.115	0.729	343.15	0.966
MD1132	8.1035	0.27275	1.115	0.729	353.15	0.96
MD1133	8.0444	0.2448	1.132	0.719	293.15	0.99
MD1134	8.0444	0.2448	1.132	0.719	303.15	0.985
MD1135	8.0444	0.2448	1.132	0.719	313.15	0.98
MD1136	8.0444	0.2448	1.132	0.719	323.15	0.973
MD1137	8.0444	0.2448	1.132	0.719	333.15	0.968
MD1138	8.0444	0.2448	1.132	0.719	343.15	0.961
MD1139	8.0444	0.2448	1.132	0.719	353.15	0.955
MD1140	3.94751	0.39666	1.468	6.04238	303.15	1.1879
MD1141	3.94751	0.39666	1.468	6.04238	298.15	1.1979
MD1142	3.94751	0.39666	1.468	6.04238	308.15	1.1926
MD1143	3.94751	0.39666	1.468	6.04238	313.15	1.19
MD1144	3.94751	0.39666	1.468	6.04238	318.15	1.1874
MD1145	3.94751	0.39666	1.468	6.04238	323.15	1.1848
MD1146	3.94751	0.39666	1.468	6.04238	328.15	1.1822
MD1147	3.94751	0.39666	1.468	6.04238	333.15	1.1796
MD1148	3.94751	0.39666	1.468	6.04238	338.15	1.177
MD1149	3.94751	0.39666	1.468	6.04238	343.15	1.1744
MD1150	3.94751	0.39666	1.468	6.04238	348.15	1.1718
MD1151	3.94751	0.39666	1.468	6.04238	353.15	1.1692
MD1152	3.94751	0.39666	1.468	6.04238	293.15	1.2001
MD1153	3.94751	0.39666	1.468	6.04238	363.15	1.1554
MD1154	4.4485	0.5705	0.6	7.84	303.15	1.2445

## Sheet: Table S4.4
Table S4.4.	Input external validation data set of CO17 for consensus prediction model C9
Sample	AMWpmix	Psi_i_1dpmix	ATSC8mpmix	ATSC1epmix	SpMax7_Bh(e)pmix	nRNHRpmix	MLOGP2pmix	SM13_AEA(dm)nmix	CATS2D_02_DLnmix	T(K)	Obs. density
											(g/cm3)
ED001	7.1815	-0.26	0	0.109	0.941	0	4.5035	0	0	293.15	1.287
ED002	7.1815	-0.26	0	0.109	0.941	0	4.5035	0	0	298.15	1.283
ED003	7.1815	-0.26	0	0.109	0.941	0	4.5035	0	0	303.15	1.279
ED004	7.1815	-0.26	0	0.109	0.941	0	4.5035	0	0	308.15	1.276
ED005	7.1815	-0.26	0	0.109	0.941	0	4.5035	0	0	313.15	1.273
ED006	7.1815	-0.26	0	0.109	0.941	0	4.5035	0	0	318.15	1.269
ED007	7.1815	-0.26	0	0.109	0.941	0	4.5035	0	0	323.15	1.266
ED008	7.1815	-0.26	0	0.109	0.941	0	4.5035	0	0	328.15	1.262
ED009	7.1815	-0.26	0	0.109	0.941	0	4.5035	0	0	333.15	1.259
ED010	7.1815	-0.26	0	0.109	0.941	0	4.5035	0	0	338.15	1.255
ED011	7.1815	-0.26	0	0.109	0.941	0	4.5035	0	0	343.15	1.252
ED012	7.1815	-0.26	0	0.109	0.941	0	4.5035	0	0	348.15	1.249
ED013	7.1815	-0.26	0	0.109	0.941	0	4.5035	0	0	353.15	1.246
ED014	7.1815	-0.26	0	0.109	0.941	0	4.5035	0	0	358.15	1.242
ED015	7.1815	-0.26	0	0.109	0.941	0	4.5035	0	0	363.15	1.239
ED016	7.8975	-0.101	0	0.176	1.2785	0	4.907	0.4185	0.5	298.15	1.415
ED017	7.8975	-0.101	0	0.176	1.2785	0	4.907	0.4185	0.5	303.15	1.411
ED018	7.8975	-0.101	0	0.176	1.2785	0	4.907	0.4185	0.5	308.15	1.408
ED019	7.8975	-0.101	0	0.176	1.2785	0	4.907	0.4185	0.5	313.15	1.404
ED020	7.8975	-0.101	0	0.176	1.2785	0	4.907	0.4185	0.5	318.15	1.4
ED021	7.8975	-0.101	0	0.176	1.2785	0	4.907	0.4185	0.5	323.15	1.397
ED022	7.8975	-0.101	0	0.176	1.2785	0	4.907	0.4185	0.5	328.15	1.393
ED023	7.8975	-0.101	0	0.176	1.2785	0	4.907	0.4185	0.5	333.15	1.39
ED024	7.8975	-0.101	0	0.176	1.2785	0	4.907	0.4185	0.5	338.15	1.386
ED025	7.8975	-0.101	0	0.176	1.2785	0	4.907	0.4185	0.5	343.15	1.382
ED026	7.8975	-0.101	0	0.176	1.2785	0	4.907	0.4185	0.5	348.15	1.378
ED027	7.8975	-0.101	0	0.176	1.2785	0	4.907	0.4185	0.5	353.15	1.375
ED028	7.8975	-0.101	0	0.176	1.2785	0	4.907	0.4185	0.5	358.15	1.369
ED029	7.8975	-0.101	0	0.176	1.2785	0	4.907	0.4185	0.5	363.15	1.365
ED030	6.8375	-0.173	0	0.0755	0.9915	0	6.457	0	0.5	293.15	1.211
ED031	6.8375	-0.173	0	0.0755	0.9915	0	6.457	0	0.5	298.15	1.208
ED032	6.8375	-0.173	0	0.0755	0.9915	0	6.457	0	0.5	303.15	1.205
ED033	6.8375	-0.173	0	0.0755	0.9915	0	6.457	0	0.5	308.15	1.202
ED034	6.8375	-0.173	0	0.0755	0.9915	0	6.457	0	0.5	313.15	1.198
ED035	6.8375	-0.173	0	0.0755	0.9915	0	6.457	0	0.5	318.15	1.195
ED036	6.8375	-0.173	0	0.0755	0.9915	0	6.457	0	0.5	323.15	1.192
ED037	6.8375	-0.173	0	0.0755	0.9915	0	6.457	0	0.5	328.15	1.189
ED038	6.8375	-0.173	0	0.0755	0.9915	0	6.457	0	0.5	333.15	1.186
ED039	6.8375	-0.173	0	0.0755	0.9915	0	6.457	0	0.5	338.15	1.183
ED040	6.8375	-0.173	0	0.0755	0.9915	0	6.457	0	0.5	343.15	1.18
ED041	6.8375	-0.173	0	0.0755	0.9915	0	6.457	0	0.5	348.15	1.176
ED042	6.8375	-0.173	0	0.0755	0.9915	0	6.457	0	0.5	353.15	1.173
ED043	6.8375	-0.173	0	0.0755	0.9915	0	6.457	0	0.5	358.15	1.17
ED044	6.8375	-0.173	0	0.0755	0.9915	0	6.457	0	0.5	363.15	1.167
ED045	7.5535	-0.014	0	0.1425	1.329	0	6.8605	0.4185	1	318.15	1.301
ED046	7.5535	-0.014	0	0.1425	1.329	0	6.8605	0.4185	1	323.15	1.298
ED047	7.5535	-0.014	0	0.1425	1.329	0	6.8605	0.4185	1	328.15	1.294
ED048	7.5535	-0.014	0	0.1425	1.329	0	6.8605	0.4185	1	333.15	1.291
ED049	7.5535	-0.014	0	0.1425	1.329	0	6.8605	0.4185	1	338.15	1.288
ED050	7.5535	-0.014	0	0.1425	1.329	0	6.8605	0.4185	1	343.15	1.285
ED051	7.5535	-0.014	0	0.1425	1.329	0	6.8605	0.4185	1	348.15	1.282
ED052	7.5535	-0.014	0	0.1425	1.329	0	6.8605	0.4185	1	353.15	1.278
ED053	7.5535	-0.014	0	0.1425	1.329	0	6.8605	0.4185	1	358.15	1.275
ED054	7.5535	-0.014	0	0.1425	1.329	0	6.8605	0.4185	1	363.15	1.271
ED055	6.4165	0.0625	2.4785	0.0505	1.8675	0	8.5335	3.1265	1	293.15	1.20532
ED056	6.4165	0.0625	2.4785	0.0505	1.8675	0	8.5335	3.1265	1	298.15	1.20323
ED057	6.4165	0.0625	2.4785	0.0505	1.8675	0	8.5335	3.1265	1	303.15	1.20013
ED058	6.4165	0.0625	2.4785	0.0505	1.8675	0	8.5335	3.1265	1	308.15	1.19749
ED059	6.4165	0.0625	2.4785	0.0505	1.8675	0	8.5335	3.1265	1	313.15	1.19468
ED060	6.4165	0.0625	2.4785	0.0505	1.8675	0	8.5335	3.1265	1	318.15	1.19164
ED061	6.4165	0.0625	2.4785	0.0505	1.8675	0	8.5335	3.1265	1	323.15	1.18856
ED062	6.4165	0.0625	2.4785	0.0505	1.8675	0	8.5335	3.1265	1	328.15	1.18549
ED063	6.4165	0.0625	2.4785	0.0505	1.8675	0	8.5335	3.1265	1	333.15	1.18241
ED064	6.6705	-0.02875	0	0.025	0.9765	0	4.51575	0.1215	1.5	293.15	1.096
ED065	6.6705	-0.02875	0	0.025	0.9765	0	4.51575	0.1215	1.5	303.15	1.089
ED066	6.6705	-0.02875	0	0.025	0.9765	0	4.51575	0.1215	1.5	313.15	1.083
ED067	6.6705	-0.02875	0	0.025	0.9765	0	4.51575	0.1215	1.5	323.15	1.077
ED068	6.6705	-0.02875	0	0.025	0.9765	0	4.51575	0.1215	1.5	333.15	1.071
ED069	6.7844	-0.039	0	0.024	0.9722	0	4.0662	0.0704	1.6	293.15	1.093
ED070	6.7844	-0.039	0	0.024	0.9722	0	4.0662	0.0704	1.6	303.15	1.087
ED071	6.7844	-0.039	0	0.024	0.9722	0	4.0662	0.0704	1.6	313.15	1.08
ED072	6.7844	-0.039	0	0.024	0.9722	0	4.0662	0.0704	1.6	323.15	1.073
ED073	6.7844	-0.039	0	0.024	0.9722	0	4.0662	0.0704	1.6	333.15	1.067
ED074	5.79682	-0.38889	0	0.06881	0.49964	0	4.4585	0.99	0	283.15	1.1252
ED075	5.79682	-0.38889	0	0.06881	0.49964	0	4.4585	0.99	0	293.15	1.1192
ED076	5.79682	-0.38889	0	0.06881	0.49964	0	4.4585	0.99	0	303.15	1.1133
ED077	5.79682	-0.38889	0	0.06881	0.49964	0	4.4585	0.99	0	313.15	1.1077
ED078	5.79682	-0.38889	0	0.06881	0.49964	0	4.4585	0.99	0	323.15	1.1021
ED079	5.79682	-0.38889	0	0.06881	0.49964	0	4.4585	0.99	0	333.15	1.0965
ED080	5.79682	-0.38889	0	0.06881	0.49964	0	4.4585	0.99	0	343.15	1.0921
ED081	5.79682	-0.38889	0	0.06881	0.49964	0	4.4585	0.99	0	353.15	1.0865
ED082	5.79682	-0.38889	0	0.06881	0.49964	0	4.4585	0.99	0	363.15	1.0806
ED083	6.04539	-0.12826	0	0.10365	0.974	0	4.97239	0.78751	0	283.15	1.2022
ED084	6.04539	-0.12826	0	0.10365	0.974	0	4.97239	0.78751	0	293.15	1.1968
ED085	6.04539	-0.12826	0	0.10365	0.974	0	4.97239	0.78751	0	303.15	1.1912
ED086	6.04539	-0.12826	0	0.10365	0.974	0	4.97239	0.78751	0	313.15	1.1856
ED087	6.04539	-0.12826	0	0.10365	0.974	0	4.97239	0.78751	0	323.15	1.1803
ED088	6.04539	-0.12826	0	0.10365	0.974	0	4.97239	0.78751	0	333.15	1.1744
ED089	6.04539	-0.12826	0	0.10365	0.974	0	4.97239	0.78751	0	343.15	1.1693
ED090	6.04539	-0.12826	0	0.10365	0.974	0	4.97239	0.78751	0	353.15	1.1637
ED091	6.04539	-0.12826	0	0.10365	0.974	0	4.97239	0.78751	0	363.15	1.1581
ED092	6.66849	-0.43043	0	0.06211	0.34353	0	6.04238	0.99	0	293.15	1.2014
ED093	6.66849	-0.43043	0	0.06211	0.34353	0	6.04238	0.99	0	303.15	1.1961
ED094	6.66849	-0.43043	0	0.06211	0.34353	0	6.04238	0.99	0	313.15	1.1903
ED095	6.66849	-0.43043	0	0.06211	0.34353	0	6.04238	0.99	0	323.15	1.1852
ED096	6.66849	-0.43043	0	0.06211	0.34353	0	6.04238	0.99	0	333.15	1.1799
ED097	6.66849	-0.43043	0	0.06211	0.34353	0	6.04238	0.99	0	343.15	1.1747
ED098	6.66849	-0.43043	0	0.06211	0.34353	0	6.04238	0.99	0	353.15	1.1693
ED099	6.66849	-0.43043	0	0.06211	0.34353	0	6.04238	0.99	0	363.15	1.1638
ED100	5.208	0.296	4.358	0.0458	1.355	0	0.3638	2.772	1.6	293.15	1.02212
ED101	5.208	0.296	4.358	0.0458	1.355	0	0.3638	2.772	1.6	298.15	1.01849
ED102	5.208	0.296	4.358	0.0458	1.355	0	0.3638	2.772	1.6	303.15	1.01488
ED103	5.208	0.296	4.358	0.0458	1.355	0	0.3638	2.772	1.6	308.15	1.0113
ED104	5.208	0.296	4.358	0.0458	1.355	0	0.3638	2.772	1.6	313.15	1.00772
ED105	5.208	0.296	4.358	0.0458	1.355	0	0.3638	2.772	1.6	318.15	1.00416
ED106	5.208	0.296	4.358	0.0458	1.355	0	0.3638	2.772	1.6	323.15	1.00061
ED107	5.208	0.296	4.358	0.0458	1.355	0	0.3638	2.772	1.6	328.15	0.997059
ED108	5.208	0.296	4.358	0.0458	1.355	0	0.3638	2.772	1.6	333.15	0.993515
ED109	5.2554	0.3182	3.0506	0.04376	1.2308	0	0.34016	2.76	1.72	293.15	1.01563
ED110	5.2554	0.3182	3.0506	0.04376	1.2308	0	0.34016	2.76	1.72	298.15	1.01192
ED111	5.2554	0.3182	3.0506	0.04376	1.2308	0	0.34016	2.76	1.72	303.15	1.00821
ED112	5.2554	0.3182	3.0506	0.04376	1.2308	0	0.34016	2.76	1.72	308.15	1.00451
ED113	5.2554	0.3182	3.0506	0.04376	1.2308	0	0.34016	2.76	1.72	313.15	1.00081
ED114	5.2554	0.3182	3.0506	0.04376	1.2308	0	0.34016	2.76	1.72	318.15	0.997106
ED115	5.2554	0.3182	3.0506	0.04376	1.2308	0	0.34016	2.76	1.72	323.15	0.993406
ED116	5.2554	0.3182	3.0506	0.04376	1.2308	0	0.34016	2.76	1.72	328.15	0.989707
ED117	5.2554	0.3182	3.0506	0.04376	1.2308	0	0.34016	2.76	1.72	333.15	0.986004
ED118	5.2791	0.3293	2.3969	0.04274	1.1687	0	0.32834	2.754	1.78	293.15	1.01087
ED119	5.2791	0.3293	2.3969	0.04274	1.1687	0	0.32834	2.754	1.78	298.15	1.00706
ED120	5.2791	0.3293	2.3969	0.04274	1.1687	0	0.32834	2.754	1.78	303.15	1.00329
ED121	5.2791	0.3293	2.3969	0.04274	1.1687	0	0.32834	2.754	1.78	308.15	0.999532
ED122	5.2791	0.3293	2.3969	0.04274	1.1687	0	0.32834	2.754	1.78	313.15	0.995834
ED123	5.2791	0.3293	2.3969	0.04274	1.1687	0	0.32834	2.754	1.78	318.15	0.992136
ED124	5.2791	0.3293	2.3969	0.04274	1.1687	0	0.32834	2.754	1.78	323.15	0.988466
ED125	5.2791	0.3293	2.3969	0.04274	1.1687	0	0.32834	2.754	1.78	328.15	0.984733
ED126	5.2791	0.3293	2.3969	0.04274	1.1687	0	0.32834	2.754	1.78	333.15	0.980975
ED127	5.208	0.296	4.358	0.0458	1.355	0	0.3638	2.772	1.6	293.15	0.961373
ED128	5.208	0.296	4.358	0.0458	1.355	0	0.3638	2.772	1.6	298.15	0.958034
ED129	5.208	0.296	4.358	0.0458	1.355	0	0.3638	2.772	1.6	303.15	0.954638
ED130	5.208	0.296	4.358	0.0458	1.355	0	0.3638	2.772	1.6	308.15	0.951278
ED131	5.208	0.296	4.358	0.0458	1.355	0	0.3638	2.772	1.6	313.15	0.947906
ED132	5.208	0.296	4.358	0.0458	1.355	0	0.3638	2.772	1.6	318.15	0.944555
ED133	5.208	0.296	4.358	0.0458	1.355	0	0.3638	2.772	1.6	323.15	0.941202
ED134	5.208	0.296	4.358	0.0458	1.355	0	0.3638	2.772	1.6	328.15	0.937838
ED135	5.208	0.296	4.358	0.0458	1.355	0	0.3638	2.772	1.6	333.15	0.934475
ED136	5.2554	0.3182	3.0506	0.04376	1.2308	0	0.34016	2.76	1.72	293.15	0.967025
ED137	5.2554	0.3182	3.0506	0.04376	1.2308	0	0.34016	2.76	1.72	298.15	0.963433
ED138	5.2554	0.3182	3.0506	0.04376	1.2308	0	0.34016	2.76	1.72	303.15	0.959903
ED139	5.2554	0.3182	3.0506	0.04376	1.2308	0	0.34016	2.76	1.72	308.15	0.956411
ED140	5.2554	0.3182	3.0506	0.04376	1.2308	0	0.34016	2.76	1.72	313.15	0.952916
ED141	5.2554	0.3182	3.0506	0.04376	1.2308	0	0.34016	2.76	1.72	318.15	0.94941
ED142	5.2554	0.3182	3.0506	0.04376	1.2308	0	0.34016	2.76	1.72	323.15	0.945903
ED143	5.2554	0.3182	3.0506	0.04376	1.2308	0	0.34016	2.76	1.72	328.15	0.942387
ED144	5.2554	0.3182	3.0506	0.04376	1.2308	0	0.34016	2.76	1.72	333.15	0.938879
ED145	5.2791	0.3293	2.3969	0.04274	1.1687	0	0.32834	2.754	1.78	293.15	0.970474
ED146	5.2791	0.3293	2.3969	0.04274	1.1687	0	0.32834	2.754	1.78	298.15	0.966855
ED147	5.2791	0.3293	2.3969	0.04274	1.1687	0	0.32834	2.754	1.78	303.15	0.963241
ED148	5.2791	0.3293	2.3969	0.04274	1.1687	0	0.32834	2.754	1.78	308.15	0.959629
ED149	5.2791	0.3293	2.3969	0.04274	1.1687	0	0.32834	2.754	1.78	313.15	0.956019
ED150	5.2791	0.3293	2.3969	0.04274	1.1687	0	0.32834	2.754	1.78	318.15	0.95241
ED151	5.2791	0.3293	2.3969	0.04274	1.1687	0	0.32834	2.754	1.78	323.15	0.948805
ED152	5.2791	0.3293	2.3969	0.04274	1.1687	0	0.32834	2.754	1.78	328.15	0.945197
ED153	5.2791	0.3293	2.3969	0.04274	1.1687	0	0.32834	2.754	1.78	333.15	0.941586
ED154	6.2235	0	13.3735	0.067	2.8525	0	3.2435	0.1605	1	293.15	1.12175
ED155	6.2235	0	13.3735	0.067	2.8525	0	3.2435	0.1605	1	298.15	1.11913
ED156	6.2235	0	13.3735	0.067	2.8525	0	3.2435	0.1605	1	303.15	1.11608
ED157	6.2235	0	13.3735	0.067	2.8525	0	3.2435	0.1605	1	308.15	1.11296
ED158	6.2235	0	13.3735	0.067	2.8525	0	3.2435	0.1605	1	313.15	1.10984
ED159	6.2235	0	13.3735	0.067	2.8525	0	3.2435	0.1605	1	318.15	1.10672
ED160	6.2235	0	13.3735	0.067	2.8525	0	3.2435	0.1605	1	323.15	1.10359
ED161	6.2235	0	13.3735	0.067	2.8525	0	3.2435	0.1605	1	328.15	1.10044
ED162	6.2235	0	13.3735	0.067	2.8525	0	3.2435	0.1605	1	333.15	1.09729
ED163	6.182	0.0185	2.4785	0.0545	2.4635	0	3.898	1.2125	1	293.15	1.24634
ED164	6.182	0.0185	2.4785	0.0545	2.4635	0	3.898	1.2125	1	298.15	1.24486
ED165	6.182	0.0185	2.4785	0.0545	2.4635	0	3.898	1.2125	1	303.15	1.2414
ED166	6.182	0.0185	2.4785	0.0545	2.4635	0	3.898	1.2125	1	308.15	1.23865
ED167	6.182	0.0185	2.4785	0.0545	2.4635	0	3.898	1.2125	1	313.15	1.23523
ED168	6.182	0.0185	2.4785	0.0545	2.4635	0	3.898	1.2125	1	318.15	1.23175
ED169	6.182	0.0185	2.4785	0.0545	2.4635	0	3.898	1.2125	1	323.15	1.22812
ED170	6.182	0.0185	2.4785	0.0545	2.4635	0	3.898	1.2125	1	328.15	1.22443
ED171	6.182	0.0185	2.4785	0.0545	2.4635	0	3.898	1.2125	1	333.15	1.22077
ED172	5.1914	0.3034	0	0.0408	1.1994	0	0.6256	2.3512	1.6	293.15	0.9986
ED173	5.1914	0.3034	0	0.0408	1.1994	0	0.6256	2.3512	1.6	298.15	0.995054
ED174	5.1914	0.3034	0	0.0408	1.1994	0	0.6256	2.3512	1.6	303.15	0.991521
ED175	5.1914	0.3034	0	0.0408	1.1994	0	0.6256	2.3512	1.6	308.15	0.988005
ED176	5.1914	0.3034	0	0.0408	1.1994	0	0.6256	2.3512	1.6	313.15	0.984506
ED177	5.1914	0.3034	0	0.0408	1.1994	0	0.6256	2.3512	1.6	318.15	0.981023
ED178	5.1914	0.3034	0	0.0408	1.1994	0	0.6256	2.3512	1.6	323.15	0.977553
ED179	5.1914	0.3034	0	0.0408	1.1994	0	0.6256	2.3512	1.6	328.15	0.974096
ED180	5.1914	0.3034	0	0.0408	1.1994	0	0.6256	2.3512	1.6	333.15	0.970656
ED181	5.24378	0.32338	0	0.04026	1.12188	0	0.52342	2.46544	1.72	293.15	0.996012
ED182	5.24378	0.32338	0	0.04026	1.12188	0	0.52342	2.46544	1.72	298.15	0.992363
ED183	5.24378	0.32338	0	0.04026	1.12188	0	0.52342	2.46544	1.72	303.15	0.988707
ED184	5.24378	0.32338	0	0.04026	1.12188	0	0.52342	2.46544	1.72	308.15	0.985063
ED185	5.24378	0.32338	0	0.04026	1.12188	0	0.52342	2.46544	1.72	313.15	0.981432
ED186	5.24378	0.32338	0	0.04026	1.12188	0	0.52342	2.46544	1.72	318.15	0.977812
ED187	5.24378	0.32338	0	0.04026	1.12188	0	0.52342	2.46544	1.72	323.15	0.974202
ED188	5.24378	0.32338	0	0.04026	1.12188	0	0.52342	2.46544	1.72	328.15	0.9706
ED189	5.24378	0.32338	0	0.04026	1.12188	0	0.52342	2.46544	1.72	333.15	0.96701
ED190	5.26997	0.33337	0	0.03999	1.08312	0	0.47233	2.52256	1.78	293.15	0.994554
ED191	5.26997	0.33337	0	0.03999	1.08312	0	0.47233	2.52256	1.78	298.15	0.990818
ED192	5.26997	0.33337	0	0.03999	1.08312	0	0.47233	2.52256	1.78	303.15	0.987098
ED193	5.26997	0.33337	0	0.03999	1.08312	0	0.47233	2.52256	1.78	308.15	0.983384
ED194	5.26997	0.33337	0	0.03999	1.08312	0	0.47233	2.52256	1.78	313.15	0.979675
ED195	5.26997	0.33337	0	0.03999	1.08312	0	0.47233	2.52256	1.78	318.15	0.975953
ED196	5.26997	0.33337	0	0.03999	1.08312	0	0.47233	2.52256	1.78	323.15	0.972285
ED197	5.26997	0.33337	0	0.03999	1.08312	0	0.47233	2.52256	1.78	328.15	0.968596
ED198	5.26997	0.33337	0	0.03999	1.08312	0	0.47233	2.52256	1.78	333.15	0.964916
ED199	6.209	0.0015	4.8195	0.061	2.696	0	2.9275	0.5265	1	293.15	1.18146
ED200	6.209	0.0015	4.8195	0.061	2.696	0	2.9275	0.5265	1	298.15	1.17734
ED201	6.209	0.0015	4.8195	0.061	2.696	0	2.9275	0.5265	1	303.15	1.17412
ED202	6.209	0.0015	4.8195	0.061	2.696	0	2.9275	0.5265	1	308.15	1.17148
ED203	6.209	0.0015	4.8195	0.061	2.696	0	2.9275	0.5265	1	313.15	1.16843
ED204	6.209	0.0015	4.8195	0.061	2.696	0	2.9275	0.5265	1	318.15	1.16524
ED205	6.209	0.0015	4.8195	0.061	2.696	0	2.9275	0.5265	1	323.15	1.16203
ED206	6.209	0.0015	4.8195	0.061	2.696	0	2.9275	0.5265	1	328.15	1.15882
ED207	6.209	0.0015	4.8195	0.061	2.696	0	2.9275	0.5265	1	333.15	1.15561

## Sheet: Table S4.5
Table S4.5.	Input external validation data set of CO54 for consensus prediction model C9
Sample	TI2_Lpmix	SM1_Dz(Z)pmix	Eta_Fpmix	ALOGPpmix	rGesnmix	SpMin2_Bh(s)nmix	T(K)	Obs. density
								(g/cm3)
ED001	1.521	0.528	2.9485	-0.456	0	0.0275	293.15	1.287
ED002	1.521	0.528	2.9485	-0.456	0	0.0275	298.15	1.283
ED003	1.521	0.528	2.9485	-0.456	0	0.0275	303.15	1.279
ED004	1.521	0.528	2.9485	-0.456	0	0.0275	308.15	1.276
ED005	1.521	0.528	2.9485	-0.456	0	0.0275	313.15	1.273
ED006	1.521	0.528	2.9485	-0.456	0	0.0275	318.15	1.269
ED007	1.521	0.528	2.9485	-0.456	0	0.0275	323.15	1.266
ED008	1.521	0.528	2.9485	-0.456	0	0.0275	328.15	1.262
ED009	1.521	0.528	2.9485	-0.456	0	0.0275	333.15	1.259
ED010	1.521	0.528	2.9485	-0.456	0	0.0275	338.15	1.255
ED011	1.521	0.528	2.9485	-0.456	0	0.0275	343.15	1.252
ED012	1.521	0.528	2.9485	-0.456	0	0.0275	348.15	1.249
ED013	1.521	0.528	2.9485	-0.456	0	0.0275	353.15	1.246
ED014	1.521	0.528	2.9485	-0.456	0	0.0275	358.15	1.242
ED015	1.521	0.528	2.9485	-0.456	0	0.0275	363.15	1.239
ED016	1.9745	0.6535	4.518	-0.778	0	0.017	298.15	1.415
ED017	1.9745	0.6535	4.518	-0.778	0	0.017	303.15	1.411
ED018	1.9745	0.6535	4.518	-0.778	0	0.017	308.15	1.408
ED019	1.9745	0.6535	4.518	-0.778	0	0.017	313.15	1.404
ED020	1.9745	0.6535	4.518	-0.778	0	0.017	318.15	1.4
ED021	1.9745	0.6535	4.518	-0.778	0	0.017	323.15	1.397
ED022	1.9745	0.6535	4.518	-0.778	0	0.017	328.15	1.393
ED023	1.9745	0.6535	4.518	-0.778	0	0.017	333.15	1.39
ED024	1.9745	0.6535	4.518	-0.778	0	0.017	338.15	1.386
ED025	1.9745	0.6535	4.518	-0.778	0	0.017	343.15	1.382
ED026	1.9745	0.6535	4.518	-0.778	0	0.017	348.15	1.378
ED027	1.9745	0.6535	4.518	-0.778	0	0.017	353.15	1.375
ED028	1.9745	0.6535	4.518	-0.778	0	0.017	358.15	1.369
ED029	1.9745	0.6535	4.518	-0.778	0	0.017	363.15	1.365
ED030	1.809	0.528	3.7955	-1.177	0.1875	0.24	293.15	1.211
ED031	1.809	0.528	3.7955	-1.177	0.1875	0.24	298.15	1.208
ED032	1.809	0.528	3.7955	-1.177	0.1875	0.24	303.15	1.205
ED033	1.809	0.528	3.7955	-1.177	0.1875	0.24	308.15	1.202
ED034	1.809	0.528	3.7955	-1.177	0.1875	0.24	313.15	1.198
ED035	1.809	0.528	3.7955	-1.177	0.1875	0.24	318.15	1.195
ED036	1.809	0.528	3.7955	-1.177	0.1875	0.24	323.15	1.192
ED037	1.809	0.528	3.7955	-1.177	0.1875	0.24	328.15	1.189
ED038	1.809	0.528	3.7955	-1.177	0.1875	0.24	333.15	1.186
ED039	1.809	0.528	3.7955	-1.177	0.1875	0.24	338.15	1.183
ED040	1.809	0.528	3.7955	-1.177	0.1875	0.24	343.15	1.18
ED041	1.809	0.528	3.7955	-1.177	0.1875	0.24	348.15	1.176
ED042	1.809	0.528	3.7955	-1.177	0.1875	0.24	353.15	1.173
ED043	1.809	0.528	3.7955	-1.177	0.1875	0.24	358.15	1.17
ED044	1.809	0.528	3.7955	-1.177	0.1875	0.24	363.15	1.167
ED045	2.2625	0.6535	5.365	-1.499	0.1875	0.2295	318.15	1.301
ED046	2.2625	0.6535	5.365	-1.499	0.1875	0.2295	323.15	1.298
ED047	2.2625	0.6535	5.365	-1.499	0.1875	0.2295	328.15	1.294
ED048	2.2625	0.6535	5.365	-1.499	0.1875	0.2295	333.15	1.291
ED049	2.2625	0.6535	5.365	-1.499	0.1875	0.2295	338.15	1.288
ED050	2.2625	0.6535	5.365	-1.499	0.1875	0.2295	343.15	1.285
ED051	2.2625	0.6535	5.365	-1.499	0.1875	0.2295	348.15	1.282
ED052	2.2625	0.6535	5.365	-1.499	0.1875	0.2295	353.15	1.278
ED053	2.2625	0.6535	5.365	-1.499	0.1875	0.2295	358.15	1.275
ED054	2.2625	0.6535	5.365	-1.499	0.1875	0.2295	363.15	1.271
ED055	2.0485	0.4455	9.654	0.3945	0.0925	0.125	293.15	1.20532
ED056	2.0485	0.4455	9.654	0.3945	0.0925	0.125	298.15	1.20323
ED057	2.0485	0.4455	9.654	0.3945	0.0925	0.125	303.15	1.20013
ED058	2.0485	0.4455	9.654	0.3945	0.0925	0.125	308.15	1.19749
ED059	2.0485	0.4455	9.654	0.3945	0.0925	0.125	313.15	1.19468
ED060	2.0485	0.4455	9.654	0.3945	0.0925	0.125	318.15	1.19164
ED061	2.0485	0.4455	9.654	0.3945	0.0925	0.125	323.15	1.18856
ED062	2.0485	0.4455	9.654	0.3945	0.0925	0.125	328.15	1.18549
ED063	2.0485	0.4455	9.654	0.3945	0.0925	0.125	333.15	1.18241
ED064	1.21475	0.25	4	0.77875	0.357	0.0265	293.15	1.096
ED065	1.21475	0.25	4	0.77875	0.357	0.0265	303.15	1.089
ED066	1.21475	0.25	4	0.77875	0.357	0.0265	313.15	1.083
ED067	1.21475	0.25	4	0.77875	0.357	0.0265	323.15	1.077
ED068	1.21475	0.25	4	0.77875	0.357	0.0265	333.15	1.071
ED069	1.1668	0.2446	4.0852	0.9356	0.4284	0.0224	293.15	1.093
ED070	1.1668	0.2446	4.0852	0.9356	0.4284	0.0224	303.15	1.087
ED071	1.1668	0.2446	4.0852	0.9356	0.4284	0.0224	313.15	1.08
ED072	1.1668	0.2446	4.0852	0.9356	0.4284	0.0224	323.15	1.073
ED073	1.1668	0.2446	4.0852	0.9356	0.4284	0.0224	333.15	1.067
ED074	1.78191	0.38058	1.6634	-1.12041	0.09938	0.22601	283.15	1.1252
ED075	1.78191	0.38058	1.6634	-1.12041	0.09938	0.22601	293.15	1.1192
ED076	1.78191	0.38058	1.6634	-1.12041	0.09938	0.22601	303.15	1.1133
ED077	1.78191	0.38058	1.6634	-1.12041	0.09938	0.22601	313.15	1.1077
ED078	1.78191	0.38058	1.6634	-1.12041	0.09938	0.22601	323.15	1.1021
ED079	1.78191	0.38058	1.6634	-1.12041	0.09938	0.22601	333.15	1.0965
ED080	1.78191	0.38058	1.6634	-1.12041	0.09938	0.22601	343.15	1.0921
ED081	1.78191	0.38058	1.6634	-1.12041	0.09938	0.22601	353.15	1.0865
ED082	1.78191	0.38058	1.6634	-1.12041	0.09938	0.22601	363.15	1.0806
ED083	1.80737	0.48443	2.36422	-1.46278	0.21127	0.01921	283.15	1.2022
ED084	1.80737	0.48443	2.36422	-1.46278	0.21127	0.01921	293.15	1.1968
ED085	1.80737	0.48443	2.36422	-1.46278	0.21127	0.01921	303.15	1.1912
ED086	1.80737	0.48443	2.36422	-1.46278	0.21127	0.01921	313.15	1.1856
ED087	1.80737	0.48443	2.36422	-1.46278	0.21127	0.01921	323.15	1.1803
ED088	1.80737	0.48443	2.36422	-1.46278	0.21127	0.01921	333.15	1.1744
ED089	1.80737	0.48443	2.36422	-1.46278	0.21127	0.01921	343.15	1.1693
ED090	1.80737	0.48443	2.36422	-1.46278	0.21127	0.01921	353.15	1.1637
ED091	1.80737	0.48443	2.36422	-1.46278	0.21127	0.01921	363.15	1.1581
ED092	1.30822	0.39666	2.24496	-1.21756	0.26688	0.2508	293.15	1.2014
ED093	1.30822	0.39666	2.24496	-1.21756	0.26688	0.2508	303.15	1.1961
ED094	1.30822	0.39666	2.24496	-1.21756	0.26688	0.2508	313.15	1.1903
ED095	1.30822	0.39666	2.24496	-1.21756	0.26688	0.2508	323.15	1.1852
ED096	1.30822	0.39666	2.24496	-1.21756	0.26688	0.2508	333.15	1.1799
ED097	1.30822	0.39666	2.24496	-1.21756	0.26688	0.2508	343.15	1.1747
ED098	1.30822	0.39666	2.24496	-1.21756	0.26688	0.2508	353.15	1.1693
ED099	1.30822	0.39666	2.24496	-1.21756	0.26688	0.2508	363.15	1.1638
ED100	2.0654	0.2916	1.4056	-0.044	0.7412	0.1122	293.15	1.02212
ED101	2.0654	0.2916	1.4056	-0.044	0.7412	0.1122	298.15	1.01849
ED102	2.0654	0.2916	1.4056	-0.044	0.7412	0.1122	303.15	1.01488
ED103	2.0654	0.2916	1.4056	-0.044	0.7412	0.1122	308.15	1.0113
ED104	2.0654	0.2916	1.4056	-0.044	0.7412	0.1122	313.15	1.00772
ED105	2.0654	0.2916	1.4056	-0.044	0.7412	0.1122	318.15	1.00416
ED106	2.0654	0.2916	1.4056	-0.044	0.7412	0.1122	323.15	1.00061
ED107	2.0654	0.2916	1.4056	-0.044	0.7412	0.1122	328.15	0.997059
ED108	2.0654	0.2916	1.4056	-0.044	0.7412	0.1122	333.15	0.993515
ED109	2.07398	0.30342	1.34542	-0.3683	0.81884	0.21174	293.15	1.01563
ED110	2.07398	0.30342	1.34542	-0.3683	0.81884	0.21174	298.15	1.01192
ED111	2.07398	0.30342	1.34542	-0.3683	0.81884	0.21174	303.15	1.00821
ED112	2.07398	0.30342	1.34542	-0.3683	0.81884	0.21174	308.15	1.00451
ED113	2.07398	0.30342	1.34542	-0.3683	0.81884	0.21174	313.15	1.00081
ED114	2.07398	0.30342	1.34542	-0.3683	0.81884	0.21174	318.15	0.997106
ED115	2.07398	0.30342	1.34542	-0.3683	0.81884	0.21174	323.15	0.993406
ED116	2.07398	0.30342	1.34542	-0.3683	0.81884	0.21174	328.15	0.989707
ED117	2.07398	0.30342	1.34542	-0.3683	0.81884	0.21174	333.15	0.986004
ED118	2.07827	0.30933	1.31533	-0.53045	0.85766	0.26151	293.15	1.01087
ED119	2.07827	0.30933	1.31533	-0.53045	0.85766	0.26151	298.15	1.00706
ED120	2.07827	0.30933	1.31533	-0.53045	0.85766	0.26151	303.15	1.00329
ED121	2.07827	0.30933	1.31533	-0.53045	0.85766	0.26151	308.15	0.999532
ED122	2.07827	0.30933	1.31533	-0.53045	0.85766	0.26151	313.15	0.995834
ED123	2.07827	0.30933	1.31533	-0.53045	0.85766	0.26151	318.15	0.992136
ED124	2.07827	0.30933	1.31533	-0.53045	0.85766	0.26151	323.15	0.988466
ED125	2.07827	0.30933	1.31533	-0.53045	0.85766	0.26151	328.15	0.984733
ED126	2.07827	0.30933	1.31533	-0.53045	0.85766	0.26151	333.15	0.980975
ED127	2.0654	0.2916	1.4056	-0.044	0.7412	0.1122	293.15	0.961373
ED128	2.0654	0.2916	1.4056	-0.044	0.7412	0.1122	298.15	0.958034
ED129	2.0654	0.2916	1.4056	-0.044	0.7412	0.1122	303.15	0.954638
ED130	2.0654	0.2916	1.4056	-0.044	0.7412	0.1122	308.15	0.951278
ED131	2.0654	0.2916	1.4056	-0.044	0.7412	0.1122	313.15	0.947906
ED132	2.0654	0.2916	1.4056	-0.044	0.7412	0.1122	318.15	0.944555
ED133	2.0654	0.2916	1.4056	-0.044	0.7412	0.1122	323.15	0.941202
ED134	2.0654	0.2916	1.4056	-0.044	0.7412	0.1122	328.15	0.937838
ED135	2.0654	0.2916	1.4056	-0.044	0.7412	0.1122	333.15	0.934475
ED136	2.07398	0.30342	1.34542	-0.3683	0.81884	0.21174	293.15	0.967025
ED137	2.07398	0.30342	1.34542	-0.3683	0.81884	0.21174	298.15	0.963433
ED138	2.07398	0.30342	1.34542	-0.3683	0.81884	0.21174	303.15	0.959903
ED139	2.07398	0.30342	1.34542	-0.3683	0.81884	0.21174	308.15	0.956411
ED140	2.07398	0.30342	1.34542	-0.3683	0.81884	0.21174	313.15	0.952916
ED141	2.07398	0.30342	1.34542	-0.3683	0.81884	0.21174	318.15	0.94941
ED142	2.07398	0.30342	1.34542	-0.3683	0.81884	0.21174	323.15	0.945903
ED143	2.07398	0.30342	1.34542	-0.3683	0.81884	0.21174	328.15	0.942387
ED144	2.07398	0.30342	1.34542	-0.3683	0.81884	0.21174	333.15	0.938879
ED145	2.07827	0.30933	1.31533	-0.53045	0.85766	0.26151	293.15	0.970474
ED146	2.07827	0.30933	1.31533	-0.53045	0.85766	0.26151	298.15	0.966855
ED147	2.07827	0.30933	1.31533	-0.53045	0.85766	0.26151	303.15	0.963241
ED148	2.07827	0.30933	1.31533	-0.53045	0.85766	0.26151	308.15	0.959629
ED149	2.07827	0.30933	1.31533	-0.53045	0.85766	0.26151	313.15	0.956019
ED150	2.07827	0.30933	1.31533	-0.53045	0.85766	0.26151	318.15	0.95241
ED151	2.07827	0.30933	1.31533	-0.53045	0.85766	0.26151	323.15	0.948805
ED152	2.07827	0.30933	1.31533	-0.53045	0.85766	0.26151	328.15	0.945197
ED153	2.07827	0.30933	1.31533	-0.53045	0.85766	0.26151	333.15	0.941586
ED154	2.057	0.347	9.397	3.3215	0.1175	0.1025	293.15	1.12175
ED155	2.057	0.347	9.397	3.3215	0.1175	0.1025	298.15	1.11913
ED156	2.057	0.347	9.397	3.3215	0.1175	0.1025	303.15	1.11608
ED157	2.057	0.347	9.397	3.3215	0.1175	0.1025	308.15	1.11296
ED158	2.057	0.347	9.397	3.3215	0.1175	0.1025	313.15	1.10984
ED159	2.057	0.347	9.397	3.3215	0.1175	0.1025	318.15	1.10672
ED160	2.057	0.347	9.397	3.3215	0.1175	0.1025	323.15	1.10359
ED161	2.057	0.347	9.397	3.3215	0.1175	0.1025	328.15	1.10044
ED162	2.057	0.347	9.397	3.3215	0.1175	0.1025	333.15	1.09729
ED163	1.6635	0.347	9.1215	1.362	0.098	0.0705	293.15	1.24634
ED164	1.6635	0.347	9.1215	1.362	0.098	0.0705	298.15	1.24486
ED165	1.6635	0.347	9.1215	1.362	0.098	0.0705	303.15	1.2414
ED166	1.6635	0.347	9.1215	1.362	0.098	0.0705	308.15	1.23865
ED167	1.6635	0.347	9.1215	1.362	0.098	0.0705	313.15	1.23523
ED168	1.6635	0.347	9.1215	1.362	0.098	0.0705	318.15	1.23175
ED169	1.6635	0.347	9.1215	1.362	0.098	0.0705	323.15	1.22812
ED170	1.6635	0.347	9.1215	1.362	0.098	0.0705	328.15	1.22443
ED171	1.6635	0.347	9.1215	1.362	0.098	0.0705	333.15	1.22077
ED172	1.908	0.2916	1.2954	-0.8278	0.7334	0.1814	293.15	0.9986
ED173	1.908	0.2916	1.2954	-0.8278	0.7334	0.1814	298.15	0.995054
ED174	1.908	0.2916	1.2954	-0.8278	0.7334	0.1814	303.15	0.991521
ED175	1.908	0.2916	1.2954	-0.8278	0.7334	0.1814	308.15	0.988005
ED176	1.908	0.2916	1.2954	-0.8278	0.7334	0.1814	313.15	0.984506
ED177	1.908	0.2916	1.2954	-0.8278	0.7334	0.1814	318.15	0.981023
ED178	1.908	0.2916	1.2954	-0.8278	0.7334	0.1814	323.15	0.977553
ED179	1.908	0.2916	1.2954	-0.8278	0.7334	0.1814	328.15	0.974096
ED180	1.908	0.2916	1.2954	-0.8278	0.7334	0.1814	333.15	0.970656
ED181	1.9638	0.30342	1.26828	-0.91696	0.81338	0.26018	293.15	0.996012
ED182	1.9638	0.30342	1.26828	-0.91696	0.81338	0.26018	298.15	0.992363
ED183	1.9638	0.30342	1.26828	-0.91696	0.81338	0.26018	303.15	0.988707
ED184	1.9638	0.30342	1.26828	-0.91696	0.81338	0.26018	308.15	0.985063
ED185	1.9638	0.30342	1.26828	-0.91696	0.81338	0.26018	313.15	0.981432
ED186	1.9638	0.30342	1.26828	-0.91696	0.81338	0.26018	318.15	0.977812
ED187	1.9638	0.30342	1.26828	-0.91696	0.81338	0.26018	323.15	0.974202
ED188	1.9638	0.30342	1.26828	-0.91696	0.81338	0.26018	328.15	0.9706
ED189	1.9638	0.30342	1.26828	-0.91696	0.81338	0.26018	333.15	0.96701
ED190	1.9917	0.30933	1.25472	-0.96154	0.85337	0.29957	293.15	0.994554
ED191	1.9917	0.30933	1.25472	-0.96154	0.85337	0.29957	298.15	0.990818
ED192	1.9917	0.30933	1.25472	-0.96154	0.85337	0.29957	303.15	0.987098
ED193	1.9917	0.30933	1.25472	-0.96154	0.85337	0.29957	308.15	0.983384
ED194	1.9917	0.30933	1.25472	-0.96154	0.85337	0.29957	313.15	0.979675
ED195	1.9917	0.30933	1.25472	-0.96154	0.85337	0.29957	318.15	0.975953
ED196	1.9917	0.30933	1.25472	-0.96154	0.85337	0.29957	323.15	0.972285
ED197	1.9917	0.30933	1.25472	-0.96154	0.85337	0.29957	328.15	0.968596
ED198	1.9917	0.30933	1.25472	-0.96154	0.85337	0.29957	333.15	0.964916
ED199	1.8585	0.347	9.2715	2.409	0.1105	0.04	293.15	1.18146
ED200	1.8585	0.347	9.2715	2.409	0.1105	0.04	298.15	1.17734
ED201	1.8585	0.347	9.2715	2.409	0.1105	0.04	303.15	1.17412
ED202	1.8585	0.347	9.2715	2.409	0.1105	0.04	308.15	1.17148
ED203	1.8585	0.347	9.2715	2.409	0.1105	0.04	313.15	1.16843
ED204	1.8585	0.347	9.2715	2.409	0.1105	0.04	318.15	1.16524
ED205	1.8585	0.347	9.2715	2.409	0.1105	0.04	323.15	1.16203
ED206	1.8585	0.347	9.2715	2.409	0.1105	0.04	328.15	1.15882
ED207	1.8585	0.347	9.2715	2.409	0.1105	0.04	333.15	1.15561

## Sheet: Table S4.6
Table S4.6.	Input external validation data set of MO75 for consensus prediction model C9
Sample	S3Kpmix	SM1_Dz(m)pmix	SpMax_EA(dm)pmix	MLOGP2pmix	T(K)	Obs. density
						(g/cm3)
ED001	2.597	0.5275	2.3935	4.5035	293.15	1.287
ED002	2.597	0.5275	2.3935	4.5035	298.15	1.283
ED003	2.597	0.5275	2.3935	4.5035	303.15	1.279
ED004	2.597	0.5275	2.3935	4.5035	308.15	1.276
ED005	2.597	0.5275	2.3935	4.5035	313.15	1.273
ED006	2.597	0.5275	2.3935	4.5035	318.15	1.269
ED007	2.597	0.5275	2.3935	4.5035	323.15	1.266
ED008	2.597	0.5275	2.3935	4.5035	328.15	1.262
ED009	2.597	0.5275	2.3935	4.5035	333.15	1.259
ED010	2.597	0.5275	2.3935	4.5035	338.15	1.255
ED011	2.597	0.5275	2.3935	4.5035	343.15	1.252
ED012	2.597	0.5275	2.3935	4.5035	348.15	1.249
ED013	2.597	0.5275	2.3935	4.5035	353.15	1.246
ED014	2.597	0.5275	2.3935	4.5035	358.15	1.242
ED015	2.597	0.5275	2.3935	4.5035	363.15	1.239
ED016	3.192	0.653	2.3935	4.907	298.15	1.415
ED017	3.192	0.653	2.3935	4.907	303.15	1.411
ED018	3.192	0.653	2.3935	4.907	308.15	1.408
ED019	3.192	0.653	2.3935	4.907	313.15	1.404
ED020	3.192	0.653	2.3935	4.907	318.15	1.4
ED021	3.192	0.653	2.3935	4.907	323.15	1.397
ED022	3.192	0.653	2.3935	4.907	328.15	1.393
ED023	3.192	0.653	2.3935	4.907	333.15	1.39
ED024	3.192	0.653	2.3935	4.907	338.15	1.386
ED025	3.192	0.653	2.3935	4.907	343.15	1.382
ED026	3.192	0.653	2.3935	4.907	348.15	1.378
ED027	3.192	0.653	2.3935	4.907	353.15	1.375
ED028	3.192	0.653	2.3935	4.907	358.15	1.369
ED029	3.192	0.653	2.3935	4.907	363.15	1.365
ED030	4.632	0.5275	2.396	6.457	293.15	1.211
ED031	4.632	0.5275	2.396	6.457	298.15	1.208
ED032	4.632	0.5275	2.396	6.457	303.15	1.205
ED033	4.632	0.5275	2.396	6.457	308.15	1.202
ED034	4.632	0.5275	2.396	6.457	313.15	1.198
ED035	4.632	0.5275	2.396	6.457	318.15	1.195
ED036	4.632	0.5275	2.396	6.457	323.15	1.192
ED037	4.632	0.5275	2.396	6.457	328.15	1.189
ED038	4.632	0.5275	2.396	6.457	333.15	1.186
ED039	4.632	0.5275	2.396	6.457	338.15	1.183
ED040	4.632	0.5275	2.396	6.457	343.15	1.18
ED041	4.632	0.5275	2.396	6.457	348.15	1.176
ED042	4.632	0.5275	2.396	6.457	353.15	1.173
ED043	4.632	0.5275	2.396	6.457	358.15	1.17
ED044	4.632	0.5275	2.396	6.457	363.15	1.167
ED045	5.227	0.653	2.396	6.8605	318.15	1.301
ED046	5.227	0.653	2.396	6.8605	323.15	1.298
ED047	5.227	0.653	2.396	6.8605	328.15	1.294
ED048	5.227	0.653	2.396	6.8605	333.15	1.291
ED049	5.227	0.653	2.396	6.8605	338.15	1.288
ED050	5.227	0.653	2.396	6.8605	343.15	1.285
ED051	5.227	0.653	2.396	6.8605	348.15	1.282
ED052	5.227	0.653	2.396	6.8605	353.15	1.278
ED053	5.227	0.653	2.396	6.8605	358.15	1.275
ED054	5.227	0.653	2.396	6.8605	363.15	1.271
ED055	3.952	0.445	1.983	8.5335	293.15	1.20532
ED056	3.952	0.445	1.983	8.5335	298.15	1.20323
ED057	3.952	0.445	1.983	8.5335	303.15	1.20013
ED058	3.952	0.445	1.983	8.5335	308.15	1.19749
ED059	3.952	0.445	1.983	8.5335	313.15	1.19468
ED060	3.952	0.445	1.983	8.5335	318.15	1.19164
ED061	3.952	0.445	1.983	8.5335	323.15	1.18856
ED062	3.952	0.445	1.983	8.5335	328.15	1.18549
ED063	3.952	0.445	1.983	8.5335	333.15	1.18241
ED064	2.24325	0.25	0.3	4.51575	293.15	1.096
ED065	2.24325	0.25	0.3	4.51575	303.15	1.089
ED066	2.24325	0.25	0.3	4.51575	313.15	1.083
ED067	2.24325	0.25	0.3	4.51575	323.15	1.077
ED068	2.24325	0.25	0.3	4.51575	333.15	1.071
ED069	1.998	0.2446	0.24	4.0662	293.15	1.093
ED070	1.998	0.2446	0.24	4.0662	303.15	1.087
ED071	1.998	0.2446	0.24	4.0662	313.15	1.08
ED072	1.998	0.2446	0.24	4.0662	323.15	1.073
ED073	1.998	0.2446	0.24	4.0662	333.15	1.067
ED074	4.22154	0.38058	0.396	4.4585	283.15	1.1252
ED075	4.22154	0.38058	0.396	4.4585	293.15	1.1192
ED076	4.22154	0.38058	0.396	4.4585	303.15	1.1133
ED077	4.22154	0.38058	0.396	4.4585	313.15	1.1077
ED078	4.22154	0.38058	0.396	4.4585	323.15	1.1021
ED079	4.22154	0.38058	0.396	4.4585	333.15	1.0965
ED080	4.22154	0.38058	0.396	4.4585	343.15	1.0921
ED081	4.22154	0.38058	0.396	4.4585	353.15	1.0865
ED082	4.22154	0.38058	0.396	4.4585	363.15	1.0806
ED083	3.88587	0.48376	0.396	4.97239	283.15	1.2022
ED084	3.88587	0.48376	0.396	4.97239	293.15	1.1968
ED085	3.88587	0.48376	0.396	4.97239	303.15	1.1912
ED086	3.88587	0.48376	0.396	4.97239	313.15	1.1856
ED087	3.88587	0.48376	0.396	4.97239	323.15	1.1803
ED088	3.88587	0.48376	0.396	4.97239	333.15	1.1744
ED089	3.88587	0.48376	0.396	4.97239	343.15	1.1693
ED090	3.88587	0.48376	0.396	4.97239	353.15	1.1637
ED091	3.88587	0.48376	0.396	4.97239	363.15	1.1581
ED092	3.94751	0.39666	1.468	6.04238	293.15	1.2014
ED093	3.94751	0.39666	1.468	6.04238	303.15	1.1961
ED094	3.94751	0.39666	1.468	6.04238	313.15	1.1903
ED095	3.94751	0.39666	1.468	6.04238	323.15	1.1852
ED096	3.94751	0.39666	1.468	6.04238	333.15	1.1799
ED097	3.94751	0.39666	1.468	6.04238	343.15	1.1747
ED098	3.94751	0.39666	1.468	6.04238	353.15	1.1693
ED099	3.94751	0.39666	1.468	6.04238	363.15	1.1638
ED100	4.6992	0.2914	0.24	0.3638	293.15	1.02212
ED101	4.6992	0.2914	0.24	0.3638	298.15	1.01849
ED102	4.6992	0.2914	0.24	0.3638	303.15	1.01488
ED103	4.6992	0.2914	0.24	0.3638	308.15	1.0113
ED104	4.6992	0.2914	0.24	0.3638	313.15	1.00772
ED105	4.6992	0.2914	0.24	0.3638	318.15	1.00416
ED106	4.6992	0.2914	0.24	0.3638	323.15	1.00061
ED107	4.6992	0.2914	0.24	0.3638	328.15	0.997059
ED108	4.6992	0.2914	0.24	0.3638	333.15	0.993515
ED109	4.46604	0.30328	0.168	0.34016	293.15	1.01563
ED110	4.46604	0.30328	0.168	0.34016	298.15	1.01192
ED111	4.46604	0.30328	0.168	0.34016	303.15	1.00821
ED112	4.46604	0.30328	0.168	0.34016	308.15	1.00451
ED113	4.46604	0.30328	0.168	0.34016	313.15	1.00081
ED114	4.46604	0.30328	0.168	0.34016	318.15	0.997106
ED115	4.46604	0.30328	0.168	0.34016	323.15	0.993406
ED116	4.46604	0.30328	0.168	0.34016	328.15	0.989707
ED117	4.46604	0.30328	0.168	0.34016	333.15	0.986004
ED118	4.34946	0.30922	0.132	0.32834	293.15	1.01087
ED119	4.34946	0.30922	0.132	0.32834	298.15	1.00706
ED120	4.34946	0.30922	0.132	0.32834	303.15	1.00329
ED121	4.34946	0.30922	0.132	0.32834	308.15	0.999532
ED122	4.34946	0.30922	0.132	0.32834	313.15	0.995834
ED123	4.34946	0.30922	0.132	0.32834	318.15	0.992136
ED124	4.34946	0.30922	0.132	0.32834	323.15	0.988466
ED125	4.34946	0.30922	0.132	0.32834	328.15	0.984733
ED126	4.34946	0.30922	0.132	0.32834	333.15	0.980975
ED127	4.6992	0.2914	0.24	0.3638	293.15	0.961373
ED128	4.6992	0.2914	0.24	0.3638	298.15	0.958034
ED129	4.6992	0.2914	0.24	0.3638	303.15	0.954638
ED130	4.6992	0.2914	0.24	0.3638	308.15	0.951278
ED131	4.6992	0.2914	0.24	0.3638	313.15	0.947906
ED132	4.6992	0.2914	0.24	0.3638	318.15	0.944555
ED133	4.6992	0.2914	0.24	0.3638	323.15	0.941202
ED134	4.6992	0.2914	0.24	0.3638	328.15	0.937838
ED135	4.6992	0.2914	0.24	0.3638	333.15	0.934475
ED136	4.46604	0.30328	0.168	0.34016	293.15	0.967025
ED137	4.46604	0.30328	0.168	0.34016	298.15	0.963433
ED138	4.46604	0.30328	0.168	0.34016	303.15	0.959903
ED139	4.46604	0.30328	0.168	0.34016	308.15	0.956411
ED140	4.46604	0.30328	0.168	0.34016	313.15	0.952916
ED141	4.46604	0.30328	0.168	0.34016	318.15	0.94941
ED142	4.46604	0.30328	0.168	0.34016	323.15	0.945903
ED143	4.46604	0.30328	0.168	0.34016	328.15	0.942387
ED144	4.46604	0.30328	0.168	0.34016	333.15	0.938879
ED145	4.34946	0.30922	0.132	0.32834	293.15	0.970474
ED146	4.34946	0.30922	0.132	0.32834	298.15	0.966855
ED147	4.34946	0.30922	0.132	0.32834	303.15	0.963241
ED148	4.34946	0.30922	0.132	0.32834	308.15	0.959629
ED149	4.34946	0.30922	0.132	0.32834	313.15	0.956019
ED150	4.34946	0.30922	0.132	0.32834	318.15	0.95241
ED151	4.34946	0.30922	0.132	0.32834	323.15	0.948805
ED152	4.34946	0.30922	0.132	0.32834	328.15	0.945197
ED153	4.34946	0.30922	0.132	0.32834	333.15	0.941586
ED154	4.895	0.346	1.983	3.2435	293.15	1.12175
ED155	4.895	0.346	1.983	3.2435	298.15	1.11913
ED156	4.895	0.346	1.983	3.2435	303.15	1.11608
ED157	4.895	0.346	1.983	3.2435	308.15	1.11296
ED158	4.895	0.346	1.983	3.2435	313.15	1.10984
ED159	4.895	0.346	1.983	3.2435	318.15	1.10672
ED160	4.895	0.346	1.983	3.2435	323.15	1.10359
ED161	4.895	0.346	1.983	3.2435	328.15	1.10044
ED162	4.895	0.346	1.983	3.2435	333.15	1.09729
ED163	1.9795	0.346	1.983	3.898	293.15	1.24634
ED164	1.9795	0.346	1.983	3.898	298.15	1.24486
ED165	1.9795	0.346	1.983	3.898	303.15	1.2414
ED166	1.9795	0.346	1.983	3.898	308.15	1.23865
ED167	1.9795	0.346	1.983	3.898	313.15	1.23523
ED168	1.9795	0.346	1.983	3.898	318.15	1.23175
ED169	1.9795	0.346	1.983	3.898	323.15	1.22812
ED170	1.9795	0.346	1.983	3.898	328.15	1.22443
ED171	1.9795	0.346	1.983	3.898	333.15	1.22077
ED172	3.533	0.2914	0.24	0.6256	293.15	0.9986
ED173	3.533	0.2914	0.24	0.6256	298.15	0.995054
ED174	3.533	0.2914	0.24	0.6256	303.15	0.991521
ED175	3.533	0.2914	0.24	0.6256	308.15	0.988005
ED176	3.533	0.2914	0.24	0.6256	313.15	0.984506
ED177	3.533	0.2914	0.24	0.6256	318.15	0.981023
ED178	3.533	0.2914	0.24	0.6256	323.15	0.977553
ED179	3.533	0.2914	0.24	0.6256	328.15	0.974096
ED180	3.533	0.2914	0.24	0.6256	333.15	0.970656
ED181	3.6497	0.30328	0.168	0.52342	293.15	0.996012
ED182	3.6497	0.30328	0.168	0.52342	298.15	0.992363
ED183	3.6497	0.30328	0.168	0.52342	303.15	0.988707
ED184	3.6497	0.30328	0.168	0.52342	308.15	0.985063
ED185	3.6497	0.30328	0.168	0.52342	313.15	0.981432
ED186	3.6497	0.30328	0.168	0.52342	318.15	0.977812
ED187	3.6497	0.30328	0.168	0.52342	323.15	0.974202
ED188	3.6497	0.30328	0.168	0.52342	328.15	0.9706
ED189	3.6497	0.30328	0.168	0.52342	333.15	0.96701
ED190	3.70805	0.30922	0.132	0.47233	293.15	0.994554
ED191	3.70805	0.30922	0.132	0.47233	298.15	0.990818
ED192	3.70805	0.30922	0.132	0.47233	303.15	0.987098
ED193	3.70805	0.30922	0.132	0.47233	308.15	0.983384
ED194	3.70805	0.30922	0.132	0.47233	313.15	0.979675
ED195	3.70805	0.30922	0.132	0.47233	318.15	0.975953
ED196	3.70805	0.30922	0.132	0.47233	323.15	0.972285
ED197	3.70805	0.30922	0.132	0.47233	328.15	0.968596
ED198	3.70805	0.30922	0.132	0.47233	333.15	0.964916
ED199	3.3205	0.346	1.983	2.9275	293.15	1.18146
ED200	3.3205	0.346	1.983	2.9275	298.15	1.17734
ED201	3.3205	0.346	1.983	2.9275	303.15	1.17412
ED202	3.3205	0.346	1.983	2.9275	308.15	1.17148
ED203	3.3205	0.346	1.983	2.9275	313.15	1.16843
ED204	3.3205	0.346	1.983	2.9275	318.15	1.16524
ED205	3.3205	0.346	1.983	2.9275	323.15	1.16203
ED206	3.3205	0.346	1.983	2.9275	328.15	1.15882
ED207	3.3205	0.346	1.983	2.9275	333.15	1.15561

## Sheet: Table S4.7
Table S4.7.	Results for the consensus prediction model C9
Sample	Observed response	CO17 Pred.	CO54 Pred.	MO75 Pred.	Consensus-Model0	Consensus-Model1	Consensus-Model2	Consensus-Model3	Consensus-Model3	No. of valid similar train components	Valid models obeying	Remarks
					(Average Pred.; All input models)	(Average Pred.; Qualified input models)	(Weighted Pred.)	(Pred. using best model)	(Selected model No.)		(Basic+AD+) criteria
ED001	1.287	1.22876	1.22567	1.24935	1.23459	1.23459	1.23386	1.22876	1	10	[1] [2] [3]	Multiple valid model used (3)
ED002	1.283	1.22621	1.22357	1.24739	1.23239	1.23239	1.23253	1.22621	1	10	[1] [2] [3]	Multiple valid model used (3)
ED003	1.279	1.22367	1.22148	1.24542	1.23019	1.23019	1.22965	1.22367	1	10	[1] [2] [3]	Multiple valid model used (3)
ED004	1.276	1.22112	1.21938	1.24346	1.22799	1.22799	1.22754	1.22112	1	10	[1] [2] [3]	Multiple valid model used (3)
ED005	1.273	1.21858	1.21729	1.24149	1.22579	1.22579	1.22521	1.21858	1	10	[1] [2] [3]	Multiple valid model used (3)
ED006	1.269	1.21603	1.2152	1.23952	1.22358	1.22358	1.22249	1.21603	1	10	[1] [2] [3]	Multiple valid model used (3)
ED007	1.266	1.21349	1.2131	1.23756	1.22138	1.22138	1.21958	1.21349	1	10	[1] [2] [3]	Multiple valid model used (3)
ED008	1.262	1.21094	1.21101	1.23559	1.21918	1.21918	1.21646	1.21094	1	10	[1] [2] [3]	Multiple valid model used (3)
ED009	1.259	1.2084	1.20891	1.23362	1.21698	1.21698	1.21354	1.2084	1	10	[1] [2] [3]	Multiple valid model used (3)
ED010	1.255	1.20586	1.20682	1.23166	1.21478	1.21478	1.21147	1.20586	1	10	[1] [2] [3]	Multiple valid model used (3)
ED011	1.252	1.20331	1.20473	1.22969	1.21258	1.21258	1.20972	1.20331	1	10	[1] [2] [3]	Multiple valid model used (3)
ED012	1.249	1.20077	1.20263	1.22773	1.21038	1.21038	1.20739	1.20077	1	10	[1] [2] [3]	Multiple valid model used (3)
ED013	1.246	1.19822	1.20054	1.22576	1.20817	1.20817	1.20566	1.19822	1	10	[1] [2] [3]	Multiple valid model used (3)
ED014	1.242	1.19568	1.19844	1.22379	1.20597	1.20597	1.20303	1.19568	1	10	[1] [2] [3]	Multiple valid model used (3)
ED015	1.239	1.19313	1.19635	1.22183	1.20377	1.20377	1.20092	1.19313	1	10	[1] [2] [3]	Multiple valid model used (3)
ED016	1.415	1.29993	1.27529	1.28781	1.28768	1.28768	1.29113	1.29993	1	10	[1] [2] [3]	Multiple valid model used (3)
ED017	1.411	1.29739	1.27319	1.28585	1.28547	1.28547	1.28882	1.29739	1	10	[1] [2] [3]	Multiple valid model used (3)
ED018	1.408	1.29484	1.2711	1.28388	1.28327	1.28327	1.28705	1.29484	1	10	[1] [2] [3]	Multiple valid model used (3)
ED019	1.404	1.2923	1.269	1.28191	1.28107	1.28107	1.28535	1.2923	1	10	[1] [2] [3]	Multiple valid model used (3)
ED020	1.4	1.28975	1.26691	1.27995	1.27887	1.27887	1.28378	1.28975	1	10	[1] [2] [3]	Multiple valid model used (3)
ED021	1.397	1.28721	1.26482	1.27798	1.27667	1.27667	1.2839	1.28721	1	10	[1] [2] [3]	Multiple valid model used (3)
ED022	1.393	1.28466	1.26272	1.27601	1.27447	1.27447	1.2819	1.28466	1	10	[1] [2] [3]	Multiple valid model used (3)
ED023	1.39	1.28212	1.26063	1.27405	1.27227	1.27227	1.27983	1.28212	1	10	[1] [2] [3]	Multiple valid model used (3)
ED024	1.386	1.27957	1.25853	1.27208	1.27006	1.27006	1.27756	1.27957	1	10	[1] [2] [3]	Multiple valid model used (3)
ED025	1.382	1.27703	1.25644	1.27012	1.26786	1.26786	1.2754	1.27703	1	10	[1] [2] [3]	Multiple valid model used (3)
ED026	1.378	1.27449	1.25435	1.26815	1.26566	1.26566	1.27308	1.27449	1	10	[1] [2] [3]	Multiple valid model used (3)
ED027	1.375	1.27194	1.25225	1.26618	1.26346	1.26346	1.27058	1.27194	1	10	[1] [2] [3]	Multiple valid model used (3)
ED028	1.369	1.2694	1.25016	1.26422	1.26126	1.26126	1.26632	1.2694	1	10	[1] [2] [3]	Multiple valid model used (3)
ED029	1.365	1.26685	1.24806	1.26225	1.25906	1.25906	1.26157	1.26685	1	10	[1] [2] [3]	Multiple valid model used (3)
ED030	1.211	1.19841	1.23305	1.23224	1.22123	1.22123	1.21028	1.19841	1	10	[1] [2] [3]	Multiple valid model used (3)
ED031	1.208	1.19587	1.23095	1.23028	1.21903	1.21903	1.20697	1.19587	1	10	[1] [2] [3]	Multiple valid model used (3)
ED032	1.205	1.19332	1.22886	1.22831	1.21683	1.21683	1.20352	1.19332	1	10	[1] [2] [3]	Multiple valid model used (3)
ED033	1.202	1.19078	1.22676	1.22634	1.21463	1.21463	1.20069	1.19078	1	10	[1] [2] [3]	Multiple valid model used (3)
ED034	1.198	1.18823	1.22467	1.22438	1.21243	1.21243	1.19662	1.18823	1	10	[1] [2] [3]	Multiple valid model used (3)
ED035	1.195	1.18569	1.22258	1.22241	1.21023	1.21023	1.19266	1.18569	1	10	[1] [2] [3]	Multiple valid model used (3)
ED036	1.192	1.18314	1.22048	1.22044	1.20802	1.20802	1.18864	1.18314	1	10	[1] [2] [3]	Multiple valid model used (3)
ED037	1.189	1.1806	1.21839	1.21848	1.20582	1.20582	1.18433	1.1806	1	10	[1] [2] [3]	Multiple valid model used (3)
ED038	1.186	1.17806	1.21629	1.21651	1.20362	1.20362	1.18102	1.17806	1	10	[1] [2] [3]	Multiple valid model used (3)
ED039	1.183	1.17551	1.2142	1.21455	1.20142	1.20142	1.17876	1.17551	1	10	[1] [2] [3]	Multiple valid model used (3)
ED040	1.18	1.17297	1.21211	1.21258	1.19922	1.19922	1.17664	1.17297	1	10	[1] [2] [3]	Multiple valid model used (3)
ED041	1.176	1.17042	1.21001	1.21061	1.19702	1.19702	1.17452	1.17042	1	10	[1] [2] [3]	Multiple valid model used (3)
ED042	1.173	1.16788	1.20792	1.20865	1.19481	1.19481	1.17206	1.16788	1	10	[1] [2] [3]	Multiple valid model used (3)
ED043	1.17	1.16533	1.20582	1.20668	1.19261	1.19261	1.17008	1.16533	1	10	[1] [2] [3]	Multiple valid model used (3)
ED044	1.167	1.16279	1.20373	1.20472	1.19041	1.19041	1.17516	1.16279	1	10	[1] [2] [3]	Multiple valid model used (3)
ED045	1.301	1.25941	1.27429	1.26283	1.26551	1.26551	1.2658	1.26283	3	11	[1] [2] [3]	Multiple valid model used (3)
ED046	1.298	1.25686	1.2722	1.26087	1.26331	1.26331	1.26406	1.26087	3	11	[1] [2] [3]	Multiple valid model used (3)
ED047	1.294	1.25432	1.2701	1.2589	1.26111	1.26111	1.26118	1.2589	3	11	[1] [2] [3]	Multiple valid model used (3)
ED048	1.291	1.25177	1.26801	1.25694	1.25891	1.25891	1.2597	1.26801	2	10	[1] [2] [3]	Multiple valid model used (3)
ED049	1.288	1.24923	1.26591	1.25497	1.2567	1.2567	1.25681	1.25497	3	11	[1] [2] [3]	Multiple valid model used (3)
ED050	1.285	1.24669	1.26382	1.253	1.2545	1.2545	1.25522	1.26382	2	10	[1] [2] [3]	Multiple valid model used (3)
ED051	1.282	1.24414	1.26173	1.25104	1.2523	1.2523	1.25329	1.25104	3	11	[1] [2] [3]	Multiple valid model used (3)
ED052	1.278	1.2416	1.25963	1.24907	1.2501	1.2501	1.2517	1.25963	2	10	[1] [2] [3]	Multiple valid model used (3)
ED053	1.275	1.23905	1.25754	1.2471	1.2479	1.2479	1.2489	1.2471	3	10	[1] [2] [3]	Multiple valid model used (3)
ED054	1.271	1.23651	1.25544	1.24514	1.2457	1.2457	1.24651	1.25544	2	10	[1] [2] [3]	Multiple valid model used (3)
ED055	1.20532	1.18451	1.26631	1.2308	1.22721	1.22721	1.22234	1.18451	1	10	[1] [2] [3]	Multiple valid model used (3)
ED056	1.20323	1.18196	1.26422	1.22884	1.22501	1.22501	1.21772	1.18196	1	10	[1] [2] [3]	Multiple valid model used (3)
ED057	1.20013	1.17942	1.26213	1.22687	1.2228	1.2228	1.21481	1.17942	1	10	[1] [2] [3]	Multiple valid model used (3)
ED058	1.19749	1.17687	1.26003	1.2249	1.2206	1.2206	1.21282	1.17687	1	10	[1] [2] [3]	Multiple valid model used (3)
ED059	1.19468	1.17433	1.25794	1.22294	1.2184	1.2184	1.20979	1.17433	1	10	[1] [2] [3]	Multiple valid model used (3)
ED060	1.19164	1.17179	1.25584	1.22097	1.2162	1.2162	1.20616	1.17179	1	10	[1] [2] [3]	Multiple valid model used (3)
ED061	1.18856	1.16924	1.25375	1.21901	1.214	1.214	1.20279	1.16924	1	10	[1] [2] [3]	Multiple valid model used (3)
ED062	1.18549	1.1667	1.25166	1.21704	1.2118	1.2118	1.19953	1.1667	1	10	[1] [2] [3]	Multiple valid model used (3)
ED063	1.18241	1.16415	1.24956	1.21507	1.2096	1.2096	1.19965	1.16415	1	10	[1] [2] [3]	Multiple valid model used (3)
ED064	1.096	1.09776	1.10241	1.10476	1.10165	1.10165	1.0996	1.09776	1	10	[1] [2] [3]	Multiple valid model used (3)
ED065	1.089	1.09267	1.09823	1.10083	1.09724	1.09724	1.09483	1.09267	1	10	[1] [2] [3]	Multiple valid model used (3)
ED066	1.083	1.08758	1.09404	1.0969	1.09284	1.09284	1.09117	1.08758	1	10	[1] [2] [3]	Multiple valid model used (3)
ED067	1.077	1.08249	1.08985	1.09297	1.08844	1.08844	1.08589	1.08249	1	10	[1] [2] [3]	Multiple valid model used (3)
ED068	1.071	1.0774	1.08566	1.08904	1.08403	1.08403	1.08052	1.0774	1	10	[1] [2] [3]	Multiple valid model used (3)
ED069	1.093	1.09422	1.0962	1.10084	1.09708	1.09708	1.09554	1.09422	1	10	[1] [2] [3]	Multiple valid model used (3)
ED070	1.087	1.08913	1.09201	1.0969	1.09268	1.09268	1.09096	1.08913	1	10	[1] [2] [3]	Multiple valid model used (3)
ED071	1.08	1.08404	1.08783	1.09297	1.08828	1.08828	1.08692	1.08404	1	10	[1] [2] [3]	Multiple valid model used (3)
ED072	1.073	1.07895	1.08364	1.08904	1.08388	1.08388	1.0823	1.07895	1	10	[1] [2] [3]	Multiple valid model used (3)
ED073	1.067	1.07386	1.07945	1.08511	1.07947	1.07947	1.07744	1.07386	1	10	[1] [2] [3]	Multiple valid model used (3)
ED074	1.1252	1.13989	1.13917	1.11971	1.13292	1.13292	1.13279	1.13989	1	10	[1] [2] [3]	Multiple valid model used (3)
ED075	1.1192	1.1348	1.13498	1.11578	1.12852	1.12852	1.12685	1.11578	3	10	[1] [2] [3]	Multiple valid model used (3)
ED076	1.1133	1.12971	1.1308	1.11184	1.12412	1.12412	1.11646	1.11184	3	10	[1] [2] [3]	Multiple valid model used (3)
ED077	1.1077	1.12462	1.12661	1.10791	1.11971	1.11971	1.11405	1.10791	3	10	[1] [2] [3]	Multiple valid model used (3)
ED078	1.1021	1.11953	1.12242	1.10398	1.11531	1.11531	1.10998	1.10398	3	10	[1] [2] [3]	Multiple valid model used (3)
ED079	1.0965	1.11444	1.11823	1.10005	1.11091	1.11091	1.10376	1.10005	3	10	[1] [2] [3]	Multiple valid model used (3)
ED080	1.0921	1.10936	1.11404	1.09611	1.1065	1.1065	1.10074	1.09611	3	10	[1] [2] [3]	Multiple valid model used (3)
ED081	1.0865	1.10427	1.10986	1.09218	1.1021	1.1021	1.09735	1.09218	3	10	[1] [2] [3]	Multiple valid model used (3)
ED082	1.0806	1.09918	1.10567	1.08825	1.0977	1.0977	1.09365	1.08825	3	10	[1] [2] [3]	Multiple valid model used (3)
ED083	1.2022	1.1818	1.18188	1.17178	1.17849	1.17849	1.17914	1.1818	1	10	[1] [2] [3]	Multiple valid model used (3)
ED084	1.1968	1.17671	1.17769	1.16785	1.17408	1.17408	1.17432	1.17769	2	10	[1] [2] [3]	Multiple valid model used (3)
ED085	1.1912	1.17163	1.1735	1.16391	1.16968	1.16968	1.17041	1.1735	2	10	[1] [2] [3]	Multiple valid model used (3)
ED086	1.1856	1.16654	1.16931	1.15998	1.16528	1.16528	1.16648	1.16931	2	10	[1] [2] [3]	Multiple valid model used (3)
ED087	1.1803	1.16145	1.16513	1.15605	1.16087	1.16087	1.1622	1.16513	2	10	[1] [2] [3]	Multiple valid model used (3)
ED088	1.1744	1.15636	1.16094	1.15212	1.15647	1.15647	1.158	1.16094	2	10	[1] [2] [3]	Multiple valid model used (3)
ED089	1.1693	1.15127	1.15675	1.14818	1.15207	1.15207	1.15406	1.15675	2	10	[1] [2] [3]	Multiple valid model used (3)
ED090	1.1637	1.14618	1.15256	1.14425	1.14767	1.14767	1.15021	1.15256	2	10	[1] [2] [3]	Multiple valid model used (3)
ED091	1.1581	1.14109	1.14837	1.14032	1.14326	1.14326	1.14472	1.14837	2	10	[1] [2] [3]	Multiple valid model used (3)
ED092	1.2014	1.18577	1.18632	1.17069	1.18093	1.18093	1.18045	1.18577	1	10	[1] [2] [3]	Multiple valid model used (3)
ED093	1.1961	1.18069	1.18214	1.16676	1.17653	1.17653	1.17704	1.18069	1	10	[1] [2] [3]	Multiple valid model used (3)
ED094	1.1903	1.1756	1.17795	1.16283	1.17212	1.17212	1.1725	1.1756	1	10	[1] [2] [3]	Multiple valid model used (3)
ED095	1.1852	1.17051	1.17376	1.1589	1.16772	1.16772	1.16757	1.17051	1	10	[1] [2] [3]	Multiple valid model used (3)
ED096	1.1799	1.16542	1.16957	1.15496	1.16332	1.16332	1.16475	1.16957	2	10	[1] [2] [3]	Multiple valid model used (3)
ED097	1.1747	1.16033	1.16538	1.15103	1.15892	1.15892	1.16012	1.16538	2	10	[1] [2] [3]	Multiple valid model used (3)
ED098	1.1693	1.15524	1.1612	1.1471	1.15451	1.15451	1.15459	1.1612	2	10	[1] [2] [3]	Multiple valid model used (3)
ED099	1.1638	1.15015	1.15701	1.14317	1.15011	1.15011	1.14942	1.14317	3	10	[1] [2] [3]	Multiple valid model used (3)
ED100	1.02212	0.9596	0.98116	1.01898	0.98658	0.98658	0.97963	0.9596	1	10	[1] [2] [3]	Multiple valid model used (3)
ED101	1.01849	0.95705	0.97907	1.01701	0.98438	0.98438	0.97681	0.95705	1	10	[1] [2] [3]	Multiple valid model used (3)
ED102	1.01488	0.95451	0.97697	1.01505	0.98218	0.98218	0.97288	0.95451	1	10	[1] [2] [3]	Multiple valid model used (3)
ED103	1.0113	0.95197	0.97488	1.01308	0.97998	0.97998	0.96967	0.95197	1	10	[1] [2] [3]	Multiple valid model used (3)
ED104	1.00772	0.94942	0.97279	1.01111	0.97777	0.97777	0.95783	0.94942	1	10	[1] [2] [3]	Multiple valid model used (3)
ED105	1.00416	0.94688	0.97069	1.00915	0.97557	0.97557	0.95516	0.94688	1	10	[1] [2] [3]	Multiple valid model used (3)
ED106	1.00061	0.94433	0.9686	1.00718	0.97337	0.97337	0.95198	0.94433	1	10	[1] [2] [3]	Multiple valid model used (3)
ED107	0.99706	0.94179	0.96651	1.00522	0.97117	0.97117	0.95468	0.94179	1	10	[1] [2] [3]	Multiple valid model used (3)
ED108	0.99351	0.93924	0.96441	1.00325	0.96897	0.96897	0.95528	0.93924	1	10	[1] [2] [3]	Multiple valid model used (3)
ED109	1.01563	0.96244	0.99128	1.02627	0.99333	0.99333	0.981	0.96244	1	10	[1] [2] [3]	Multiple valid model used (3)
ED110	1.01192	0.95989	0.98919	1.0243	0.99113	0.99113	0.97897	0.95989	1	10	[1] [2] [3]	Multiple valid model used (3)
ED111	1.00821	0.95735	0.9871	1.02234	0.98893	0.98893	0.9707	0.95735	1	10	[1] [2] [3]	Multiple valid model used (3)
ED112	1.00451	0.95481	0.985	1.02037	0.98673	0.98673	0.96726	0.95481	1	10	[1] [2] [3]	Multiple valid model used (3)
ED113	1.00081	0.95226	0.98291	1.01841	0.98453	0.98453	0.96411	0.95226	1	10	[1] [2] [3]	Multiple valid model used (3)
ED114	0.99711	0.94972	0.98081	1.01644	0.98232	0.98232	0.96133	0.94972	1	10	[1] [2] [3]	Multiple valid model used (3)
ED115	0.99341	0.94717	0.97872	1.01447	0.98012	0.98012	0.95866	0.94717	1	10	[1] [2] [3]	Multiple valid model used (3)
ED116	0.98971	0.94463	0.97663	1.01251	0.97792	0.97792	0.95708	0.94463	1	10	[1] [2] [3]	Multiple valid model used (3)
ED117	0.986	0.94208	0.97453	1.01054	0.97572	0.97572	0.95381	0.94208	1	10	[1] [2] [3]	Multiple valid model used (3)
ED118	1.01087	0.96386	0.99634	1.02992	0.99671	0.99671	0.98535	0.96386	1	10	[1] [2] [3]	Multiple valid model used (3)
ED119	1.00706	0.96131	0.99425	1.02795	0.99451	0.99451	0.98157	0.96131	1	10	[1] [2] [3]	Multiple valid model used (3)
ED120	1.00329	0.95877	0.99216	1.02598	0.9923	0.9923	0.97837	0.95877	1	10	[1] [2] [3]	Multiple valid model used (3)
ED121	0.99953	0.95623	0.99006	1.02402	0.9901	0.9901	0.97574	0.95623	1	10	[1] [2] [3]	Multiple valid model used (3)
ED122	0.99583	0.95368	0.98797	1.02205	0.9879	0.9879	0.96974	0.95368	1	10	[1] [2] [3]	Multiple valid model used (3)
ED123	0.99214	0.95114	0.98588	1.02009	0.9857	0.9857	0.96399	0.95114	1	10	[1] [2] [3]	Multiple valid model used (3)
ED124	0.98847	0.94859	0.98378	1.01812	0.9835	0.9835	0.96128	0.94859	1	10	[1] [2] [3]	Multiple valid model used (3)
ED125	0.98473	0.94605	0.98169	1.01615	0.9813	0.9813	0.95928	0.94605	1	10	[1] [2] [3]	Multiple valid model used (3)
ED126	0.98098	0.9435	0.97959	1.01419	0.97909	0.97909	0.957	0.9435	1	10	[1] [2] [3]	Multiple valid model used (3)
ED127	0.96137	0.9596	0.98116	1.01898	0.98658	0.98658	0.97963	0.9596	1	10	[1] [2] [3]	Multiple valid model used (3)
ED128	0.95803	0.95705	0.97907	1.01701	0.98438	0.98438	0.97681	0.95705	1	10	[1] [2] [3]	Multiple valid model used (3)
ED129	0.95464	0.95451	0.97697	1.01505	0.98218	0.98218	0.97288	0.95451	1	10	[1] [2] [3]	Multiple valid model used (3)
ED130	0.95128	0.95197	0.97488	1.01308	0.97998	0.97998	0.96967	0.95197	1	10	[1] [2] [3]	Multiple valid model used (3)
ED131	0.94791	0.94942	0.97279	1.01111	0.97777	0.97777	0.95783	0.94942	1	10	[1] [2] [3]	Multiple valid model used (3)
ED132	0.94455	0.94688	0.97069	1.00915	0.97557	0.97557	0.95516	0.94688	1	10	[1] [2] [3]	Multiple valid model used (3)
ED133	0.9412	0.94433	0.9686	1.00718	0.97337	0.97337	0.95198	0.94433	1	10	[1] [2] [3]	Multiple valid model used (3)
ED134	0.93784	0.94179	0.96651	1.00522	0.97117	0.97117	0.95468	0.94179	1	10	[1] [2] [3]	Multiple valid model used (3)
ED135	0.93447	0.93924	0.96441	1.00325	0.96897	0.96897	0.95528	0.93924	1	10	[1] [2] [3]	Multiple valid model used (3)
ED136	0.96703	0.96244	0.99128	1.02627	0.99333	0.99333	0.981	0.96244	1	10	[1] [2] [3]	Multiple valid model used (3)
ED137	0.96343	0.95989	0.98919	1.0243	0.99113	0.99113	0.97897	0.95989	1	10	[1] [2] [3]	Multiple valid model used (3)
ED138	0.9599	0.95735	0.9871	1.02234	0.98893	0.98893	0.9707	0.95735	1	10	[1] [2] [3]	Multiple valid model used (3)
ED139	0.95641	0.95481	0.985	1.02037	0.98673	0.98673	0.96726	0.95481	1	10	[1] [2] [3]	Multiple valid model used (3)
ED140	0.95292	0.95226	0.98291	1.01841	0.98453	0.98453	0.96411	0.95226	1	10	[1] [2] [3]	Multiple valid model used (3)
ED141	0.94941	0.94972	0.98081	1.01644	0.98232	0.98232	0.96133	0.94972	1	10	[1] [2] [3]	Multiple valid model used (3)
ED142	0.9459	0.94717	0.97872	1.01447	0.98012	0.98012	0.95866	0.94717	1	10	[1] [2] [3]	Multiple valid model used (3)
ED143	0.94239	0.94463	0.97663	1.01251	0.97792	0.97792	0.95708	0.94463	1	10	[1] [2] [3]	Multiple valid model used (3)
ED144	0.93888	0.94208	0.97453	1.01054	0.97572	0.97572	0.95381	0.94208	1	10	[1] [2] [3]	Multiple valid model used (3)
ED145	0.97047	0.96386	0.99634	1.02992	0.99671	0.99671	0.98535	0.96386	1	10	[1] [2] [3]	Multiple valid model used (3)
ED146	0.96685	0.96131	0.99425	1.02795	0.99451	0.99451	0.98157	0.96131	1	10	[1] [2] [3]	Multiple valid model used (3)
ED147	0.96324	0.95877	0.99216	1.02598	0.9923	0.9923	0.97837	0.95877	1	10	[1] [2] [3]	Multiple valid model used (3)
ED148	0.95963	0.95623	0.99006	1.02402	0.9901	0.9901	0.97574	0.95623	1	10	[1] [2] [3]	Multiple valid model used (3)
ED149	0.95602	0.95368	0.98797	1.02205	0.9879	0.9879	0.96974	0.95368	1	10	[1] [2] [3]	Multiple valid model used (3)
ED150	0.95241	0.95114	0.98588	1.02009	0.9857	0.9857	0.96399	0.95114	1	10	[1] [2] [3]	Multiple valid model used (3)
ED151	0.9488	0.94859	0.98378	1.01812	0.9835	0.9835	0.96128	0.94859	1	10	[1] [2] [3]	Multiple valid model used (3)
ED152	0.9452	0.94605	0.98169	1.01615	0.9813	0.9813	0.95928	0.94605	1	10	[1] [2] [3]	Multiple valid model used (3)
ED153	0.94159	0.9435	0.97959	1.01419	0.97909	0.97909	0.957	0.9435	1	10	[1] [2] [3]	Multiple valid model used (3)
ED154	1.12175	1.05314	1.14207	1.10983	1.10168	1.10168	1.10219	1.14207	2	10	[1] [2] [3]	Multiple valid model used (3)
ED155	1.11913	1.0506	1.13998	1.10786	1.09948	1.09948	1.10238	1.13998	2	10	[1] [2] [3]	Multiple valid model used (3)
ED156	1.11608	1.04805	1.13788	1.1059	1.09728	1.09728	1.10438	1.13788	2	10	[1] [2] [3]	Multiple valid model used (3)
ED157	1.11296	1.04551	1.13579	1.10393	1.09508	1.09508	1.10217	1.13579	2	10	[1] [2] [3]	Multiple valid model used (3)
ED158	1.10984	1.04297	1.13369	1.10197	1.09287	1.09287	1.11689	1.13369	2	10	[1] [2] [3]	Multiple valid model used (3)
ED159	1.10672	1.04042	1.1316	1.1	1.09067	1.09067	1.11355	1.1316	2	10	[1] [2] [3]	Multiple valid model used (3)
ED160	1.10359	1.03788	1.12951	1.09803	1.08847	1.08847	1.10523	1.12951	2	10	[1] [2] [3]	Multiple valid model used (3)
ED161	1.10044	1.03533	1.12741	1.09607	1.08627	1.08627	1.09387	1.12741	2	10	[1] [2] [3]	Multiple valid model used (3)
ED162	1.09729	1.03279	1.12532	1.0941	1.08407	1.08407	1.08305	1.12532	2	10	[1] [2] [3]	Multiple valid model used (3)
ED163	1.24634	1.13545	1.2212	1.17654	1.17773	1.17773	1.18081	1.2212	2	11	[1] [2] [3]	Multiple valid model used (3)
ED164	1.24486	1.1329	1.2191	1.17458	1.17553	1.17553	1.1794	1.2191	2	11	[1] [2] [3]	Multiple valid model used (3)
ED165	1.2414	1.13036	1.21701	1.17261	1.17333	1.17333	1.17779	1.21701	2	10	[1] [2] [3]	Multiple valid model used (3)
ED166	1.23865	1.12782	1.21492	1.17064	1.17112	1.17112	1.17593	1.21492	2	10	[1] [2] [3]	Multiple valid model used (3)
ED167	1.23523	1.12527	1.21282	1.16868	1.16892	1.16892	1.18111	1.21282	2	10	[1] [2] [3]	Multiple valid model used (3)
ED168	1.23175	1.12273	1.21073	1.16671	1.16672	1.16672	1.17999	1.21073	2	10	[1] [2] [3]	Multiple valid model used (3)
ED169	1.22812	1.12018	1.20863	1.16474	1.16452	1.16452	1.17941	1.20863	2	10	[1] [2] [3]	Multiple valid model used (3)
ED170	1.22443	1.11764	1.20654	1.16278	1.16232	1.16232	1.1766	1.20654	2	10	[1] [2] [3]	Multiple valid model used (3)
ED171	1.22077	1.11509	1.20445	1.16081	1.16012	1.16012	1.17274	1.20445	2	10	[1] [2] [3]	Multiple valid model used (3)
ED172	0.9986	0.98898	1.01739	1.04566	1.01735	1.01735	1.00578	0.98898	1	10	[1] [2] [3]	Multiple valid model used (3)
ED173	0.99505	0.98644	1.0153	1.0437	1.01514	1.01514	1.00043	0.98644	1	10	[1] [2] [3]	Multiple valid model used (3)
ED174	0.99152	0.98389	1.0132	1.04173	1.01294	1.01294	0.99604	0.98389	1	10	[1] [2] [3]	Multiple valid model used (3)
ED175	0.988	0.98135	1.01111	1.03976	1.01074	1.01074	0.9949	0.98135	1	10	[1] [2] [3]	Multiple valid model used (3)
ED176	0.98451	0.9788	1.00902	1.0378	1.00854	1.00854	0.99228	0.9788	1	10	[1] [2] [3]	Multiple valid model used (3)
ED177	0.98102	0.97626	1.00692	1.03583	1.00634	1.00634	0.98952	0.97626	1	10	[1] [2] [3]	Multiple valid model used (3)
ED178	0.97755	0.97372	1.00483	1.03387	1.00414	1.00414	0.98574	0.97372	1	10	[1] [2] [3]	Multiple valid model used (3)
ED179	0.9741	0.97117	1.00273	1.0319	1.00193	1.00193	0.9913	0.97117	1	10	[1] [2] [3]	Multiple valid model used (3)
ED180	0.97066	0.96863	1.00064	1.02993	0.99973	0.99973	0.99032	0.96863	1	10	[1] [2] [3]	Multiple valid model used (3)
ED181	0.99601	0.98301	1.01664	1.04495	1.01487	1.01487	1.00396	0.98301	1	10	[1] [2] [3]	Multiple valid model used (3)
ED182	0.99236	0.98046	1.01455	1.04298	1.01267	1.01267	1.00052	0.98046	1	10	[1] [2] [3]	Multiple valid model used (3)
ED183	0.98871	0.97792	1.01246	1.04102	1.01046	1.01046	0.99738	0.97792	1	10	[1] [2] [3]	Multiple valid model used (3)
ED184	0.98506	0.97537	1.01036	1.03905	1.00826	1.00826	0.99024	0.97537	1	10	[1] [2] [3]	Multiple valid model used (3)
ED185	0.98143	0.97283	1.00827	1.03709	1.00606	1.00606	0.98687	0.97283	1	10	[1] [2] [3]	Multiple valid model used (3)
ED186	0.97781	0.97028	1.00617	1.03512	1.00386	1.00386	0.98419	0.97028	1	10	[1] [2] [3]	Multiple valid model used (3)
ED187	0.9742	0.96774	1.00408	1.03315	1.00166	1.00166	0.98568	0.96774	1	10	[1] [2] [3]	Multiple valid model used (3)
ED188	0.9706	0.9652	1.00199	1.03119	0.99946	0.99946	0.98787	0.9652	1	10	[1] [2] [3]	Multiple valid model used (3)
ED189	0.96701	0.96265	0.99989	1.02922	0.99725	0.99725	0.98726	0.96265	1	10	[1] [2] [3]	Multiple valid model used (3)
ED190	0.99455	0.98002	1.01627	1.04459	1.01363	1.01363	1.00386	0.98002	1	10	[1] [2] [3]	Multiple valid model used (3)
ED191	0.99082	0.97748	1.01418	1.04263	1.01143	1.01143	0.9987	0.97748	1	10	[1] [2] [3]	Multiple valid model used (3)
ED192	0.9871	0.97493	1.01208	1.04066	1.00922	1.00922	0.99747	0.97493	1	10	[1] [2] [3]	Multiple valid model used (3)
ED193	0.98338	0.97239	1.00999	1.03869	1.00702	1.00702	0.99351	0.97239	1	10	[1] [2] [3]	Multiple valid model used (3)
ED194	0.97967	0.96984	1.00789	1.03673	1.00482	1.00482	0.98821	0.96984	1	10	[1] [2] [3]	Multiple valid model used (3)
ED195	0.97595	0.9673	1.0058	1.03476	1.00262	1.00262	0.98105	0.9673	1	10	[1] [2] [3]	Multiple valid model used (3)
ED196	0.97228	0.96475	1.00371	1.0328	1.00042	1.00042	0.98398	0.96475	1	10	[1] [2] [3]	Multiple valid model used (3)
ED197	0.9686	0.96221	1.00161	1.03083	0.99822	0.99822	0.98652	0.96221	1	10	[1] [2] [3]	Multiple valid model used (3)
ED198	0.96492	0.95966	0.99952	1.02886	0.99602	0.99602	0.98565	0.95966	1	10	[1] [2] [3]	Multiple valid model used (3)
ED199	1.18146	1.11511	1.17751	1.13769	1.14344	1.14344	1.1486	1.17751	2	10	[1] [2] [3]	Multiple valid model used (3)
ED200	1.17734	1.11257	1.17542	1.13573	1.14124	1.14124	1.14846	1.17542	2	10	[1] [2] [3]	Multiple valid model used (3)
ED201	1.17412	1.11002	1.17332	1.13376	1.13904	1.13904	1.14926	1.17332	2	10	[1] [2] [3]	Multiple valid model used (3)
ED202	1.17148	1.10748	1.17123	1.13179	1.13683	1.13683	1.14707	1.17123	2	10	[1] [2] [3]	Multiple valid model used (3)
ED203	1.16843	1.10493	1.16913	1.12983	1.13463	1.13463	1.14602	1.16913	2	10	[1] [2] [3]	Multiple valid model used (3)
ED204	1.16524	1.10239	1.16704	1.12786	1.13243	1.13243	1.14925	1.16704	2	10	[1] [2] [3]	Multiple valid model used (3)
ED205	1.16203	1.09985	1.16495	1.1259	1.13023	1.13023	1.14851	1.16495	2	10	[1] [2] [3]	Multiple valid model used (3)
ED206	1.15882	1.0973	1.16285	1.12393	1.12803	1.12803	1.14221	1.16285	2	10	[1] [2] [3]	Multiple valid model used (3)
ED207	1.15561	1.09476	1.16076	1.12196	1.12583	1.12583	1.13701	1.16076	2	10	[1] [2] [3]	Multiple valid model used (3)
